# Supplementary material for: Comparative analysis reveals within-population genome size variation in a rotifer is driven by large genomic elements with highly abundant satellite DNA repeat elements
Source: BMC Biol. 2021 Sep 16;19:206. doi: 10.1186/s12915-021-01134-w (PMC8447722; doi:10.1186/s12915-021-01134-w)
Supplement: Supplementary file 3 — Additional file 3. A summary of short-read preprocessing and fastqc-reports. [file 12915_2021_1134_MOESM3_ESM.xlsx]

## Sheet: Preprocessing steps
		raw reads		trimmed reads		Trimming-step	"rotifer reads"		Decontamination-steps	final reads		Deduplication-step		Fold-coverage
clone	library ID	# reads (Mio)	GBp	# reads (Mio)	GBp	% removed	# reads (Mio)	GBp	% removed	# reads (Mio)	GBp	% removed	Read length (Bp)	(relative to ref. genome)
IK1	vbcf73392	61.1561	7.64451	44.789	5.37401	29.6113	44.7115	5.36717	0.127447	42.9451	5.159	4.00098	120.13	22.4207
IK1	vbcf85861	95.5836	14.2699	75.0142	8.17966	42.377	74.6534	8.13678	0.524165	74.2894	8.14701	0.399144	109.666	35.4064
OHJ104	vbcf102861	96.2987	12.0373	89.5587	9.79388	17.3713	88.0324	9.6438	1.53238	87.8229	9.77163	0.227166	111.265	42.4669
OHJ105	vbcf102863	91.6548	11.4569	86.1235	9.55892	16.5352	86.0921	9.55539	0.0368607	85.8989	9.53886	0.2098	111.048	41.4553
OHJ13	vbcf102864	89.0009	11.1251	83.4289	9.16978	17.3583	83.1877	9.14563	0.263286	83.0509	9.15566	0.153929	110.242	39.7899
OHJ22i4n14	vbcf73391	69.4782	8.68477	52.3465	6.2659	27.6257	52.1643	6.24633	0.312462	46.7759	5.6091	10.4822	119.914	24.3768
OHJ7	vbcf100244	91.9217	11.4902	88.6088	10.202	8.17609	85.6148	9.86472	3.30577	85.2662	10.1603	0.408862	119.159	44.1559
OHJ7i3n10	vbcf73394	65.1753	8.14691	51.3059	6.14684	24.5111	51.2738	6.14367	0.0515458	32.6048	3.87338	36.9859	118.798	16.8335
OHJ7i3n10	vbcf85864	26.1676	3.90481	20.6404	2.275	41.5422	20.5765	2.26736	0.335754	20.5229	2.26963	0.236251	110.59	9.86365
OHJ7i3n2	vbcf73393	65.4656	8.1832	51.3701	6.10633	25.2702	51.2898	6.09738	0.146537	35.527	4.19574	31.2888	118.1	18.2344
OHJ7i3n2	vbcf85863	35.2579	5.26251	27.9247	3.00349	42.0229	27.5287	2.95666	1.55901	27.453	2.99615	0.244318	109.137	13.0211
OHJ7i3n5	vbcf73395	59.7831	7.47289	42.8133	5.13997	31.0921	42.7212	5.13054	0.183429	40.0642	4.81606	6.30161	120.209	20.9303
OHJ7i3n5	vbcf85865	51.087	7.62755	40.0508	4.26678	43.6088	39.7634	4.23256	0.801829	39.6347	4.25482	0.280313	107.351	18.4912
OHJ7i3n7	vbcf73396	59.3422	7.41777	38.2943	4.58369	38.0819	38.1985	4.57445	0.201522	34.4704	4.12954	9.90795	119.799	17.9467
OHJ7i3n7	vbcf85862	31.2232	4.65767	24.3328	2.61802	43.4615	24.1972	2.60275	0.583211	24.1346	2.61218	0.22282	108.234	11.3524
OHJ82	vbcf102860	85.9046	10.7381	81.2467	8.97351	15.9203	80.6985	8.91881	0.609549	80.5253	8.95494	0.206937	111.207	38.9176
OHJ97	vbcf102862	98.5853	12.3232	92.5681	10.25	16.7503	92.4887	10.2411	0.087453	92.2743	10.2277	0.217782	110.84	44.4489
OHJ104	mbl2016	75.6333	11.377	68.6151	9.00171	19.9429	67.7808	8.89654	1.16833	66.7794	8.86716	1.49479	132.783	38.5361
OHJ105	mbl2016	81.4655	12.2532	71.2351	8.76725	27.8027	70.6174	8.6887	0.895885	69.6739	8.64844	1.3551	124.127	37.5856
OHJ13	mbl2016	65.2221	9.81049	57.5574	7.25638	25.8687	57.4311	7.24016	0.223591	56.6781	7.15957	1.33416	126.32	31.115
OHJ22	mbl2015	20.649	2.33334	19.8799	2.16625	6.37237	19.7064	2.14801	0.842236	19.5921	2.15381	0.5745	109.932	9.36031
OHJ22	mbl2016	55.5434	8.34943	49.7109	6.56415	21.2133	49.6016	6.5501	0.214096	48.9255	6.47449	1.36589	132.334	28.1377
OHJ7	mbl2015	23.386	2.64262	22.5491	2.45926	6.23834	22.3746	2.44089	0.74681	22.237	2.44421	0.612064	109.916	10.6224
OHJ7	mbl2016	49.0803	7.37649	43.3539	5.67195	23.0127	43.2988	5.66496	0.123313	42.7684	5.60199	1.23351	130.984	24.3459
OHJ82	mbl2016	51.8017	7.79255	46.4029	5.9819	22.4636	45.927	5.92234	0.995651	45.3457	5.90627	1.26441	130.25	25.6683
OHJ96	mbl2016	82.3563	12.3874	73.4733	9.37187	23.7158	72.8766	9.29471	0.823237	71.8283	9.23523	1.45794	128.574	40.1357
OHJ97	mbl2016	61.9301	9.31504	55.5108	7.19508	22.5637	55.3719	7.17698	0.251537	54.586	7.09183	1.43501	129.92	30.8206
OHJ98	mbl2016	60.1221	9.04037	52.6972	6.80518	24.6309	52.632	6.79672	0.124356	51.971	6.71847	1.27417	129.273	29.198
OHJ7	mbl2019	164.049	20.5061	156.133	18.3236	10.4441	155.772	18.2829	0.22231	154.476	18.1696	0.840849	117.62	78.9637
Total:			265.627		201.472			200.228			194.343

## Sheet: Alignment rates
		Total alignment rates (%)		aqtrim --> finalreads
Clone	Library ID	aqtrim	finalreads	increase (+ %)
OHJ7	vbcf100244	90.8548	94.0645	3.20971
OHJ104	vbcf102861	93.0502	94.675	1.62486
OHJ104	mbl2016	93.4385	94.6406	1.20215
OHJ7i3n2	vbcf85863	93.9002	95.2507	1.35048
OHJ22	mbl2015	93.9886	94.842	0.853427
OHJ82	vbcf102860	94.092	94.7489	0.656918
OHJ82	mbl2016	94.2966	95.2902	0.993621
OHJ22i4n14	vbcf73391	94.6234	94.8969	0.273477
OHJ105	mbl2016	94.8279	95.6785	0.850571
OHJ96	mbl2016	95.1123	95.9143	0.802068
OHJ22	mbl2016	95.3731	95.6094	0.236271
IK1	vbcf85861	95.6351	96.1119	0.476801
OHJ97	vbcf102862	95.7245	95.8129	0.088424
OHJ13	vbcf102864	95.8545	96.1446	0.290138
OHJ105	vbcf102863	95.8631	95.9165	0.0534468
OHJ7i3n5	vbcf85865	95.958	96.6622	0.704219
OHJ98	mbl2016	95.9854	96.1264	0.141013
OHJ97	mbl2016	96.1642	96.4253	0.26105
IK1	vbcf73392	96.3197	96.469	0.149335
OHJ13	mbl2016	96.3954	96.6268	0.231439
OHJ7	mbl2015	96.4567	97.2463	0.789623
OHJ7	mbl2019	97.0863	97.404	0.317708
OHJ7i3n7	vbcf73396	97.3032	97.5221	0.218926
OHJ7	mbl2016	97.3274	97.4913	0.163944
OHJ7i3n5	vbcf73395	97.3785	97.564	0.185476
OHJ7i3n10	vbcf85864	97.4118	97.7243	0.312553
OHJ7i3n7	vbcf85862	97.6276	98.1889	0.561273
OHJ7i3n2	vbcf73393	98.1926	98.401	0.208394
OHJ7i3n10	vbcf73394	98.3503	98.4187	0.0684435
This table shows the improvement of alignment rates from initial alignment to the reference genome (aqtrim: after quality filtering) until the all preprocessing steps were completed (finalreads: after contaminant removal, de-duplication, and removal of mitochondrial DANN)

## Sheet: fastqc.report.rawdata
Library	Basic Statistics	Per base sequence quality	Per tile sequence quality	Per sequence quality scores	Per base sequence content	Per sequence GC content	Per base N content	Sequence Length Distribution	Sequence Duplication Levels	Overrepresented sequences	Adapter Content	Kmer Content	Total reads	Read length	Average % GC
IK1_vbcf73392.rawdata.R1	PASS	PASS	WARN	PASS	FAIL	FAIL	PASS	PASS	WARN	WARN	PASS	FAIL	30578028	125	32
IK1_vbcf73392.rawdata.R2	PASS	PASS	PASS	PASS	FAIL	FAIL	PASS	PASS	PASS	PASS	PASS	FAIL	30578028	125	35
IK1_vbcf85861.rawdata.R1	PASS	WARN	FAIL	PASS	FAIL	FAIL	PASS	WARN	WARN	PASS	PASS	FAIL	47791823	125-150	31
IK1_vbcf85861.rawdata.R2	PASS	FAIL	FAIL	PASS	FAIL	FAIL	PASS	WARN	WARN	PASS	PASS	FAIL	47791823	125-150	30
OHJ104_vbcf102861.rawdata.R1	PASS	WARN	WARN	PASS	FAIL	WARN	PASS	PASS	WARN	PASS	PASS	FAIL	48149352	125	30
OHJ104_vbcf102861.rawdata.R2	PASS	WARN	WARN	PASS	FAIL	WARN	PASS	PASS	WARN	PASS	PASS	FAIL	48149352	125	30
OHJ105_vbcf102863.rawdata.R1	PASS	WARN	WARN	PASS	FAIL	FAIL	PASS	PASS	WARN	PASS	PASS	FAIL	45827424	125	31
OHJ105_vbcf102863.rawdata.R2	PASS	WARN	WARN	PASS	FAIL	FAIL	PASS	PASS	WARN	PASS	PASS	FAIL	45827424	125	31
OHJ13_vbcf102864.rawdata.R1	PASS	WARN	WARN	PASS	FAIL	FAIL	PASS	PASS	WARN	PASS	PASS	FAIL	44500444	125	31
OHJ13_vbcf102864.rawdata.R2	PASS	WARN	WARN	PASS	FAIL	FAIL	PASS	PASS	WARN	PASS	PASS	FAIL	44500444	125	31
OHJ22i4n14_vbcf73391.rawdata.R1	PASS	PASS	WARN	PASS	FAIL	FAIL	PASS	PASS	WARN	WARN	PASS	FAIL	34739088	125	32
OHJ22i4n14_vbcf73391.rawdata.R2	PASS	PASS	PASS	PASS	FAIL	FAIL	PASS	PASS	WARN	PASS	PASS	FAIL	34739088	125	34
OHJ7_vbcf100244.rawdata.R1	PASS	PASS	FAIL	PASS	FAIL	FAIL	PASS	PASS	WARN	PASS	PASS	FAIL	45960829	125	33
OHJ7_vbcf100244.rawdata.R2	PASS	PASS	PASS	PASS	FAIL	FAIL	PASS	PASS	WARN	PASS	PASS	FAIL	45960829	125	33
OHJ7i3n10_vbcf73394.rawdata.R1	PASS	PASS	WARN	PASS	FAIL	FAIL	PASS	PASS	FAIL	PASS	PASS	FAIL	32587630	125	32
OHJ7i3n10_vbcf73394.rawdata.R2	PASS	PASS	PASS	PASS	FAIL	FAIL	PASS	PASS	FAIL	PASS	PASS	FAIL	32587630	125	34
OHJ7i3n10_vbcf85864.rawdata.R1	PASS	WARN	FAIL	PASS	FAIL	FAIL	PASS	WARN	PASS	PASS	PASS	FAIL	13083819	125-150	31
OHJ7i3n10_vbcf85864.rawdata.R2	PASS	FAIL	FAIL	PASS	FAIL	FAIL	PASS	WARN	PASS	PASS	PASS	WARN	13083819	125-150	30
OHJ7i3n2_vbcf73393.rawdata.R1	PASS	PASS	WARN	PASS	FAIL	FAIL	PASS	PASS	FAIL	WARN	PASS	FAIL	32732818	125	33
OHJ7i3n2_vbcf73393.rawdata.R2	PASS	PASS	PASS	PASS	FAIL	FAIL	PASS	PASS	FAIL	PASS	PASS	FAIL	32732818	125	35
OHJ7i3n2_vbcf85863.rawdata.R1	PASS	WARN	FAIL	PASS	FAIL	FAIL	PASS	WARN	PASS	PASS	PASS	FAIL	17628943	125-150	32
OHJ7i3n2_vbcf85863.rawdata.R2	PASS	FAIL	FAIL	PASS	FAIL	FAIL	PASS	WARN	PASS	PASS	PASS	FAIL	17628943	125-150	31
OHJ7i3n5_vbcf73395.rawdata.R1	PASS	PASS	PASS	PASS	FAIL	FAIL	PASS	PASS	WARN	PASS	PASS	FAIL	29891553	125	33
OHJ7i3n5_vbcf73395.rawdata.R2	PASS	PASS	PASS	PASS	FAIL	WARN	PASS	PASS	WARN	PASS	PASS	FAIL	29891553	125	36
OHJ7i3n5_vbcf85865.rawdata.R1	PASS	WARN	FAIL	PASS	FAIL	FAIL	PASS	WARN	WARN	PASS	PASS	FAIL	25543481	125-150	33
OHJ7i3n5_vbcf85865.rawdata.R2	PASS	FAIL	FAIL	PASS	FAIL	FAIL	PASS	WARN	PASS	PASS	PASS	FAIL	25543481	125-150	31
OHJ7i3n7_vbcf73396.rawdata.R1	PASS	PASS	PASS	PASS	FAIL	FAIL	PASS	PASS	WARN	WARN	PASS	FAIL	29671098	125	34
OHJ7i3n7_vbcf73396.rawdata.R2	PASS	PASS	PASS	PASS	WARN	WARN	PASS	PASS	WARN	PASS	PASS	FAIL	29671098	125	37
OHJ7i3n7_vbcf85862.rawdata.R1	PASS	WARN	FAIL	PASS	FAIL	FAIL	PASS	WARN	PASS	PASS	PASS	FAIL	15611618	125-150	31
OHJ7i3n7_vbcf85862.rawdata.R2	PASS	FAIL	FAIL	PASS	FAIL	FAIL	PASS	WARN	PASS	PASS	PASS	FAIL	15611618	125-150	30
OHJ82_vbcf102860.rawdata.R1	PASS	WARN	WARN	PASS	FAIL	WARN	PASS	PASS	PASS	PASS	PASS	FAIL	42952289	125	30
OHJ82_vbcf102860.rawdata.R2	PASS	PASS	WARN	PASS	FAIL	WARN	PASS	PASS	PASS	PASS	PASS	FAIL	42952289	125	30
OHJ97_vbcf102862.rawdata.R1	PASS	WARN	WARN	PASS	FAIL	FAIL	PASS	PASS	WARN	PASS	PASS	FAIL	49292656	125	30
OHJ97_vbcf102862.rawdata.R2	PASS	WARN	WARN	PASS	FAIL	FAIL	PASS	PASS	WARN	PASS	PASS	FAIL	49292656	125	30
OHJ104_mbl2016.rawdata.R1	PASS	PASS	PASS	PASS	FAIL	WARN	PASS	WARN	PASS	PASS	PASS	FAIL	37816664	35-151	31
OHJ104_mbl2016.rawdata.R2	PASS	PASS	PASS	PASS	FAIL	WARN	PASS	WARN	PASS	PASS	PASS	FAIL	37816664	35-151	30
OHJ105_mbl2016.rawdata.R1	PASS	WARN	PASS	PASS	FAIL	WARN	PASS	WARN	PASS	PASS	PASS	FAIL	40732729	35-151	34
OHJ105_mbl2016.rawdata.R2	PASS	PASS	PASS	PASS	FAIL	WARN	PASS	WARN	PASS	PASS	PASS	FAIL	40732729	35-151	31
OHJ13_mbl2016.rawdata.R1	PASS	PASS	PASS	PASS	FAIL	WARN	PASS	WARN	PASS	PASS	PASS	FAIL	32611027	35-151	33
OHJ13_mbl2016.rawdata.R2	PASS	PASS	PASS	PASS	FAIL	WARN	PASS	WARN	PASS	PASS	PASS	FAIL	32611027	35-151	30
OHJ22_mbl2015.rawdata.R1	PASS	PASS	PASS	PASS	FAIL	WARN	PASS	PASS	PASS	PASS	PASS	WARN	10324519	113	29
OHJ22_mbl2015.rawdata.R2	PASS	PASS	PASS	PASS	FAIL	PASS	PASS	PASS	PASS	PASS	PASS	FAIL	10324519	113	29
OHJ22_mbl2016.rawdata.R1	PASS	PASS	PASS	PASS	FAIL	WARN	PASS	WARN	PASS	PASS	PASS	FAIL	27771723	35-151	30
OHJ22_mbl2016.rawdata.R2	PASS	PASS	PASS	PASS	FAIL	WARN	PASS	WARN	PASS	WARN	PASS	FAIL	27771723	35-151	29
OHJ7_mbl2015.rawdata.R1	PASS	PASS	PASS	PASS	FAIL	WARN	PASS	PASS	PASS	PASS	PASS	FAIL	11693012	113	29
OHJ7_mbl2015.rawdata.R2	PASS	PASS	PASS	PASS	FAIL	WARN	PASS	PASS	PASS	PASS	PASS	FAIL	11693012	113	29
OHJ7_mbl2016.rawdata.R1	PASS	PASS	PASS	PASS	FAIL	FAIL	PASS	WARN	PASS	PASS	PASS	FAIL	24540129	35-151	30
OHJ7_mbl2016.rawdata.R2	PASS	PASS	PASS	PASS	FAIL	FAIL	PASS	WARN	PASS	WARN	PASS	FAIL	24540129	35-151	29
OHJ82_mbl2016.rawdata.R1	PASS	PASS	PASS	PASS	FAIL	WARN	PASS	WARN	PASS	PASS	PASS	FAIL	25900867	35-151	32
OHJ82_mbl2016.rawdata.R2	PASS	PASS	PASS	PASS	FAIL	PASS	PASS	WARN	PASS	PASS	PASS	FAIL	25900867	35-151	30
OHJ96_mbl2016.rawdata.R1	PASS	PASS	PASS	PASS	FAIL	WARN	PASS	WARN	PASS	PASS	PASS	FAIL	41178128	35-151	32
OHJ96_mbl2016.rawdata.R2	PASS	PASS	PASS	PASS	FAIL	PASS	PASS	WARN	PASS	PASS	PASS	FAIL	41178128	35-151	30
OHJ97_mbl2016.rawdata.R1	PASS	PASS	PASS	PASS	FAIL	WARN	PASS	WARN	PASS	PASS	PASS	FAIL	30965074	35-151	31
OHJ97_mbl2016.rawdata.R2	PASS	PASS	PASS	PASS	FAIL	PASS	PASS	WARN	PASS	PASS	PASS	FAIL	30965074	35-151	29
OHJ98_mbl2016.rawdata.R1	PASS	PASS	PASS	PASS	FAIL	FAIL	PASS	WARN	PASS	PASS	PASS	FAIL	30061033	35-151	31
OHJ98_mbl2016.rawdata.R2	PASS	PASS	PASS	PASS	FAIL	WARN	PASS	WARN	PASS	PASS	PASS	FAIL	30061033	35-151	30
OHJ7_mbl2019.rawdata.R1	PASS	PASS	FAIL	PASS	FAIL	FAIL	PASS	PASS	WARN	PASS	WARN	FAIL	82024490	125	31
OHJ7_mbl2019.rawdata.R2	PASS	PASS	PASS	PASS	FAIL	FAIL	PASS	PASS	WARN	PASS	WARN	FAIL	82024490	125	31

## Sheet: fastqc.report.aqtrim
Library	Basic Statistics	Per base sequence quality	Per tile sequence quality	Per sequence quality scores	Per base sequence content	Per sequence GC content	Per base N content	Sequence Length Distribution	Sequence Duplication Levels	Overrepresented sequences	Adapter Content	Kmer Content	Total reads	Read length	Average % GC
IK1_vbcf73392.aqtrim.R1	PASS	PASS	PASS	PASS	FAIL	FAIL	PASS	WARN	WARN	PASS	PASS	FAIL	22394504	40-125	32
IK1_vbcf73392.aqtrim.R2	PASS	PASS	PASS	PASS	FAIL	FAIL	PASS	WARN	WARN	PASS	PASS	FAIL	22394504	40-125	32
IK1_vbcf85861.aqtrim.R1	PASS	PASS	FAIL	PASS	FAIL	FAIL	PASS	WARN	PASS	PASS	PASS	FAIL	37507100	40-150	29
IK1_vbcf85861.aqtrim.R2	PASS	PASS	FAIL	PASS	FAIL	FAIL	PASS	WARN	PASS	PASS	PASS	WARN	37507100	40-150	29
OHJ104_vbcf102861.aqtrim.R1	PASS	PASS	WARN	PASS	FAIL	WARN	PASS	WARN	PASS	PASS	PASS	FAIL	44779338	40-125	29
OHJ104_vbcf102861.aqtrim.R2	PASS	PASS	PASS	PASS	FAIL	WARN	PASS	WARN	PASS	PASS	PASS	FAIL	44779338	40-125	29
OHJ105_vbcf102863.aqtrim.R1	PASS	PASS	PASS	PASS	FAIL	FAIL	PASS	WARN	WARN	PASS	PASS	FAIL	43061728	40-125	30
OHJ105_vbcf102863.aqtrim.R2	PASS	PASS	PASS	PASS	FAIL	FAIL	PASS	WARN	WARN	PASS	PASS	FAIL	43061728	40-125	30
OHJ13_vbcf102864.aqtrim.R1	PASS	PASS	PASS	PASS	FAIL	FAIL	PASS	WARN	WARN	PASS	PASS	WARN	41714449	40-125	30
OHJ13_vbcf102864.aqtrim.R2	PASS	PASS	PASS	PASS	FAIL	FAIL	PASS	WARN	WARN	PASS	PASS	FAIL	41714449	40-125	30
OHJ22i4n14_vbcf73391.aqtrim.R1	PASS	PASS	PASS	PASS	FAIL	FAIL	PASS	WARN	WARN	PASS	PASS	FAIL	26173273	40-125	32
OHJ22i4n14_vbcf73391.aqtrim.R2	PASS	PASS	PASS	PASS	FAIL	FAIL	PASS	WARN	WARN	PASS	PASS	FAIL	26173273	40-125	32
OHJ7_vbcf100244.aqtrim.R1	PASS	PASS	FAIL	PASS	FAIL	FAIL	PASS	WARN	WARN	PASS	PASS	FAIL	44304409	40-125	33
OHJ7_vbcf100244.aqtrim.R2	PASS	PASS	PASS	PASS	FAIL	FAIL	PASS	WARN	WARN	PASS	PASS	FAIL	44304409	40-125	33
OHJ7i3n10_vbcf73394.aqtrim.R1	PASS	PASS	PASS	PASS	FAIL	FAIL	PASS	WARN	FAIL	PASS	PASS	FAIL	25652952	40-125	32
OHJ7i3n10_vbcf73394.aqtrim.R2	PASS	PASS	PASS	PASS	FAIL	FAIL	PASS	WARN	FAIL	PASS	PASS	FAIL	25652952	40-125	32
OHJ7i3n10_vbcf85864.aqtrim.R1	PASS	PASS	FAIL	PASS	FAIL	FAIL	PASS	WARN	PASS	PASS	PASS	FAIL	10320182	40-150	29
OHJ7i3n10_vbcf85864.aqtrim.R2	PASS	PASS	FAIL	PASS	FAIL	FAIL	PASS	WARN	PASS	PASS	PASS	FAIL	10320182	40-150	29
OHJ7i3n2_vbcf73393.aqtrim.R1	PASS	PASS	PASS	PASS	FAIL	FAIL	PASS	WARN	FAIL	PASS	PASS	FAIL	25685067	40-125	33
OHJ7i3n2_vbcf73393.aqtrim.R2	PASS	PASS	PASS	PASS	FAIL	FAIL	PASS	WARN	FAIL	PASS	PASS	FAIL	25685067	40-125	33
OHJ7i3n2_vbcf85863.aqtrim.R1	PASS	PASS	FAIL	PASS	FAIL	FAIL	PASS	WARN	PASS	PASS	PASS	WARN	13962369	40-150	30
OHJ7i3n2_vbcf85863.aqtrim.R2	PASS	PASS	FAIL	PASS	FAIL	FAIL	PASS	WARN	PASS	PASS	PASS	FAIL	13962369	40-150	30
OHJ7i3n5_vbcf73395.aqtrim.R1	PASS	PASS	PASS	PASS	FAIL	FAIL	PASS	WARN	WARN	PASS	PASS	FAIL	21406670	40-125	34
OHJ7i3n5_vbcf73395.aqtrim.R2	PASS	PASS	PASS	PASS	FAIL	FAIL	PASS	WARN	WARN	PASS	PASS	FAIL	21406670	40-125	33
OHJ7i3n5_vbcf85865.aqtrim.R1	PASS	PASS	FAIL	PASS	FAIL	FAIL	PASS	WARN	PASS	PASS	PASS	FAIL	20025414	40-150	30
OHJ7i3n5_vbcf85865.aqtrim.R2	PASS	PASS	FAIL	PASS	FAIL	FAIL	PASS	WARN	PASS	PASS	PASS	FAIL	20025414	40-150	30
OHJ7i3n7_vbcf73396.aqtrim.R1	PASS	PASS	PASS	PASS	FAIL	FAIL	PASS	WARN	WARN	PASS	PASS	FAIL	19147142	40-125	34
OHJ7i3n7_vbcf73396.aqtrim.R2	PASS	PASS	PASS	PASS	FAIL	FAIL	PASS	WARN	WARN	PASS	PASS	FAIL	19147142	40-125	34
OHJ7i3n7_vbcf85862.aqtrim.R1	PASS	PASS	FAIL	PASS	FAIL	FAIL	PASS	WARN	PASS	PASS	PASS	WARN	12166402	40-150	29
OHJ7i3n7_vbcf85862.aqtrim.R2	PASS	PASS	FAIL	PASS	FAIL	FAIL	PASS	WARN	PASS	PASS	PASS	WARN	12166402	40-150	29
OHJ82_vbcf102860.aqtrim.R1	PASS	PASS	PASS	PASS	FAIL	WARN	PASS	WARN	PASS	PASS	PASS	FAIL	40623333	40-125	29
OHJ82_vbcf102860.aqtrim.R2	PASS	PASS	PASS	PASS	FAIL	WARN	PASS	WARN	PASS	PASS	PASS	FAIL	40623333	40-125	29
OHJ97_vbcf102862.aqtrim.R1	PASS	PASS	WARN	PASS	FAIL	FAIL	PASS	WARN	WARN	PASS	PASS	FAIL	46284072	40-125	29
OHJ97_vbcf102862.aqtrim.R2	PASS	PASS	PASS	PASS	FAIL	FAIL	PASS	WARN	WARN	PASS	PASS	FAIL	46284072	40-125	29
OHJ104_mbl2016.aqtrim.R1	PASS	PASS	PASS	PASS	FAIL	WARN	PASS	WARN	PASS	PASS	PASS	FAIL	34307563	40-151	28
OHJ104_mbl2016.aqtrim.R2	PASS	PASS	PASS	PASS	FAIL	WARN	PASS	WARN	PASS	PASS	PASS	FAIL	34307563	40-151	28
OHJ105_mbl2016.aqtrim.R1	PASS	PASS	PASS	PASS	FAIL	FAIL	PASS	WARN	PASS	PASS	PASS	FAIL	35617547	40-151	29
OHJ105_mbl2016.aqtrim.R2	PASS	PASS	PASS	PASS	FAIL	FAIL	PASS	WARN	PASS	PASS	PASS	FAIL	35617547	40-151	29
OHJ13_mbl2016.aqtrim.R1	PASS	PASS	PASS	PASS	FAIL	FAIL	PASS	WARN	PASS	PASS	PASS	FAIL	28778695	40-151	28
OHJ13_mbl2016.aqtrim.R2	PASS	PASS	PASS	PASS	FAIL	FAIL	PASS	WARN	PASS	PASS	PASS	FAIL	28778695	40-151	28
OHJ22_mbl2015.aqtrim.R1	PASS	PASS	PASS	PASS	FAIL	WARN	PASS	WARN	PASS	PASS	PASS	WARN	9939950	40-113	29
OHJ22_mbl2015.aqtrim.R2	PASS	PASS	PASS	PASS	FAIL	WARN	PASS	WARN	PASS	PASS	PASS	FAIL	9939950	40-113	29
OHJ22_mbl2016.aqtrim.R1	PASS	PASS	PASS	PASS	FAIL	WARN	PASS	WARN	PASS	PASS	PASS	FAIL	24855472	40-151	27
OHJ22_mbl2016.aqtrim.R2	PASS	PASS	PASS	PASS	FAIL	WARN	PASS	WARN	PASS	WARN	PASS	FAIL	24855472	40-151	27
OHJ7_mbl2015.aqtrim.R1	PASS	PASS	PASS	PASS	FAIL	WARN	PASS	WARN	PASS	PASS	PASS	PASS	11274549	40-113	29
OHJ7_mbl2015.aqtrim.R2	PASS	PASS	PASS	PASS	FAIL	WARN	PASS	WARN	PASS	PASS	PASS	FAIL	11274549	40-113	29
OHJ7_mbl2016.aqtrim.R1	PASS	PASS	PASS	PASS	FAIL	FAIL	PASS	WARN	PASS	PASS	PASS	FAIL	21676947	40-151	26
OHJ7_mbl2016.aqtrim.R2	PASS	PASS	PASS	PASS	FAIL	FAIL	PASS	WARN	PASS	WARN	PASS	FAIL	21676947	40-151	27
OHJ82_mbl2016.aqtrim.R1	PASS	PASS	PASS	PASS	FAIL	WARN	PASS	WARN	PASS	PASS	PASS	FAIL	23201442	40-151	28
OHJ82_mbl2016.aqtrim.R2	PASS	PASS	PASS	PASS	FAIL	WARN	PASS	WARN	PASS	PASS	PASS	FAIL	23201442	40-151	28
OHJ96_mbl2016.aqtrim.R1	PASS	PASS	PASS	PASS	FAIL	FAIL	PASS	WARN	PASS	PASS	PASS	FAIL	36736650	40-151	28
OHJ96_mbl2016.aqtrim.R2	PASS	PASS	PASS	PASS	FAIL	FAIL	PASS	WARN	PASS	PASS	PASS	FAIL	36736650	40-151	28
OHJ97_mbl2016.aqtrim.R1	PASS	PASS	PASS	PASS	FAIL	WARN	PASS	WARN	PASS	PASS	PASS	FAIL	27755385	40-151	27
OHJ97_mbl2016.aqtrim.R2	PASS	PASS	PASS	PASS	FAIL	WARN	PASS	WARN	PASS	PASS	PASS	FAIL	27755385	40-151	27
OHJ98_mbl2016.aqtrim.R1	PASS	PASS	PASS	PASS	FAIL	WARN	PASS	WARN	PASS	PASS	PASS	FAIL	26348588	40-151	27
OHJ98_mbl2016.aqtrim.R2	PASS	PASS	PASS	PASS	FAIL	PASS	PASS	WARN	PASS	PASS	PASS	FAIL	26348588	40-151	27
OHJ7_mbl2019.aqtrim.R1	PASS	PASS	FAIL	PASS	FAIL	FAIL	PASS	WARN	WARN	PASS	PASS	FAIL	78066415	40-125	31
OHJ7_mbl2019.aqtrim.R2	PASS	PASS	PASS	PASS	FAIL	FAIL	PASS	WARN	WARN	PASS	PASS	FAIL	78066415	40-125	31

## Sheet: fastqc.report.finalreads
Library	Basic Statistics	Per base sequence quality	Per tile sequence quality	Per sequence quality scores	Per base sequence content	Per sequence GC content	Per base N content	Sequence Length Distribution	Sequence Duplication Levels	Overrepresented sequences	Adapter Content	Kmer Content	Total reads	Read length	Average % GC
IK1_vbcf73392.finalreads.R1	PASS	PASS	PASS	PASS	FAIL	FAIL	PASS	WARN	PASS	PASS	PASS	FAIL	21472536	40-125	32
IK1_vbcf73392.finalreads.R2	PASS	PASS	PASS	PASS	FAIL	FAIL	PASS	WARN	PASS	PASS	PASS	FAIL	21472536	40-125	32
IK1_vbcf85861.finalreads.R1	PASS	PASS	FAIL	PASS	FAIL	FAIL	PASS	WARN	PASS	PASS	PASS	FAIL	37144680	40-150	29
IK1_vbcf85861.finalreads.R2	PASS	PASS	FAIL	PASS	FAIL	FAIL	PASS	WARN	PASS	PASS	PASS	FAIL	37144680	40-150	29
OHJ104_vbcf102861.finalreads.R1	PASS	PASS	WARN	PASS	FAIL	WARN	PASS	WARN	PASS	PASS	PASS	FAIL	43911454	40-125	29
OHJ104_vbcf102861.finalreads.R2	PASS	PASS	PASS	PASS	FAIL	WARN	PASS	WARN	PASS	PASS	PASS	FAIL	43911454	40-125	29
OHJ105_vbcf102863.finalreads.R1	PASS	PASS	WARN	PASS	FAIL	FAIL	PASS	WARN	PASS	PASS	PASS	FAIL	42949461	40-125	30
OHJ105_vbcf102863.finalreads.R2	PASS	PASS	PASS	PASS	FAIL	FAIL	PASS	WARN	PASS	PASS	PASS	FAIL	42949461	40-125	30
OHJ13_vbcf102864.finalreads.R1	PASS	PASS	PASS	PASS	FAIL	FAIL	PASS	WARN	PASS	PASS	PASS	FAIL	41525470	40-125	30
OHJ13_vbcf102864.finalreads.R2	PASS	PASS	PASS	PASS	FAIL	FAIL	PASS	WARN	PASS	PASS	PASS	FAIL	41525470	40-125	30
OHJ22i4n14_vbcf73391.finalreads.R1	PASS	PASS	PASS	PASS	FAIL	FAIL	PASS	WARN	PASS	PASS	PASS	FAIL	23387929	40-125	32
OHJ22i4n14_vbcf73391.finalreads.R2	PASS	PASS	PASS	PASS	FAIL	FAIL	PASS	WARN	PASS	PASS	PASS	FAIL	23387929	40-125	32
OHJ7_vbcf100244.finalreads.R1	PASS	PASS	FAIL	PASS	FAIL	FAIL	PASS	WARN	PASS	PASS	PASS	FAIL	42633100	40-125	32
OHJ7_vbcf100244.finalreads.R2	PASS	PASS	PASS	PASS	FAIL	FAIL	PASS	WARN	PASS	PASS	PASS	FAIL	42633100	40-125	32
OHJ7i3n10_vbcf73394.finalreads.R1	PASS	PASS	WARN	PASS	FAIL	FAIL	PASS	WARN	PASS	PASS	PASS	FAIL	16302414	40-125	33
OHJ7i3n10_vbcf73394.finalreads.R2	PASS	PASS	PASS	PASS	FAIL	FAIL	PASS	WARN	WARN	PASS	PASS	FAIL	16302414	40-125	33
OHJ7i3n10_vbcf85864.finalreads.R1	PASS	PASS	FAIL	PASS	FAIL	FAIL	PASS	WARN	PASS	PASS	PASS	FAIL	10261453	40-150	29
OHJ7i3n10_vbcf85864.finalreads.R2	PASS	PASS	FAIL	PASS	FAIL	FAIL	PASS	WARN	PASS	PASS	PASS	FAIL	10261453	40-150	29
OHJ7i3n2_vbcf73393.finalreads.R1	PASS	PASS	PASS	PASS	FAIL	FAIL	PASS	WARN	PASS	PASS	PASS	FAIL	17763509	40-125	34
OHJ7i3n2_vbcf73393.finalreads.R2	PASS	PASS	PASS	PASS	FAIL	FAIL	PASS	WARN	WARN	PASS	PASS	FAIL	17763509	40-125	34
OHJ7i3n2_vbcf85863.finalreads.R1	PASS	PASS	FAIL	PASS	FAIL	FAIL	PASS	WARN	PASS	PASS	PASS	FAIL	13726512	40-150	30
OHJ7i3n2_vbcf85863.finalreads.R2	PASS	PASS	FAIL	PASS	FAIL	FAIL	PASS	WARN	PASS	PASS	PASS	WARN	13726512	40-150	30
OHJ7i3n5_vbcf73395.finalreads.R1	PASS	PASS	PASS	PASS	FAIL	FAIL	PASS	WARN	PASS	PASS	PASS	FAIL	20032099	40-125	34
OHJ7i3n5_vbcf73395.finalreads.R2	PASS	PASS	PASS	PASS	FAIL	FAIL	PASS	WARN	PASS	PASS	PASS	FAIL	20032099	40-125	34
OHJ7i3n5_vbcf85865.finalreads.R1	PASS	PASS	FAIL	PASS	FAIL	FAIL	PASS	WARN	PASS	PASS	PASS	FAIL	19817366	40-150	30
OHJ7i3n5_vbcf85865.finalreads.R2	PASS	PASS	FAIL	PASS	FAIL	FAIL	PASS	WARN	PASS	PASS	PASS	FAIL	19817366	40-150	30
OHJ7i3n7_vbcf73396.finalreads.R1	PASS	PASS	PASS	PASS	FAIL	FAIL	PASS	WARN	PASS	PASS	PASS	FAIL	17235200	40-125	34
OHJ7i3n7_vbcf73396.finalreads.R2	PASS	PASS	PASS	PASS	FAIL	FAIL	PASS	WARN	PASS	PASS	PASS	FAIL	17235200	40-125	34
OHJ7i3n7_vbcf85862.finalreads.R1	PASS	PASS	FAIL	PASS	FAIL	FAIL	PASS	WARN	PASS	PASS	PASS	WARN	12067307	40-150	29
OHJ7i3n7_vbcf85862.finalreads.R2	PASS	PASS	FAIL	PASS	FAIL	FAIL	PASS	WARN	PASS	PASS	PASS	FAIL	12067307	40-150	29
OHJ82_vbcf102860.finalreads.R1	PASS	PASS	PASS	PASS	FAIL	WARN	PASS	WARN	PASS	PASS	PASS	FAIL	40262627	40-125	29
OHJ82_vbcf102860.finalreads.R2	PASS	PASS	PASS	PASS	FAIL	WARN	PASS	WARN	PASS	PASS	PASS	FAIL	40262627	40-125	29
OHJ97_vbcf102862.finalreads.R1	PASS	PASS	WARN	PASS	FAIL	FAIL	PASS	WARN	PASS	PASS	PASS	FAIL	46137174	40-125	29
OHJ97_vbcf102862.finalreads.R2	PASS	PASS	PASS	PASS	FAIL	FAIL	PASS	WARN	PASS	PASS	PASS	FAIL	46137174	40-125	29
OHJ104_mbl2016.finalreads.R1	PASS	PASS	PASS	PASS	FAIL	WARN	PASS	WARN	PASS	PASS	PASS	PASS	33389691	40-151	28
OHJ104_mbl2016.finalreads.R2	PASS	PASS	PASS	PASS	FAIL	PASS	PASS	WARN	PASS	PASS	PASS	FAIL	33389691	40-151	28
OHJ105_mbl2016.finalreads.R1	PASS	PASS	PASS	PASS	FAIL	FAIL	PASS	WARN	PASS	PASS	PASS	WARN	34836945	40-151	28
OHJ105_mbl2016.finalreads.R2	PASS	PASS	PASS	PASS	FAIL	FAIL	PASS	WARN	PASS	PASS	PASS	FAIL	34836945	40-151	28
OHJ13_mbl2016.finalreads.R1	PASS	PASS	PASS	PASS	FAIL	FAIL	PASS	WARN	PASS	PASS	PASS	WARN	28339073	40-151	28
OHJ13_mbl2016.finalreads.R2	PASS	PASS	PASS	PASS	FAIL	FAIL	PASS	WARN	PASS	PASS	PASS	FAIL	28339073	40-151	28
OHJ22_mbl2015.finalreads.R1	PASS	PASS	PASS	PASS	FAIL	WARN	PASS	WARN	PASS	PASS	PASS	PASS	9796060	40-113	29
OHJ22_mbl2015.finalreads.R2	PASS	PASS	PASS	PASS	FAIL	WARN	PASS	WARN	PASS	PASS	PASS	FAIL	9796060	40-113	29
OHJ22_mbl2016.finalreads.R1	PASS	PASS	PASS	PASS	FAIL	WARN	PASS	WARN	PASS	PASS	PASS	FAIL	24462755	40-151	27
OHJ22_mbl2016.finalreads.R2	PASS	PASS	PASS	PASS	FAIL	WARN	PASS	WARN	PASS	WARN	PASS	FAIL	24462755	40-151	27
OHJ7_mbl2015.finalreads.R1	PASS	PASS	PASS	PASS	FAIL	WARN	PASS	WARN	PASS	PASS	PASS	PASS	11118500	40-113	29
OHJ7_mbl2015.finalreads.R2	PASS	PASS	PASS	PASS	FAIL	WARN	PASS	WARN	PASS	PASS	PASS	FAIL	11118500	40-113	29
OHJ7_mbl2016.finalreads.R1	PASS	PASS	PASS	PASS	FAIL	WARN	PASS	WARN	PASS	PASS	PASS	WARN	21384202	40-151	26
OHJ7_mbl2016.finalreads.R2	PASS	PASS	PASS	PASS	FAIL	FAIL	PASS	WARN	PASS	WARN	PASS	FAIL	21384202	40-151	27
OHJ82_mbl2016.finalreads.R1	PASS	PASS	PASS	PASS	FAIL	WARN	PASS	WARN	PASS	PASS	PASS	WARN	22672866	40-151	28
OHJ82_mbl2016.finalreads.R2	PASS	PASS	PASS	PASS	FAIL	PASS	PASS	WARN	PASS	PASS	PASS	FAIL	22672866	40-151	28
OHJ96_mbl2016.finalreads.R1	PASS	PASS	PASS	PASS	FAIL	FAIL	PASS	WARN	PASS	PASS	PASS	PASS	35914138	40-151	28
OHJ96_mbl2016.finalreads.R2	PASS	PASS	PASS	PASS	FAIL	FAIL	PASS	WARN	PASS	PASS	PASS	FAIL	35914138	40-151	28
OHJ97_mbl2016.finalreads.R1	PASS	PASS	PASS	PASS	FAIL	WARN	PASS	WARN	PASS	PASS	PASS	FAIL	27293022	40-151	27
OHJ97_mbl2016.finalreads.R2	PASS	PASS	PASS	PASS	FAIL	WARN	PASS	WARN	PASS	PASS	PASS	FAIL	27293022	40-151	27
OHJ98_mbl2016.finalreads.R1	PASS	PASS	PASS	PASS	FAIL	WARN	PASS	WARN	PASS	PASS	PASS	FAIL	25985519	40-151	27
OHJ98_mbl2016.finalreads.R2	PASS	PASS	PASS	PASS	FAIL	PASS	PASS	WARN	PASS	PASS	PASS	FAIL	25985519	40-151	27
OHJ7_mbl2019.finalreads.R1	PASS	PASS	FAIL	PASS	FAIL	FAIL	PASS	WARN	PASS	PASS	PASS	PASS	77238081	40-125	31
OHJ7_mbl2019.finalreads.R2	PASS	PASS	PASS	PASS	FAIL	FAIL	PASS	WARN	PASS	PASS	PASS	FAIL	77238081	40-125	31
