# Supplementary material for: Comparative analysis reveals within-population genome size variation in a rotifer is driven by large genomic elements with highly abundant satellite DNA repeat elements
Source: BMC Biol. 2021 Sep 16;19:206. doi: 10.1186/s12915-021-01134-w (PMC8447722; doi:10.1186/s12915-021-01134-w)
Supplement: Supplementary file 4 — Additional file 4. Kmer-based analysis of cleaned Illumina reads. [file 12915_2021_1134_MOESM4_ESM.xlsx]

## Sheet: Genomescope_2.0
	Direct output of Genomescope			Derived from Genomescope		Flow cytometry & Sequencing			Genome size ratio
Clone_LibraryID	Heterozygosity	Kmer-coverage	Genomesize (Bp)	est. 2C genomesize	per Base 1n coverage	Avg. read length	2C genomesize (MBp)	Sequencing effort	Genomescope/FCM
IK1_vbcf73392	0.0932	17.9	73257916	146.516	21.913	120.13	500	22.4207	0.293032
IK1_vbcf85861	0.00696	14.9	168036426	336.073	18.6392	109.666	500	35.4064	0.672146
OHJ104_vbcf102861	0.00545	18.5	166182143	332.364	23.0594	111.265	462	42.4669	0.719403
OHJ105_vbcf102863	0.00645	15.1	177218616	354.437	18.8306	111.048	520	41.4553	0.68161
OHJ13_vbcf102864	0.00513	14.2	178833993	357.668	17.7403	110.242	536	39.7899	0.667291
OHJ22i4n14_vbcf73391	0.00122	9.62	182056517	364.113	11.7815	119.914	420	24.3768	0.866936
OHJ7_vbcf100244	0.00267	15.7	187836823	375.674	19.255	119.159	532	44.1559	0.706153
OHJ7i3n10_vbcf73394	0.0704	16.2	44474744	88.9495	19.8819	118.798	568	16.8335	0.156601
OHJ7i3n10_vbcf85864	0.057	16.9	25095442	50.1909	21.0969	110.59	568	9.86365	0.0883642
OHJ7i3n2_vbcf73393	0.0693	16.6	46225813	92.4516	20.4002	118.1	560	18.2344	0.165092
OHJ7i3n2_vbcf85863	0.0637	15.7	38593571	77.1871	19.6639	109.137	560	13.0211	0.137834
OHJ7i3n5_vbcf73395	0.0821	17.2	59325451	118.651	21.053	120.209	644	20.9303	0.184241
OHJ7i3n5_vbcf85865	0.0883	16.1	67440567	134.881	20.2499	107.351	644	18.4912	0.209443
OHJ7i3n7_vbcf73396	0.0764	16.2	51399445	102.799	19.8442	119.799	536	17.9467	0.191789
OHJ7i3n7_vbcf85862	0.0629	15.8	34074804	68.1496	19.8309	108.234	536	11.3524	0.127145
OHJ82_vbcf102860	0.00569	17.3	164268524	328.537	21.5665	111.207	404	38.9176	0.813211
OHJ97_vbcf102862	0.00608	17.9	168094094	336.188	22.3327	110.84	470	44.4489	0.715294
OHJ104_mbl2016	0.00434	22.7	148009608	296.019	27.2079	132.783	462	38.5361	0.640734
OHJ105_mbl2016	0.00468	19	158651796	317.304	23.0929	124.127	520	37.5856	0.610199
OHJ13_mbl2016	0.00468	16.8	155684662	311.369	20.343	126.32	536	31.115	0.580913
OHJ22_mbl2015	0.0613	16.1	26550740	53.1015	20.1281	109.932	412	9.36031	0.128887
OHJ22_mbl2016	0.0049	16.5	148431891	296.864	19.79	132.334	412	28.1377	0.720543
OHJ7_mbl2015	0.0708	15.1	38108882	76.2178	18.8786	109.916	532	10.6224	0.143266
OHJ7_mbl2016	0.00344	14.5	150143158	300.286	17.427	130.984	532	24.3459	0.564448
OHJ82_mbl2016	0.0043	14.5	152979445	305.959	17.4469	130.25	404	25.6683	0.757324
OHJ96_mbl2016	0.00406	22	152032283	304.065	26.5415	128.574	492	40.1357	0.618017
OHJ97_mbl2016	0.00436	17.7	150388691	300.777	21.3082	129.92	470	30.8206	0.639952
OHJ98_mbl2016	0.0043	16.8	151805969	303.612	20.2454	129.273	504	29.198	0.602405
OHJ7_mbl2019	0.018	48.6	117331019	234.662	59.7817	117.62	532	78.9637	0.441094

## Sheet: findGSE
	Direct output of findGSE			Derived from findGSE		Flow cytometry & Sequencing			Genome size ratio
Clone_LibraryID	Genomesize (Bp)	Repetitive fraction	Kmer-coverage	est. 2C genomesize	per Base 1n coverage	Avg. read length	2C genomesize (MBp)	Sequencing effort	findGSE/FCM
IK1_vbcf73392	230878613	0.577268	13.7845	461.757	16.8749	120.13	500	22.4207	0.923514
IK1_vbcf85861	208815271	0.500612	25.3509	417.631	31.7128	109.666	500	35.4064	0.835261
OHJ104_vbcf102861	201540927	0.486085	32.3236	403.082	40.2899	111.265	462	42.4669	0.872472
OHJ105_vbcf102863	218153066	0.535891	26.3662	436.306	32.8802	111.048	520	41.4553	0.83905
OHJ13_vbcf102864	218920564	0.536649	24.9361	437.841	31.153	110.242	536	39.7899	0.816868
OHJ22i4n14_vbcf73391	190815972	0.523439	19.1022	381.632	23.3942	119.914	420	24.3768	0.908647
OHJ7_vbcf100244	207452185	0.508969	30.4473	414.904	37.3416	119.159	532	44.1559	0.779895
OHJ7i3n10_vbcf73394	15943085	0.648186	87.9186	31.8862	107.901	118.798	568	16.8335	0.0561376
OHJ7i3n10_vbcf85864	204619297	0.522506	7.78231	409.239	9.71493	110.59	568	9.86365	0.72049
OHJ7i3n2_vbcf73393								18.2344
OHJ7i3n2_vbcf85863	249866518	0.561223	8.07132	499.733	10.1091	109.137	560	13.0211	0.89238
OHJ7i3n5_vbcf73395	243647750	0.621831	11.256	487.296	13.7775	120.209	644	20.9303	0.75667
OHJ7i3n5_vbcf85865	213687085	0.53742	12.8368	427.374	16.1456	107.351	644	18.4912	0.663624
OHJ7i3n7_vbcf73396	281391644	0.676264	8.4112	562.783	10.3033	119.799	536	17.9467	1.04997
OHJ7i3n7_vbcf85862	197468738	0.524362	9.15813	394.937	11.4946	108.234	536	11.3524	0.736824
OHJ82_vbcf102860	196647230	0.483028	30.4721	393.294	37.9871	111.207	404	38.9176	0.973501
OHJ97_vbcf102862	203243078	0.503904	31.6568	406.486	39.4962	110.84	470	44.4489	0.864864
OHJ104_mbl2016	174166012	0.401672	40.0769	348.332	48.0356	132.783	462	38.5361	0.753965
OHJ105_mbl2016	182536591	0.446867	34.5143	365.073	41.9493	124.127	520	37.5856	0.702064
OHJ13_mbl2016	177026125	0.43655	30.6172	354.052	37.074	126.32	536	31.115	0.660545
OHJ22_mbl2015	190546680	0.477036	8.32312	381.093	10.4055	109.932	412	9.36031	0.924984
OHJ22_mbl2016	169539669	0.410653	29.8642	339.079	35.8189	132.334	412	28.1377	0.823008
OHJ7_mbl2015	184709316	0.472302	9.86964	369.419	12.3394	109.916	532	10.6224	0.694396
OHJ7_mbl2016	167104683	0.414184	26.7113	334.209	32.1034	130.984	532	24.3459	0.628213
OHJ82_mbl2016	176897289	0.421235	26.0575	353.795	31.3533	130.25	404	25.6683	0.875729
OHJ96_mbl2016	171420654	0.418521	40.5371	342.841	48.9052	128.574	492	40.1357	0.696832
OHJ97_mbl2016	169468459	0.41197	32.4455	338.937	39.0596	129.92	470	30.8206	0.721142
OHJ98_mbl2016	170736892	0.413735	30.7782	341.474	37.0903	129.273	504	29.198	0.677527
OHJ7_mbl2019	210793113	0.534358	58.1335	421.586	71.5086	117.62	532	78.9637	0.792455
