# Supplementary material for: Comparative analysis reveals within-population genome size variation in a rotifer is driven by large genomic elements with highly abundant satellite DNA repeat elements
Source: BMC Biol. 2021 Sep 16;19:206. doi: 10.1186/s12915-021-01134-w (PMC8447722; doi:10.1186/s12915-021-01134-w)
Supplement: Supplementary file 5 — Additional file 5 Ranges of all CNVs across the B. asplanchnoidis genome. [file 12915_2021_1134_MOESM5_ESM.csv]

contig	startwin	endwin	size	fstart	fend
000F	1	1000	999	1	5e+06
000F	1004	1552	548	5015001	7760000
000F	1554	2443	889	7765001	12215000
001F	1	8	7	1	40000
001F	71	74	3	350001	370000
001F	194	197	3	965001	985000
001F	230	239	9	1145001	1195000
001F	830	833	3	4145001	4165000
001F	1323	1328	5	6610001	6640000
002F	1	23	22	1	115000
002F	28	32	4	135001	160000
002F	35	38	3	170001	190000
002F	134	139	5	665001	695000
002F	419	425	6	2090001	2125000
002F	1490	1494	4	7445001	7470000
003F	1361	1366	5	6800001	6830000
003F	1368	1451	83	6835001	7255000
003F	1452	1571	119	7255001	7855000
003F	1572	1638	66	7855001	8190000
004F	14	1174	1160	65001	5870000
004F	1176	1202	26	5875001	6010000
004F	1204	1482	278	6015001	7410000
004F	1484	1671	187	7415001	8353624
005F	131	134	3	650001	670000
005F	1147	1150	3	5730001	5750000
005F	1154	1157	3	5765001	5785000
005F	1531	1567	36	7650001	7835000
005F	1569	1575	6	7840001	7872346
006F	1	80	79	1	4e+05
006F	85	154	69	420001	770000
006F	156	188	32	775001	940000
006F	189	203	14	940001	1015000
006F	205	210	5	1020001	1050000
006F	215	220	5	1070001	1100000
006F	222	242	20	1105001	1210000
006F	244	259	15	1215001	1295000
006F	261	267	6	1300001	1335000
006F	281	286	5	1400001	1430000
006F	294	306	12	1465001	1530000
007F	660	663	3	3295001	3315000
008F	1145	1150	5	5720001	5750000
008F	1233	1257	24	6160001	6281639
010F	1	4	3	1	20000
010F	26	29	3	125001	145000
010F	45	57	12	220001	285000
010F	59	91	32	290001	455000
010F	101	104	3	500001	520000
010F	108	144	36	535001	720000
010F	172	185	13	855001	925000
010F	208	211	3	1035001	1055000
010F	908	911	3	4535001	4555000
010F	928	932	4	4635001	4655879
011F	69	77	8	340001	385000
011F	79	82	3	390001	410000
011F	663	667	4	3310001	3335000
011F	670	674	4	3345001	3370000
011F	690	697	7	3445001	3485000
011F	699	705	6	3490001	3525000
011F	855	858	3	4270001	4290000
013F	82	85	3	405001	425000
013F	155	176	21	770001	880000
014F	623	627	4	3110001	3135000
015F	1	5	4	1	25000
015F	156	160	4	775001	8e+05
015F	539	545	6	2690001	2725000
016F	639	643	4	3190001	3214166
017F	4	12	8	15001	60000
017F	18	34	16	85001	170000
018F	1	6	5	1	30000
018F	16	20	4	75001	1e+05
018F	355	358	3	1770001	1790000
019F	46	53	7	225001	265000
019F	484	488	4	2415001	2440000
020F	1	7	6	1	35000
020F	15	18	3	70001	90000
020F	20	27	7	95001	135000
021F	448	452	4	2235001	2260000
021F	572	580	8	2855001	2899124
022F	1	11	10	1	55000
022F	13	54	41	60001	270000
022F	56	73	17	275001	365000
022F	75	111	36	370001	555000
022F	113	202	89	560001	1010000
022F	203	397	194	1010001	1985000
022F	400	563	163	1995001	2815000
023F	127	132	5	630001	660000
023F	143	147	4	710001	735000
023F	210	218	8	1045001	1090000
024F	1	36	35	1	180000
024F	39	55	16	190001	275000
024F	459	486	27	2290001	2425508
025F	1	4	3	1	20000
025F	33	37	4	160001	185000
025F	274	280	6	1365001	1400000
025F	291	295	4	1450001	1475000
025F	299	302	3	1490001	1510000
027F	104	109	5	515001	545000
028F	1	9	8	1	45000
028F	183	191	8	910001	955000
029F	1	6	5	1	30000
029F	123	126	3	610001	630000
029F	148	154	6	735001	770000
030F	174	197	23	865001	985000
030F	207	212	5	1030001	1060000
030F	426	429	3	2125001	2145000
031F	1	5	4	1	25000
031F	13	216	203	60001	1080000
031F	218	407	189	1085001	2035000
032F	1	4	3	1	20000
032F	7	11	4	30001	55000
032F	15	33	18	70001	165000
032F	37	93	56	180001	465000
032F	100	105	5	495001	525000
032F	114	125	11	565001	625000
032F	127	133	6	630001	665000
032F	136	187	51	675001	935000
032F	193	203	10	960001	1015000
032F	224	277	53	1115001	1385000
032F	280	402	122	1395001	2009233
033F	79	90	11	390001	450000
033F	260	310	50	1295001	1550000
033F	312	379	67	1555001	1895000
033F	381	392	11	1900001	1956546
036F	1	77	76	1	385000
036F	79	94	15	390001	470000
036F	97	105	8	480001	525000
036F	107	110	3	530001	550000
036F	114	147	33	565001	735000
036F	149	224	75	740001	1120000
036F	226	353	127	1125001	1762879
037F	1	5	4	1	25000
037F	30	36	6	145001	180000
037F	79	83	4	390001	415000
038F	237	240	3	1180001	1200000
040F	173	181	8	860001	905000
040F	184	190	6	915001	950000
041F	4	9	5	15001	45000
042F	14	20	6	65001	1e+05
042F	22	28	6	105001	140000
042F	30	35	5	145001	175000
042F	37	40	3	180001	2e+05
042F	42	55	13	205001	275000
042F	57	148	91	280001	740000
042F	152	198	46	755001	990000
042F	200	233	33	995001	1165000
042F	235	247	12	1170001	1235000
042F	249	273	24	1240001	1365000
042F	275	289	14	1370001	1445000
043F	4	70	66	15001	350000
044F	6	97	91	25001	485000
044F	102	261	159	505001	1305000
045F	1	9	8	1	45000
045F	10	24	14	45001	120000
045F	28	38	10	135001	190000
045F	41	46	5	200001	230000
045F	49	173	124	240001	865000
045F	178	185	7	885001	925000
045F	189	252	63	940001	1258676
046F	31	34	3	150001	170000
046F	64	68	4	315001	340000
046F	123	126	3	610001	630000
047F	1	47	46	1	235000
047F	50	73	23	245001	365000
047F	75	114	39	370001	570000
047F	116	232	116	575001	1155095
048F	1	208	207	1	1040000
049F	204	208	4	1015001	1035924
050F	1	4	3	1	20000
051F	1	4	3	1	20000
051F	131	135	4	650001	675000
051F	185	188	3	920001	938709
052F	155	158	3	770001	790000
053F	4	77	73	15001	385000
053F	79	175	96	390001	874058
054F	5	47	42	20001	235000
054F	50	174	124	245001	870000
055F	1	74	73	1	370000
055F	75	168	93	370001	840000
055F	170	175	5	845001	871625
056F	5	29	24	20001	145000
056F	32	43	11	155001	215000
056F	45	68	23	220001	340000
056F	69	171	102	340001	855000
057F	1	166	165	1	825167
058F	1	163	162	1	812060
059F	1	153	152	1	765000
060F	126	138	12	625001	690000
060F	146	149	3	725001	745000
061F	1	144	143	1	720000
062F	5	146	141	20001	727170
063F	4	75	71	15001	375000
063F	86	94	8	425001	470000
063F	96	102	6	475001	510000
063F	107	111	4	530001	555000
063F	113	119	6	560001	595000
064F	4	74	70	15001	370000
064F	76	134	58	375001	670000
066F	112	120	8	555001	598479
067F	4	74	70	15001	370000
067F	76	121	45	375001	605000
068F	1	28	27	1	140000
068F	31	66	35	150001	330000
068F	68	108	40	335001	539326
069F	1	5	4	1	25000
069F	107	111	4	530001	552020
070F	4	61	57	15001	305000
070F	63	114	51	310001	566584
071F	1	109	108	1	543779
072F	63	68	5	310001	340000
073F	10	14	4	45001	70000
073F	16	54	38	75001	270000
073F	56	65	9	275001	325000
073F	67	108	41	330001	540000
074F	1	29	28	1	145000
074F	31	98	67	150001	490000
074F	101	105	4	500001	525000
075F	6	10	4	25001	50000
075F	13	20	7	60001	1e+05
075F	21	54	33	100001	270000
075F	56	81	25	275001	405000
075F	83	96	13	410001	480000
077F	95	99	4	470001	493149
080F	1	46	45	1	230000
080F	48	81	33	235001	405000
081F	11	14	3	50001	70000
081F	17	26	9	80001	130000
081F	40	44	4	195001	220000
083F	1	79	78	1	391888
084F	1	78	77	1	386751
086F	1	72	71	1	358363
087F	1	7	6	1	35000
088F	1	27	26	1	135000
088F	29	67	38	140001	335000
089F	4	27	23	15001	135000
089F	29	67	38	140001	335000
090F	5	31	26	20001	155000
090F	33	66	33	160001	330000
091F	1	66	65	1	328757
092F	1	7	6	1	35000
093F	1	7	6	1	35000
093F	26	33	7	125001	165000
093F	45	51	6	220001	255000
093F	57	60	3	280001	3e+05
094F	1	61	60	1	305000
095F	1	59	58	1	295000
096F	5	59	54	20001	295000
097F	1	4	3	1	20000
097F	5	61	56	20001	303580
099F	1	59	58	1	291040
100F	6	59	53	25001	295000
101F	1	8	7	1	40000
101F	19	23	4	90001	115000
102F	1	36	35	1	180000
102F	38	49	11	185001	245000
103F	1	5	4	1	25000
104F	4	51	47	15001	255000
105F	4	48	44	15001	240000
106F	1	50	49	1	250000
107F	1	14	13	1	70000
107F	16	52	36	75001	259575
109F	1	50	49	1	248915
110F	1	51	50	1	255000
112F	1	25	24	1	125000
112F	31	47	16	150001	232190
114F	1	44	43	1	220000
116F	1	8	7	1	40000
116F	37	46	9	180001	226283
117F	1	42	41	1	206498
119F	20	23	3	95001	115000
120F	5	8	3	20001	40000
120F	10	39	29	45001	195000
121F	4	8	4	15001	40000
121F	37	42	5	180001	208476
122F	1	42	41	1	209082
123F	1	38	37	1	189464
124F	16	20	4	75001	1e+05
125F	1	19	18	1	95000
125F	22	30	8	105001	150000
125F	33	42	9	160001	205076
126F	5	16	11	20001	80000
126F	27	31	4	130001	155000
127F	6	42	36	25001	206613
128F	1	22	21	1	110000
128F	25	39	14	120001	191061
130F	34	37	3	165001	184185
131F	1	38	37	1	190000
133F	1	38	37	1	188894
134F	1	32	31	1	160000
135F	1	35	34	1	175000
137F	1	31	30	1	154490
138F	4	35	31	15001	170947
140F	5	8	3	20001	40000
140F	12	18	6	55001	90000
140F	22	25	3	105001	125000
141F	1	31	30	1	155000
142F	26	29	3	125001	145000
143F	1	28	27	1	137608
144F	21	28	7	100001	135863
145F	1	27	26	1	133730
147F	10	27	17	45001	135000
148F	4	8	4	15001	40000
148F	10	25	15	45001	125000
149F	4	13	9	15001	65000
149F	15	18	3	70001	90000
149F	21	32	11	100001	160000
150F	9	14	5	40001	70000
150F	21	31	10	100001	155000
151F	1	9	8	1	45000
153F	1	29	28	1	141427
154F	1	12	11	1	60000
154F	15	19	4	70001	95000
155F	7	27	20	30001	135000
156F	1	11	10	1	55000
156F	16	29	13	75001	145000
158F	1	4	3	1	20000
159F	1	25	24	1	121950
160F	1	27	26	1	133184
161F	1	21	20	1	105000
162F	20	23	3	95001	110465
163F	6	11	5	25001	55000
163F	18	23	5	85001	115000
164F	5	16	11	20001	80000
164F	18	23	5	85001	115000
165F	13	18	5	60001	90000
166F	6	16	10	25001	80000
167F	1	27	26	1	130492
168F	1	20	19	1	1e+05
169F	1	21	20	1	101642
171F	1	21	20	1	101868
172F	1	22	21	1	110000
172F	24	27	3	115001	135000
173F	8	11	3	35001	55000
173F	16	20	4	75001	96158
174F	1	26	25	1	125815
175F	10	21	11	45001	105000
176F	1	21	20	1	105000
177F	1	20	19	1	98966
178F	1	22	21	1	106098
179F	1	19	18	1	92732
180F	14	17	3	65001	85000
181F	5	26	21	20001	130000
183F	1	16	15	1	80000
183F	18	22	4	85001	110000
184F	1	22	21	1	107459
186F	4	8	4	15001	40000
186F	14	23	9	65001	113049
187F	1	20	19	1	1e+05
190F	1	20	19	1	99539
191F	1	19	18	1	90703
192F	1	17	16	1	85000
194F	10	16	6	45001	80000
195F	1	17	16	1	85000
196F	1	19	18	1	95000
197F	5	16	11	20001	80000
198F	1	4	3	1	20000
200F	1	5	4	1	25000
201F	1	5	4	1	25000
201F	7	10	3	30001	50000
203F	1	21	20	1	104170
204F	1	15	14	1	75000
205F	12	16	4	55001	76538
206F	4	19	15	15001	92779
207F	1	17	16	1	82555
208F	4	17	13	15001	81122
210F	8	17	9	35001	85000
212F	4	14	10	15001	70000
213F	1	20	19	1	1e+05
214F	1	6	5	1	30000
214F	11	14	3	50001	70000
215F	1	19	18	1	90626
216F	13	20	7	60001	98802
217F	4	12	8	15001	60000
219F	1	16	15	1	75475
220F	8	14	6	35001	70000
221F	1	14	13	1	67590
224F	1	6	5	1	30000
224F	11	16	5	50001	76321
226F	1	15	14	1	75000
229F	1	16	15	1	76150
230F	4	16	12	15001	78078
231F	1	9	8	1	45000
232F	1	14	13	1	66339
234F	5	17	12	20001	84804
235F	7	19	12	30001	94653
236F	1	11	10	1	55000
238F	7	14	7	30001	70000
239F	1	15	14	1	72078
240F	1	13	12	1	63485
241F	7	13	6	30001	65000
243F	8	14	6	35001	70000
244F	1	13	12	1	61287
246F	1	11	10	1	55000
248F	1	13	12	1	65000
249F	1	16	15	1	78363
250F	1	14	13	1	67949
251F	1	13	12	1	65000
253F	1	9	8	1	45000
255F	1	12	11	1	55605
256F	1	11	10	1	50720
257F	1	16	15	1	76081
258F	1	9	8	1	45000
258F	12	15	3	55001	75000
259F	1	11	10	1	51284
260F	5	9	4	20001	45000
261F	1	11	10	1	52538
263F	1	4	3	1	20000
263F	6	13	7	25001	62905
265F	1	12	11	1	57314
267F	8	16	8	35001	79111
268F	1	15	14	1	72597
272F	6	11	5	25001	55000
273F	1	10	9	1	46593
276F	1	10	9	1	46030
277F	5	9	4	20001	42572
278F	1	9	8	1	44308
279F	1	7	6	1	35000
282F	5	10	5	20001	47319
283F	1	10	9	1	46402
286F	1	10	9	1	45921
289F	6	12	6	25001	56106
290F	5	8	3	20001	40000
291F	1	8	7	1	39174
292F	1	4	3	1	20000
293F	1	9	8	1	40390
294F	1	14	13	1	69575
296F	1	6	5	1	30000
297F	1	10	9	1	45533
298F	1	10	9	1	48325
299F	1	9	8	1	42260
300F	1	10	9	1	47613
301F	1	12	11	1	60000
302F	1	9	8	1	44341
307F	1	7	6	1	35000
309F	1	6	5	1	30000
313F	1	8	7	1	40000
315F	1	10	9	1	50000
316F	4	13	9	15001	63312
318F	4	9	5	15001	45000
319F	5	11	6	20001	55000
320F	1	4	3	1	20000
320F	6	9	3	25001	43642
322F	1	9	8	1	45000
323F	1	9	8	1	42745
325F	1	7	6	1	35000
325F	9	13	4	40001	61611
326F	6	9	3	25001	45000
328F	1	7	6	1	32550
329F	4	9	5	15001	42087
330F	4	10	6	15001	50000
331F	4	8	4	15001	40000
332F	1	8	7	1	38119
337F	1	7	6	1	35000
338F	1	6	5	1	26500
340F	1	8	7	1	40000
340F	10	15	5	45001	73817
344F	4	10	6	15001	47895
345F	1	7	6	1	33215
346F	1	10	9	1	50000
347F	4	10	6	15001	50000
348F	1	6	5	1	26972
350F	1	7	6	1	35000
351F	1	6	5	1	28486
352F	5	8	3	20001	40000
353F	4	10	6	15001	50000
359F	1	4	3	1	20000
360F	1	6	5	1	26274
361F	4	9	5	15001	43265
365F	1	6	5	1	27515
368F	1	8	7	1	36502
369F	1	11	10	1	53904
371F	1	4	3	1	20000
372F	1	7	6	1	33331
373F	1	6	5	1	30000
374F	1	7	6	1	30779
375F	1	7	6	1	31368
377F	1	4	3	1	20000
378F	1	8	7	1	35229
381F	1	4	3	1	19026
382F	1	5	4	1	23744
385F	1	5	4	1	22158
386F	1	5	4	1	23909
387F	1	4	3	1	17318
389F	1	6	5	1	26844
391F	1	4	3	1	17020
392F	1	6	5	1	30000
393F	1	4	3	1	16087
394F	1	4	3	1	20000
396F	1	6	5	1	26936
397F	1	6	5	1	25616
399F	1	5	4	1	21972
401F	1	9	8	1	43630
402F	1	4	3	1	17169
403F	1	4	3	1	17486
405F	1	4	3	1	20000
406F	1	4	3	1	16173
408F	1	4	3	1	20000
410F	1	4	3	1	18577
412F	1	5	4	1	23950
413F	1	5	4	1	23928
414F	1	4	3	1	20000
415F	1	5	4	1	22847
416F	1	5	4	1	21395
417F	1	6	5	1	30000
428F	1	6	5	1	29043
431F	1	5	4	1	22344
433F	1	5	4	1	24461
435F	1	4	3	1	15999
441F	1	4	3	1	16122
450F	4	7	3	15001	34037
