# Supplementary material for: Comparative analysis reveals within-population genome size variation in a rotifer is driven by large genomic elements with highly abundant satellite DNA repeat elements
Source: BMC Biol. 2021 Sep 16;19:206. doi: 10.1186/s12915-021-01134-w (PMC8447722; doi:10.1186/s12915-021-01134-w)
Supplement: Supplementary file 6 — Additional file 6. Detailed information on top-36 contributing repeat elements. [file 12915_2021_1134_MOESM6_ESM.xlsx]

## Sheet: element_stats_fullLibMask
					contributions (bp)										enrichment index
original repeat	name in library	Classification	GC content of consensus	GC content of all genomic isntances of element	total contribution	lowSD	interSD	highSD	allCNV	nonCNV	B90	non-B90	B95	non-B95	lowSD	interSD	highSD	allCNV	nonCNV	B90	non-B90	B95	non-B95
rnd-6_family-2854	rotiSat2	Satellite	0.452703	0.375962	50924490	3898019	45413185	1351250	45107909	4956980	30967160	19995024	25961858	24995591	0.11655	2.96592	0.623334	2.8142	0.142051	2.96418	0.49398	2.93139	0.594171
rnd-6_family-1460	rotisSat1	Satellite	0.376623	0.353637	12794294	628916	11636316	559696	11902553	910005	8888251	3943894	8045414	4781982	0.0748465	3.02484	1.02765	2.95565	0.103796	3.38633	0.387814	3.61573	0.452446
rnd-5_family-2791	rotiSat5	Satellite	0.596154	0.697512	2418449	36168	2380148	0	2379919	38542	2379855	38605	2379855	38605	0.022771	3.27319	0	3.12647	0.0232568	4.79671	0.0200827	5.65819	0.0193233
rnd-3_family-69	rnd-3_family-69.new#LINE/CR1	LINE/CR1	0.315557	0.341131	1632517	1446728	48683	24175	49296	1580872	9595	1622928	9595	1622928	1.34935	0.0991799	0.347873	0.0959364	1.41316	0.0286495	1.25071	0.0337949	1.20342
rnd-6_family-449	rnd-6_family-449.new#LINE_I/Jockey	LINE-I/Jockey	0.293211	0.275062	1222253	1131133	14247	1651	13681	1205915	829	1221429	829	1221429	1.40912	0.0387674	0.031732	0.035562	1.43982	0.00330615	1.25725	0.00389993	1.20971
rnd-5_family-8683	rnd-5_family-8683#DNA	DNA	0.24384	0.229753	1267030	400709	610503	241487	780375	494882	503402	769453	181788	1087408	0.481545	1.60253	4.47732	1.9568	0.569991	1.93668	0.764029	0.824978	1.03892
rnd-2_family-22	rnd-2_family-22.new#LINE_I/Jockey	LINE-I/Jockey	0.271475	0.249184	780700	697169	22770	6958	19794	757363	4329	776380	4329	776380	1.35972	0.0970025	0.209369	0.0805525	1.41571	0.0270292	1.25114	0.0318836	1.20383
rnd-5_family-170	rnd-5_family-170#DNA	DNA	0.211496	0.212118	900055	768494	53569	31766	57107	843330	16757	883532	3166	896928	1.30007	0.197947	0.829096	0.201581	1.36736	0.0907522	1.235	0.0202258	1.20632
rnd-4_family-353	rnd-4_family-353#Unknown.inc	Unknown	0.296922	0.257654	1141095	1066965	71186	0	103959	1029010	0	1141095	0	1141095	1.42372	0.20748	0	0.289448	1.31598	0	1.2581	0	1.21053
rnd-4_family-12	rnd-4_family-12.new#LINE_I/Jockey	LINE-I/Jockey	0.299597	0.246664	540306	486895	12386	2934	10026	530326	2208	538106	1253	539056	1.37212	0.0762422	0.127565	0.0589546	1.43237	0.01992	1.25298	0.0133345	1.20773
rnd-5_family-405	rnd-5_family-405#DNA	DNA	0.204408	0.199824	801545	718194	16728	3233	15358	786276	1419	800134	1419	800134	1.3643	0.0694097	0.0947522	0.0608746	1.43153	0.00862947	1.25588	0.0101793	1.2084
rnd-5_family-675	rnd-5_family-675#DNA/Tc1-Mar	DNA/Tc1-Mar	0.227016	0.250018	238994	162026	42030	22232	61868	177182	54598	184422	54598	184422	1.03227	0.584893	2.18526	0.822448	1.0819	1.11357	0.970823	1.31357	0.934116
rnd-4_family-1159	rnd-4_family-1159#RC/Helitron.inc	Helitron	0.38992	0.37351	933129	905012	23715	124	22691	899821	0	933129	0	933129	1.47675	0.084525	0.0031217	0.0772577	1.40724	0	1.2581	0	1.21053
rnd-5_family-1659	rnd-5_family-1659#LTR.inc	LTR	0.243872	0.212826	930533	852129	30935	25289	80773	831502	1902	928644	1372	929172	1.39434	0.110566	0.638427	0.275781	1.30402	0.00996342	1.25554	0.00847786	1.20876
rnd-5_family-119	rnd-5_family-119#RC/Helitron	Helitron	0.260481	0.258344	538620	423908	22309	59429	94220	439154	1604	537026	1550	537079	1.19835	0.137753	2.59195	0.555764	1.18984	0.0145162	1.25437	0.0165468	1.20707
rnd-6_family-4071	rnd-6_family-4071.new#DNA/MITE	DNA/MITE	0.172043	0.182228	673944	610011	9515	1496	8239	665747	2231	671726	2231	671726	1.37819	0.0469558	0.0521458	0.0388401	1.44158	0.0161364	1.25396	0.0190344	1.20654
rnd-4_family-2084	rnd-4_family-2084#LINE/PLE-like	LINE/PLE-like	0.396783	0.370341	692377	555080	4703	55880	16687	675731	319	692061	319	692061	1.2207	0.022591	1.89594	0.0765712	1.42424	0.00224583	1.25752	0.00264918	1.20998
rnd-4_family-344	rnd-4_family-344#LTR.inc	LTR	0.380778	0.253372	547589	470550	41503	14817	37407	508895	22305	525307	18670	528935	1.30842	0.252074	0.635648	0.217034	1.35621	0.198553	1.2069	0.196044	1.16929
rnd-5_family-1461	rnd-5_family-1461.new#DNA/MITE	DNA/MITE	0.177982	0.181403	501508	447532	14171	3114	14644	486783	4797	496723	4797	496723	1.35876	0.0939781	0.145865	0.0927708	1.41648	0.0466253	1.24609	0.0549991	1.19898
rnd-6_family-4871	rotiSat10	Satellite	0.202381	0.212071	343490	299094	7632	32260	55046	279288	5966	337531	5966	337531	1.32583	0.0738972	2.20629	0.509145	1.18656	0.084664	1.23627	0.0998695	1.18953
rnd-4_family-2234	rotiSat8	Satellite	0.277778	0.268563	321453	238851	83299	0	81906	239843	0	321453	0	321453	1.13137	0.861839	0	0.80952	1.08884	0	1.2581	0	1.21053
rnd-4_family-287	rnd-4_family-287#LTR	LTR	0.319731	0.326484	285441	253674	11279	2615	11565	273900	5395	280056	5249	280201	1.35318	0.131419	0.215212	0.128724	1.40032	0.0921308	1.23436	0.105736	1.18831
rnd-5_family-6662	rotiSat11	Satellite	0.33253	0.374728	241013	191498	0	26610	3464	237563	0	241013	0	241013	1.20981	0	2.59368	0.0456633	1.43844	0	1.2581	0	1.21053
rnd-5_family-726	rnd-5_family-726.new#DNA.inc	DNA	0.256525	0.283121	228637	167344	44849	15420	17874	207133	0	228637	0	228637	1.11445	0.652394	1.58434	0.248373	1.32207	0	1.2581	0	1.21053
rnd-5_family-1268	rnd-5_family-1268.new#DNA	DNA	0.271216	0.31449	209555	192007	9523	1440	9507	200077	4795	204772	4479	205087	1.39513	0.15114	0.161427	0.144137	1.39332	0.111537	1.22938	0.122899	1.18472
rnd-6_family-2341	rnd-6_family-2341#LINE/PLE-like	LINE/PLE-like	0.408638	0.402742	257191	62403	180178	3912	59247	182330	241	256951	241	256951	0.369441	2.32997	0.357318	0.731881	1.03456	0.00456763	1.25692	0.00538797	1.2094
rnd-5_family-6495	rnd-5_family-6495#LINE/PLE-like	LINE/PLE-like	0.311644	0.386161	245024	126131	50435	67555	43406	201419	19552	225490	19552	225490	0.783805	0.684585	6.4768	0.562822	1.19962	0.388967	1.1578	0.458824	1.11402
rnd-5_family-1051	rnd-5_family-1051.new#DNA	DNA	0.295364	0.266756	166990	138194	13577	7747	8715	157577	2304	164719	550	166446	1.26007	0.270407	1.08982	0.165808	1.37707	0.0672546	1.24099	0.0189381	1.20659
rnd-5_family-721	rnd-5_family-721.new#DNA/piggyBac	DNA/piggyBac	0.275835	0.259096	186904	171853	4522	1280	4928	181987	119	186786	119	186786	1.40002	0.0804666	0.16088	0.0837687	1.42094	0.00310355	1.2573	0.00366094	1.20976
rnd-4_family-18	rnd-4_family-18#DNA	DNA	0.195827	0.238012	193020	176885	2103	54	2024	191006	602	192422	602	192422	1.39535	0.0362361	0.00657208	0.0333148	1.4441	0.0152028	1.2542	0.0179332	1.20678
rnd-5_family-1316	rnd-5_family-1316#LINE/PLE-like	LINE/PLE-like	0.294486	0.447667	115917	57067	53763	0	33847	82033	720	115199	720	115199	0.749606	1.54255	0	0.92769	1.03275	0.0302772	1.25031	0.0357149	1.20303
rnd-6_family-1119	rnd-6_family-1119.new#RC/Helitron	Helitron	0.212166	0.27705	107548	97616	4675	2460	1153	106017	0	107548	0	107548	1.38202	0.144572	0.537334	0.0340609	1.43855	0	1.2581	0	1.21053
rnd-5_family-1174	rnd-5_family-1174.new#DNA	DNA	0.215879	0.271993	37982	33653	2658	0	1610	36377	687	37297	687	37297	1.34909	0.232745	0	0.134672	1.39766	0.0881675	1.23541	0.104002	1.1887
rnd-4_family-232	rnd-4_family-232#LTR.inc	LTR	0.292242	0.293919	80764	63218	13173	176	6161	74580	4157	76613	4157	76613	1.19184	0.542464	0.0511925	0.242361	1.34759	0.250895	1.19344	0.295955	1.14831
rnd-4_family-205	rotiSat9	Satellite	0.397727	0.447439	10868	2165	7844	914	9333	1594	6314	4591	5783	5119	0.303322	2.40045	1.97564	2.72836	0.214038	2.83194	0.531462	3.05962	0.570178
rnd-6_family-1153	rnd-6_family-1153#Unknown	Unknown	0.249631	0.254627	118961	83719	21628	9151	29632	89365	20407	98570	20097	98878	1.07156	0.604666	1.80707	0.791382	1.09627	0.836189	1.04245	0.971383	1.00617
total bp accounted for					82630186	18061010	60979740	2577125	61155924	20560405	42932820	39779266	36741245	45957454
% of all masked bp					0.669347	0.146303	0.493967	0.020876	0.495395	0.16655	0.347778	0.322233	0.297623	0.372279
% of region masked					0.35908	0.119506	0.881336	0.263087	0.844345	0.130388	0.909434	0.217482	0.918057	0.241759
size of region					230116674	151130815	69190133	9795726	72430000	157686674	47208299	182908375	40020651	190096023
proportion of genome occupied by region					1	0.656757	0.300674	0.0425685	0.314753	0.685247	0.205149	0.794851	0.173915	0.826085
total satDNA					67054057	5294711	59528424	1970730	59540130	6663815	42247546	24882111	36398876	30721294
proportion of satDNA					1	0.0789618	0.887768	0.0293902	0.887942	0.0993797	0.630052	0.371075	0.542829	0.458157
% of regions that is satDNA					0.291392	0.035034	0.86036	0.201183	0.822037	0.0422598	0.894918	0.136036	0.909502	0.161609

## Sheet: element_stats_TopTEmask
					contributions (bp)									enrichment index
original repeat	name in library	Classification	GC content of consensus	GC content of all genomic isntances of element	total contribution	lowSD	interSD	highSD	allCNV	B90	non-B90	B95	non-B95	lowSD	interSD	highSD	allCNV	B90	non-B90	B95	non-B95
rnd-6_family-2854	rotiSat2	Satellite	0.452703	0.375986	50872104	3896337	45363542	1350387	45067125	30933919	19976033	25933283	24971919	0.11662	2.96573	0.623577	2.81456	2.96405	0.494019	2.93117	0.59422
rnd-6_family-1460	rotisSat1	Satellite	0.376623	0.350319	12827031	648950	11648648	559693	11906296	8888521	3976361	8044419	4815715	0.0770336	3.02032	1.02503	2.94904	3.37779	0.390009	3.60606	0.454475
rnd-5_family-2791	rotiSat5	Satellite	0.596154	0.697512	2418449	36168	2380148	0	2379919	2379855	38605	2379855	38605	0.022771	3.27319	0	3.12647	4.79671	0.0200827	5.65819	0.0193233
rnd-3_family-69	rnd-3_family-69.new#LINE/CR1	LINE/CR1	0.315557	0.348523	1962438	1744041	52591	25899	53539	11136	1951310	11136	1951310	1.35318	0.0891291	0.310026	0.086677	0.0276607	1.25096	0.0326285	1.20366
rnd-6_family-449	rnd-6_family-449.new#LINE_I/Jockey	LINE-I/Jockey	0.293211	0.273778	1942334	1766429	47185	1931	49831	2872	1939474	2872	1939474	1.38474	0.0807949	0.0233545	0.0815089	0.00720759	1.25625	0.00850207	1.20875
rnd-5_family-8683	rnd-5_family-8683#DNA	DNA	0.24384	0.25062	1932427	792567	781155	310047	993832	644984	1292597	233830	1700449	0.624494	1.34443	3.76908	1.63395	1.62696	0.84154	0.695763	1.06521
rnd-2_family-22	rnd-2_family-22.new#LINE_I/Jockey	LINE-I/Jockey	0.271475	0.248205	1364503	1208455	40446	9428	28586	4588	1359925	4473	1360039	1.3485	0.0985837	0.162314	0.0665593	0.01639	1.25388	0.018849	1.20657
rnd-5_family-170	rnd-5_family-170#DNA	DNA	0.211496	0.23091	1240467	1046512	81894	44339	93100	33314	1207565	8074	1232493	1.28456	0.219569	0.839677	0.238448	0.13091	1.22473	0.0374255	1.20275
rnd-4_family-353	rnd-4_family-353#Unknown.inc	Unknown	0.296922	0.253066	1141332	1067122	71186	0	103959	0	1141332	0	1141332	1.42363	0.207437	0	0.289387	0	1.2581	0	1.21053
rnd-4_family-12	rnd-4_family-12.new#LINE_I/Jockey	LINE-I/Jockey	0.299597	0.244571	1080104	974636	25250	5273	24690	3654	1076466	2699	1077416	1.37395	0.0777499	0.114684	0.0726248	0.0164905	1.25386	0.0143682	1.20752
rnd-5_family-405	rnd-5_family-405#DNA	DNA	0.204408	0.204813	1020187	912742	22171	4669	22024	1907	1018294	1887	1018313	1.36227	0.0722785	0.107512	0.0685877	0.00911173	1.25576	0.0106355	1.2083
rnd-5_family-675	rnd-5_family-675#DNA/Tc1-Mar	DNA/Tc1-Mar	0.227016	0.268333	990604	830389	59855	26379	73869	58039	932618	57979	932677	1.27637	0.200958	0.625561	0.236915	0.285594	1.18445	0.336538	1.13974
rnd-4_family-1159	rnd-4_family-1159#RC/Helitron.inc	Helitron	0.38992	0.362273	945369	916227	23948	274	22987	0	945369	0	945369	1.4757	0.0842504	0.00680864	0.0772521	0	1.2581	0	1.21053
rnd-5_family-1659	rnd-5_family-1659#LTR.inc	LTR	0.243872	0.210093	838894	704734	39834	23666	68494	2406	836504	1876	837032	1.27913	0.157925	0.662719	0.259403	0.0139804	1.25451	0.0128585	1.20784
rnd-5_family-119	rnd-5_family-119#RC/Helitron	Helitron	0.260481	0.269133	782415	642207	28479	60683	100214	2525	779907	2321	780109	1.24978	0.121057	1.82197	0.406931	0.0157309	1.25407	0.017057	1.20696
rnd-6_family-4071	rnd-6_family-4071.new#DNA/MITE	DNA/MITE	0.172043	0.180972	719945	647478	13645	2690	12592	4584	715390	4584	715390	1.36937	0.0630345	0.0877737	0.055568	0.0310367	1.25014	0.0366108	1.20287
rnd-4_family-2084	rnd-4_family-2084#LINE/PLE-like	LINE/PLE-like	0.396783	0.37315	700385	562023	5127	56163	16944	503	699884	503	699884	1.22183	0.0243462	1.88376	0.0768615	0.00350075	1.2572	0.00412948	1.20966
rnd-4_family-344	rnd-4_family-344#LTR.inc	LTR	0.380778	0.267707	641844	551506	48232	16979	46051	24955	616925	20950	620922	1.30833	0.249925	0.621433	0.22795	0.189521	1.20925	0.18768	1.17107
rnd-5_family-1461	rnd-5_family-1461.new#DNA/MITE	DNA/MITE	0.177982	0.188664	579040	515895	15508	4353	15832	5230	573824	4797	574255	1.35659	0.089074	0.1766	0.0868674	0.0440274	1.24677	0.0476349	1.20053
rnd-6_family-4871	rotiSat10	Satellite	0.202381	0.198821	459418	404816	9766	39378	67361	7808	451641	7808	451641	1.34167	0.0706989	2.01353	0.465833	0.0828441	1.2368	0.0977228	1.19004
rnd-4_family-2234	rotiSat8	Satellite	0.277778	0.268564	321470	238868	83299	0	81906	0	321470	0	321470	1.13139	0.861794	0	0.809478	0	1.2581	0	1.21053
rnd-4_family-287	rnd-4_family-287#LTR	LTR	0.319731	0.326489	285444	253677	11279	2615	11565	5395	280059	5249	280204	1.35318	0.131418	0.21521	0.128722	0.0921298	1.23436	0.105735	1.18831
rnd-5_family-6662	rotiSat11	Satellite	0.33253	0.375323	267590	212297	0	29705	4020	0	267590	0	267590	1.20801	0	2.60778	0.0477294	0	1.2581	0	1.21053
rnd-5_family-726	rnd-5_family-726.new#DNA.inc	DNA	0.256525	0.252154	264560	197849	48060	15586	18612	0	264560	0	264560	1.13869	0.604176	1.38395	0.223511	0	1.2581	0	1.21053
rnd-5_family-1268	rnd-5_family-1268.new#DNA	DNA	0.271216	0.306564	259579	235652	12645	1611	12312	5034	254559	4574	255016	1.38228	0.162014	0.145793	0.150691	0.0945308	1.23377	0.101319	1.18925
rnd-6_family-2341	rnd-6_family-2341#LINE/PLE-like	LINE/PLE-like	0.408638	0.366701	259535	64401	180178	3912	59247	241	259295	241	259295	0.377826	2.30892	0.354091	0.725271	0.00452638	1.25693	0.00533931	1.20941
rnd-5_family-6495	rnd-5_family-6495#LINE/PLE-like	LINE/PLE-like	0.311644	0.414774	250780	131078	50749	67620	43503	19600	231199	19600	231199	0.795851	0.673036	6.33423	0.551132	0.380972	1.15987	0.449394	1.11601
rnd-5_family-1051	rnd-5_family-1051.new#DNA	DNA	0.295364	0.283322	207638	174583	14855	7915	10398	2376	205295	682	206963	1.28024	0.237941	0.895479	0.159101	0.0557788	1.2439	0.0188861	1.20659
rnd-5_family-721	rnd-5_family-721.new#DNA/piggyBac	DNA/piggyBac	0.275835	0.271887	202507	185983	4666	1722	5072	119	202389	119	202389	1.39839	0.0766317	0.199758	0.0795736	0.00286442	1.25736	0.00337887	1.20982
rnd-4_family-18	rnd-4_family-18#DNA	DNA	0.195827	0.198858	201762	184558	2294	54	2285	602	201164	602	201164	1.3928	0.0378145	0.00628732	0.0359813	0.0145441	1.25437	0.0171562	1.20694
rnd-5_family-1316	rnd-5_family-1316#LINE/PLE-like	LINE/PLE-like	0.294486	0.442024	147217	85741	53870	0	33847	720	146499	720	146499	0.8868	1.21701	0	0.730452	0.0238399	1.25196	0.0281215	1.20462
rnd-6_family-1119	rnd-6_family-1119.new#RC/Helitron	Helitron	0.212166	0.306987	112582	102301	4675	2460	1318	0	112582	0	112582	1.38359	0.138107	0.513307	0.0371943	0	1.2581	0	1.21053
rnd-5_family-1174	rnd-5_family-1174.new#DNA	DNA	0.215879	0.263949	86644	76197	4902	0	5054	1310	85338	1310	85338	1.33904	0.188165	0	0.185322	0.0736992	1.23913	0.0869354	1.19228
rnd-4_family-232	rnd-4_family-232#LTR.inc	LTR	0.292242	0.293367	80822	63276	13173	176	6161	4157	76671	4157	76671	1.19208	0.542075	0.0511558	0.242187	0.250715	1.19348	0.295743	1.14836
rnd-4_family-205	rotiSat9	Satellite	0.397727	0.384373	64536	5647	55811	3308	56709	44057	20733	39887	24880	0.133233	2.87622	1.20413	2.79177	3.32769	0.40418	3.5538	0.466685
rnd-6_family-1153	rnd-6_family-1153#Unknown	Unknown	0.249631	0.275479	303185	248054	24343	9512	32289	20617	282587	20307	282895	1.24576	0.267036	0.737014	0.338358	0.331472	1.17262	0.385125	1.12952
total bp accounted for					87775141	22329396	61323409	2688427	61531543	43115028	44742014	36820794	51023059
% of all masked bp					1	0.254393	0.698642	0.0306286	0.701013	0.491199	0.509734	0.41949	0.581293
% of region masked					0.381438	0.147749	0.886303	0.274449	0.849531	0.913293	0.244614	0.920045	0.268407
size of region					230116674	151130815	69190133	9795726	72430000	47208299	182908375	40020651	190096023
proportion of genome occupied by region					1	0.656757	0.300674	0.0425685	0.314753	0.205149	0.794851	0.173915	0.826085
total satDNA					67230598	5443083	59541214	1982471	59563336	42254160	25052433	36405252	30891820
proportion of satDNA					1	0.0809614	0.885627	0.0294876	0.885956	0.628496	0.372634	0.541498	0.45949
% of regions that is satDNA					0.292159	0.0360157	0.860545	0.202381	0.822357	0.895058	0.136967	0.909662	0.162506
