# Supplementary material for: Comparative analysis reveals within-population genome size variation in a rotifer is driven by large genomic elements with highly abundant satellite DNA repeat elements
Source: BMC Biol. 2021 Sep 16;19:206. doi: 10.1186/s12915-021-01134-w (PMC8447722; doi:10.1186/s12915-021-01134-w)
Supplement: Supplementary file 8 — Additional file 8. Combined library of curated and uncurated repeat elements. [file 12915_2021_1134_MOESM8_ESM.txt]

>rotiSat1#Satellite
GGCAAAGTCATTTTTAGAGGTCGGATAAGTGATTAACAGTGGTTGGCAAAGTCATTACAA
TTGTTGGGCAAAGTCATTACAATTGTTCGGCAAAGTCATTTTTAGAGGTCGGATAAGTGA
TTAACAGTGGTTGGCAAAGTCATTACAATTGTTGGGCAAAGTCATTTTTAGAGGTCGGAT
AAGTGATTAACAGTGGTTGGCAAAGTCATTACAATTGTTGGGCAAAGTCATTACAATTGT
TCGGCAAAGTCATTTTTAGAGGTCGGATAAGTGATTAACAGTGGTTGGCAAAGTCATTAC
AATTGTTG
>rotiSat2#Satellite
TGACTTTGCCCATCACTGATGGTGACTTTACCAACACTAATGGTGACTTTGCCCATCACT
GATGGTGACTTTACCAACACTAATGGTGACTTTCCCACACTAATGGTGACTTTGCCCTCA
CTAATGGTGACTTTGCCATCACTGATGGTGACTTTGCCCATCACTGATGGTGACTTTACC
AACACTAATGGTGACTTTGCCCATCACTGATGGTGACTTTACCAACACTAATGGTGACTT
TCCCACACTAATGGTGACTTTGCCCTCACTAATGGTGACTTTGCCATCACTGATGG
>rnd-5_family-1268.new#DNA
TTTAGCGAAAAATTTATTAAAATAATTTGATTTAATATTAATAACGAAATTGCTCGATTT
TAGTGACATGTCACTATAGTTGGGTATTCGGCTAAAGTGACATGTCACTATTTATCGAAC
ACTGGTTTTCATTTTAACCTTTTTCGATTAATGCGACATGTCTCTATGGTCGAAAAAGGC
CTAAAAATGATATTTTTTACAAAATTTAGTGTCCAACTTAGTGACATGTCACTATAGTAA
AAAAAAAGACTTAAAAATAATCTTTTAAGTAATTTAGCTATTTTTTATTAGTTTTTGTTT
GGATAACGAGAAAGTGTTTAACAATTAAGAAATTTTTTATTTTATTTATCGAATTTTACG
CAAGAATAAAAAACCAGAAATTGGCCTATAAAATTAAAAAAATCTATTGTCTAAAAATCC
TAAAATATTTTTATGTTATTTATTAGTTTGGACAATAAAATGAATAATTTTGTTTGAATC
TCTTTGGAAAACAATTTCCACAAATCCAGTTTTTGCATCTTTCACATGAAAAACAAACAT
CTTTTTCGGAACTAGATTTAAAAAGAGCTATTCCTTTAAAAAATGTTTGATTCCAGTAAT
ATTTTAAAAAATATGCGACTTTGATGGAGCTGGTGATCTGGAAAAAAATTCGACTTAGAA
ATTTCTACATGTTAATTTGGGCAAAAAATTTTAATTTATTTGAATTATGTTCAGGATTTT
AAGAGTTTTCCATGAACAGGAAATTACATACACACAATTAAAAAAAAATTCCCAAGATAA
TCCTTGAAAAAATATAAGTAAAAAAATTAATTGATTAATTGATTTAAGTTTCTCATGTAA
AGGCGTGTTTAGTTACCAATTAAAACAATCAATCCCTTTTTAAAACATCAATCAAATAAC
ATAAAATTTAAGGATAAAACTATAAGTTAAATTTTTATATGTTTCGTAATGCCTAATTGC
GGCTCTTTTGAATTCCATTGAATATGCACGACATATTCGGTTATCCTGCTTTTTTTTCGA
TTTTAACATCTTATTTACTTATTGATGTTAAAATTAATACTTTAAAAAATATTAAGTTTA
GGAATAATATATAGGATAAAAAAAAAGTACGTTGAGATTAAGAATTTAATTTAATTTTAA
CAACAGGTTTTAAATAAAAATGTAACGCTAAAGCCGCGTCCAAACAACAGCCGTAGCGGC
CGTCCGTCCAAGCCTGTTTGCGGCTCCGACCCGTCCGTCCCAACCGGCTTACACGGCCGA
CCTAGCCGACCCATCCGACCAACCCAGCCGACCCATCCGGCCCACCCGGCTGACCATACC
GACCTAGCCGTCCACACCGTCAGATATTGCCGGACGACCTAGACGTTCAATATTTTATAC
AATTTTATTTTAGATATTTATTATTTATTATAAATTGAAAAAAAAGTTTAATTTTTTCAC
CTGAGAATTTTCTAGTTGGGCAATATTTTACTTTAAGATTTCAAAATGATAAACTCATTT
TGGATAATTAGCTCTCATTTAGAAATCCTCATATGAAAAAAATTAAGTATTTTTTTTAAT
TTTTGATAAAAAATAAATAAATTTTTTTCTAAAATAAAATATTGAACGCCTAGATCGGAC
AGTTCTGTCTGACGGCATGACCGGCAGGTTTAGGCCGGCCGGATCGTTGGCGCTACGTTT
TTATTAGAACCGCTGTAAATAAAGTTTAATTTTAACTTATTTTATTTTTTAATTTTAACT
AAATAAAGTTCAATATTAATATTTTTCTAAATCAGCAGATAAAAATCCATATGAATAAAA
ATTTTATAATATATTTATAGAAAAAAAAATTTTGGTATATATAATCCACCCTTTAAATAT
ACAATACAATTTATATGCCTTTTAACAATATTTTTGTGGCCATTTTTGTATATTACAAGA
ATGGATTATTATCCAAATATATTAATTTATGTTGTTATATTTATTAAAAAAAACAAATCT
ATCAAAACTAAACTTTTTACTCATAATTTACAATTTTTAAACGATATTTTAAGCTTTTTT
TTGACTATAGTGACATGTCACTAACTTAGACACTAAATTTTGTAAAAATCGTCATTTTTA
GGCCTTTTTCGACTATAGTGACATGTCGCATTAATCGAAAAAGGTCAAAATGAAAACCAG
TGTTCGATAAATAGTGACATGTCACTATCCGAATACCCAAATATAGTGACATGTCACTAA
AATCGAGCAATTACGTTATTAAATATTTTTAAATAATAATTTTTTAATGAAGTGTAAAAA
ATTTTT
>rotiSat5#Satellite
GCCGAACATGGCCGAACACTGGCCAACATGACCAAAATGGCCGAACACTTGGCCGACATG
GCCGAACACCTTGGCCGACATGGCCGAACACCTTGGCCGACATGGCCGAACATGGCCGAA
CACTGGCCAACATGACCAAAATGGCCGAACACTTGGCCGACATGGCCGAACACCTTGGCC
GACATGGCCGAACACCTTGGCCGACATG
>rnd-5_family-1051.new#DNA
TTATATTTCAAAAAAGTCAAGTGTTAAGTGTGAGTGTGAGTATTAGATAATACTTGGACT
TAAACTTACACCAAAAGTATTTTCAAGTGTAACACTTTCTAAAAAACGTAGAAAACTTAC
ACTTACACTTGAACACTTGAATTTTTCAAGTGTTACTTTTTTCTTTTGCAAAAATTAAAA
TCCAAAACATTGTTAACTTATTTTTCTTTCATTTATATTTTGAAAAATTTATACTTATCA
TTTAAATTCTTATAAAAAAGTTATGAATTATTCAATTTTGAAAAATTAATTCAATAAAAA
GATTTAAATAAAATTTTAACTATTTAAGATGTCCAACCAATCCACCAGACCCAGAAGAAA
CCAAAGACAAGTTGTGAGCGATGCTTCTCAAGGCTCTAACTCCAACCAAKKTCTTACCCG
TAGTAGACGTCGAAGAAACCAAATTAATCAAAATGACAATCAACAAACGCAAGAAAACCA
AGAGATTGATGAACAACACGGAAACGAAAATAATATTGTAACATCGAGGCGTAGAAATAC
ATTGACTGAGCAAGATACCACAGTCGAAAGTATTAACTCTAATTTTTTTTTTTTAGTCGT
CAAATAAAATAATACAAAAATGTTTTAATTTTTAGCAGAATTGTTTAAAAGTCATAAAGT
CAATTCTTTTGAATTGACTTGAAATTTTTTTCTGAAAAAAGTCATTTCAAAGACTTTGAA
ATAAAAATGGCCGCCTTAATAACTACATGGAACGGAAAAAGACTTATTTAAAAAAAAAAA
AATTTCAAGTTAAGTCAGTGACTTGACTTTGAAAAGACTTTAAATGACTTTTTTTTCTGA
CATTTCCGCAAGTCTGATTTTTAGTTTATTTTGTTATGTGTCTATTTTTTKACTTTTTTA
AACCTTAAAGCCTGAATTCAWAAGAWAATTACAGTGACTGCTAATTTTTTATCCCCATAG
TTCCGAKTCGCGTCTTTTAHTATTTTGTTATATCTGTAGGTATTTTCGGAAAAATTGGTA
TATTTAAAAATTTAGAGCATTATCAAGAGAAAAAAAATTCAAATTGATCGATTWAAAAAC
CCTWGAMAACACGGAGCAAAAAAAGCTTTATATATAAAAAAAAAAAATTCTWAGGAAAAT
KTAGACTAGAGTKACTTAAAGWTACAAAATWAGTTTATCTTTATTTTTCGGCATTTATTT
AAGAAWAACTAGTATTTTGAAATTTTTTTTTTCTAAGATCAACAAAAAATTGATAAAATG
ATTAGTGAAAGCTTAAGAAACGTGTTTGAGTGCAAAATTGTTTCAATAGGCGATTTTCAA
TCCAAATACTCAGCTGCTTTAAATTTTTTTGAGTTTCAAACGGAGTTCGCTGTAAAACCA
ACTGAGCCAATCAAATTTACTTGTATTATTTGTAACAAGGTTTATTCAGAAAGGCTGGGT
GCAACTTCCAATCTTAACAAGCACCTTGAGGACCATCAAGTTTTAGAAAACTGGATAGAA
TCATATAGCAAGTGTCGAACTAGAGGAAAATCAAAAACAAATTTAACCGATAATGAACTG
AATTTAGTGAAATTTTTTTTGACCTCAAATACAGCTATTCAGCAATTAAAAAATCCTTTT
TTACGCTCGATTTTGACAGTTCCCCTTCCGCATCCTCATACATTTACAAAATCAATACTT
CCACAGGTTAGGAAAACACTGAAAATTTATCTAGAGCGAAAATTAAAAGATGCCCATTCA
ATTTGTTTGATTATTGATTTGTGGTCAGGTCAAAATATGGAGCATTTTTTAGCTGTTGCA
ACGTGCCTGATGTACAAAAGTTTTTCAAGAGAAATAAGAGTTATTGGTATGCGAAAAATG
CCAAGACATGCTACCGCTGAGACAATTAAAGATAACCTTGAGCATGTCATTAATAATTTT
GAGTTCGATAAAACAAAAATAACTGGTGTTGTTTGTGATCAAGGTTCATCTCTTGTAAGA
CTTTTTAAACAGAAYCAAAATGTGATGTTTGATGATGCAATTGAAGAACTTGATTTAAAT
ATTAATGGTTTTAGAGAAGTTGAAGATGGAGTACTTGAGTTTGATCAATCTCATGAGATG
GATGACCAAAACGATCTAAATGAGCTGAATCAAAGAGCAAATTCAAGATCTTTGGTTTGC
AGTTTTGAAGATGCAGACATTGAGATTGATCGTGTGGTTGAAGAACCATTACCTTTTTTT
GATGAAGTTTTAATCAATCAACGATTAGAAGACGACGAAATACAAGAAGATGTTGATGAT
GATAATGAAGATGATTATTTGGATCCAGTTTCCAATTTAAATTTAAAAATTGGATCAGAA
ACAGTACCAAGATACTCCTGCTCATCCCATAAAATCAATTTAGGTGTTCGAACTGCTATT
AAAAAATGCAAATTTCTTAGTAGAAATTTAGTWAAATTATCTAGTTATGCTGGTAGTGTT
AGATCATCMACAGTTCTTTCGTATGATTTTAGATTAAAGGAAGCAAAATTGAGATGCGAA
AATGGAACAAGATGGTCCTCAACTTACTTAATGCTTGAATCGTTTTATTCGGCCTATGAA
AAAAACTTATTAAAAGAGAATGAATGTCCAATTTCAAGAGCCAAGTTAGTTAACTATCTA
AAGATTTTAAATCCTTTGTATTCGCTCTCCCTGTTATCGCAAAAATCCGATTGGCATATT
GGAGACTTAATACCAAGTTTAATAGTAATAATAAACGCGACTTTATCGGAATATAATGAA
CAAGGTGAATGTAAAAAACTTGTTGAAGAGCTTATTAAAGAGTTAAACAAACGTTTCGAA
TATGAATTTAATTCAAACATATATTTGCTAGCTGCATTATTGAACATTTCAAAATTGGAT
TTTTGGTATAACAAACCATATGCTATTGAAATTACGGAAAAGGCTATAGACCATTTTTGT
GAAGCTGCACTTTTTCTTTATAGTGATAAGAATCCCTCAACTGAGGTTCCAAGAGCAAAT
AATGAAAGTCAAAGATCAAATCCTGCTTTTAATTGTGCTGAAAATCGTGTTTTGAGGAGT
CTAATTAAGTCAAGAGCATATGAAACGCCTATTGATACGCAAAGAGTTTCGATTCTTGAA
AAAATCTGTAGAGAAAAAGATCTTTACTTCGATACAATTCGAGACGGAACTAATATCCGA
AAGTCTACAAAGGCTTTTTGGAATGAGAATTCCTATAAGTTCCAAATTTTTAGTCAAGTT
GCAAAAAAAATTTTTTC
>rnd-2_family-22.new#LINE_I/Jockey
TTATTTTTTTATTTATTTATTTGTTTTCTGTACCGAGCTAGAGCTCCTTCAGAATAAGTT
AAAAATTAAAAAAATAAAATAAAAATGAAATAAAATAAAATAAAAATAAAATTAAAGTTA
ATAAAATAAGATAAAAAAAAAAAAAAGAAAATAAAAAAAAAGTAAATAAGCTAAATAAAT
GAAAGTTAAGAATATATAAAATTGGAAAAGATTGTTACATGTGGCTCATGTTTAAATAGT
TCAAGTTTCAGGAAAAAAAGAAGAAATAGTAAGGTAGCAATTACACAATGGAGTTGGGTA
TTCAATATATCTTGATTCGAAACCTTCTTTGTATTCCTTCACCAGTCTTACAACCAATGG
AATAGAATGACTCAGTCCTGTCCCAACATATCTCTCACTCAATTCAAAAAGCCGATTCGA
GACTGTTAGTAATTTTAGTTTATTAAAAGCCTCATGATGCACGATGTTGGAGGGAGTATC
ATATTTTAACTTAAGAATAGATCTGACTGCTGTATTCTGAATTGCTTGTAGTTTTTTGAT
ATTATTTTCTGAAAATGAATTTAAGCAAGGAAAAGAATAGTCTAAAATTGATCCGACTAA
AGATTTATATAAATTTCCTAGTGTGTTTTGATTAAGACCCCATTTTTTGTTTGACAATAT
CTTAATAATATTTAGCCTTTTATTGCAGCGTTCTTTAATTTCATCTACCAGTATATTAAA
GTTTAATTTAGAATCAAATTTAATACCAAGAAACTTGATTTCTTTTTGTCTCTCTATTCT
GTTTCCATAAATTTTTAAGTTTAGATTATCACTCTCTTTTTTGTACCTAGAAAAGACTAC
TGAACACGACTTTTCAACTGATATCTTCATTTTCCATTTAATAAGCCATTGTTCTAGTTC
GTTGAGGTATTTATTAATCTTATTTTCTAGGTTCCCCTTTTTGTTATAAATGAAGAATGT
AACTAGATCATCTGCGAAAAGCAGAGAGTATTCATTATTTGTTTTGTTTCTTTTAGGGAT
GTCATTAATTTATATACTAAATAAAAGAGGACTAATTACTGAGCCTTGAGGAACACCTGC
AGTTATTTGATATTCTTCGCTCAAGTGGTCATTCACATTTACCTTAAATGTCCTAGAGTC
TAAAAAGGATCTAATCCAATTAATCAAGTAATGAGGTGGATTTATTTTAATCAATTTAAA
AAGTAAACCTTCATGCCAAACCCTATCGAAGGCTTTAGAAATATCAAAAAAAAGGCCGCA
AACTTTTTTTTTTCTATTAAATGATTCCACAATTTTTTGAATTAAAAAAAAAAGATTATC
TGCTGTTCGCCGATGTTTCCTAAATCCAGATTGCTCCTGGATAAGGAGTGAATTTTGTTC
CAAAAAATTGTATAATCTTGAATATACTATGCGTTCCAGTAGTTTTCCTAAACAACTCGT
TATACTAATTGGTCTATAATTAAAAGGATCTTGTAAAGAAGAAGCTTTTTTTTGAATCAT
AGTAATGTAAGATGTTTTCCACGCTTTCGGGACTCTACCTTCTCGGAGAGATAAATTAAA
AAGTTCTATGATTTCTATTAATGAATTTCTAGGTAAATTTTTTAACATTAAATTATGAAT
TTGGTCAGGTCCTGATGCCGCTTCATTTTTTAATCTCTTTAAAGCCATAGTTAATTCATT
TAAGCAAATTGGATCATTAAAATTAGACTGGTTTTAATTCCTAAAGAAAACAAAATTAAA
ATTTATAATTTCGATATCTTTCTCAGTATCAATTAAATTAGAATTAGGACTAAATATTGA
AAATAAGATTTCTCCAAAGCATTTTCCTTTTTCTTCACTAGTTTTGAATTCCCTTTTATT
TAAAATCAAATTAGGAATTAAATTTGATCTTTTTTTTGTTCTAAAATTATTTATTTTTTT
CCAAAAAGGCCTACTTGTCAGTGGGTTTTTTCCCATTTTTTTAATAAAATCAAACCAATT
TTGATTCCAAAATTTTTTAAAAGTGTTTTTTAACTCAAATGTAAGTTTATTAAATTTTTG
CTTTAGTTTTTGACAACGAGTTTTTTGGTAATTTCTTCTTATTTTTCTACGTTCTTTAAT
CAAATTAACAATGTTCTGCGGAAGACTCGTTTTGTAGATTTTCTGAGAAAGATATGGAAT
GCTTTTATGTGAAGCAGAAATAATTTTTTTCGAAATTTTATCTTTTAGTTGATCTATTGT
GAGGGAACTTTCAGTGACATTCACTATTTGAGAATTTAAAATCTCGCTGAATAATTGCCA
GTTTGCTTTCTTATAGTTAAACTTTTTAGCTGCAGATTTATTTTCTAATTGATAGCCCAT
AGAAATCGATGCTTCGATTGGGAAATGGTCACTAGTCATGTCTTGACTATTTAAAACACT
GAAGTCGGTAATTTTGTCAATTAATGAAGATGAAACTAAAAAAAGGTCAAGAATTTCAAA
ATAATTTTTATTAAAAATATTGAAAGTAGGATGCTTATCATTGATTACTGAAAAGTCTAA
CTCGTTAATTATTTTTTCCAACATTATTCCGTTTTCATTTTCCCCTACGCAGCCTATTTG
CTTTGTCCTAGCGTTTAGATCACCACCTAAAATGTATTTTCTACATTTTTTATTAATCTT
TTTAAAAAACTCAAAGTTAAGAAGCACATTGGGTGGATTATAAAGACTAAATACAAACAA
TTCATTATTCTTTCCTAAGTTCATTTTTATACAAAGAAGTTCGGAATTGAATTCCTCAAA
AGAAAATTCATTTATAAATTCGATTCCTTCTTTAATTAAAATAGCTACTCCTCCTCCATA
CTTGTTGCGTTGTTTTGTTAATAAATGATAAATTTGAAAATCAAAATAAATATTTGCCTC
ACTCAAATTAATTTTTATTCAATTGAGCAAAACAATGTCGGGACATTTTTGAGCTAAAAA
ATTTTCTAAAAGTTGAACCCTACTGGGTAAATGAAAACAATTCCGGTGTGTAATTACTAA
CCTTGTTTTAAAAGAGGTTTTGTTTTTAAAATTGATTTATTTGTCTTCTT
>rnd-5_family-1174.new#DNA
AAAATTGTCAGAATCAAAAATTTCAAAGTAGAGTTGTTAAAAAAAAAAGTCAGAACGCAC
TAAATTTTGAAACAAATCTTGAATTTATTTTTTACTTTAAATTTCATAATTAAAAAATGA
AACGTTTTTTTTTTTTCGAAATGCCTTCATACTTTAAAATTTCTTACTTGAAAGCAAAAT
TTCAATCTTTTTATTTTCTCAGATAAAAATTAATGAACTTCAAGAATAAAATTTTTTATT
TTAGATTAAAAATTTCAAGCAATTTTTCTACAAAAAGAGAAATGAAAAATAATTTCAAGT
CAAAAAATTTCTAATGTCTAATTTTTACATTTTGATTTAGACAAATTATAATTTTTAAAT
ATTTATAAAAATATCAAATTAAATAACTTCTTTTCAGCAATTTTTTATTATTTTGATTTG
AACAAAGGCAACCCAAAGAGTTTAGGTAATATTATTTTTCAATCGACGATACCTCGTTTA
ACCAGTAAATATTACATCAATAGATTTTAAATTCGAGTTCAAATATTAAAAATCACTGAA
TCTTAATTTCAAATTATAATCCAAGTGAGCCTGCTTGTTCAGATAATTGGTACATTTACG
ATAGCTTAAATAATCCCGGTTACTATTTATAAACTATTAAAAATTTACTAAAAAGAATAA
ATGGTGGGTCTAGATTTATCAAAATTAATCATATTCCAGTCTCTAAACAAAATGGATCGA
TTGACTGTGGCTTGTTTGCGCTTGGTTATGCATTGGCTCTAGCAATTGATATTGATCCTG
GTAAATTAATTTTTGATCAAAAAAAAATTAGAGATGAGTTCAATTTTATAATTCAACATA
AATCTCTTACTTTATTTTCTTATTCATTAATTGATAATTATGTTTTTACAAAAAATGAAA
TTATTTTCGACTTAAATTAATTTTTTATTTCTGATTTTTTTAAACTAATAATTTTTGTGA
TTTTTTTTCTCATTTAATATATTTCTATAATAAAATTAACCAATAAAAAAATTATCGCTA
TCGCTTTGATAAAATTGTCAGAAGTGACATTTTTTTTTCTGACTTTTTTTTTTCTGAAAC
TTTGACTCTGAAATTTTTGATTCTGACAATCTTAATCATAA
>rnd-6_family-449.new#LINE_I/Jockey
AAATTTTCGTTTGGCTTAGCAAATTTGAAAAATCAAATTTAATTAATAGCGTCATCACGT
GTTAAAAACCGTTGAAAGTTGTGTGTTGGCAATGTCGCTCAACAAAACAAACCAAAACCA
ACGGTGGATTTTTAAAAATTCGGTCAAGCTAAATCTGAAGAGGTTAGACAAACCGTTTAG
CCATAAAGTCTTATTTAATTCACTTGATATCGTCCTAAACCAGTTCGAAAATGATGCGAT
CAAATCTTACTATAATTTTTCTTTAAATAAATTATAAATTATCGAGTTTAATGCTGCTTT
TAATGTTGCCCAAATCTTTAATCGTGAAATTAATATTAATGGAACCAATTTCAGGCTTGA
AGATGCAAATAAAGTCCCGGATCTCAGAAGGTATTGTACTTTTCGGTTTCACTTTTTGCC
CTCTGATTTCGAGAATCATAGACTTAAAACTTTTTTTAACGCGGTTCGGATTGATGGTCT
TAAGATAGAACAAATTACTGAAGAAAAATATAAAGATAGACCCGAGAGGAAAAATGGTGT
TAGAAGAGTTAGAATATCATTTCCAAAAGAAGTTGAGAACATTATTGGAAGCTTGTCAGG
CCCTACAATAATGTATGGTTTAAAGTGTCTTGTGTCAATTGTTGGACAAAAGCAGAAATG
CTATTTTTGTGATGAAGAAGGGCACAACATAGCGAAATGCCCTGTCAAAGAAACGCTATG
CGAAAAGTGTCATCAGAAAGGACACTTAACACAAAAATGCTCCATTGCTGAAAAGCTAAA
GTCGCTTGAGAGGAAAAAGATTGACTACAATGATCTTTACATTGACCAAGAAGAAATCCA
ATCAATAATTGAAGCTGACCAAAAAGACAATGATGAAAATATGATGCCAAAAACGCCTGG
ATATCAGCCATCAAATTTCAATGACGTAATAATCAAAATTAGTCCTCAAGACCTTAAAAC
TCCAGTTTTAGAAGACAGTTTGGTAAGGCGTTTAAACGATCTTCTACCAATAAGTCAGAG
ACCTGTCAATGTTCTCTCAAATGATCGAAATTAGACTAAAGCTTTTTTCCAAACAAAAAA
TCAAATCAAGAGATTTTCCGAATCTGATCCAAATGAAAAAGAATTCACCGAAAACGAATC
AAAGAAGCCATTAGTTGTCTTAGAAAATGAAAACGACAACACCTTCGAGTCTGAATCAAA
CAGTTCAACAACTGAATGTTCAAGTCAAGTAGATCAATCATCCAGCAAAGTTGTTCAGCA
AACTTCCAGTCAAAACAGCTTTGAAGAAGATTTAGAATGAACAAGAAGACAAATAAATCA
ATTTTAAAAAGAAAATCTCTTATTAAAACAAGGTTAGTAATTACACACTGGAATTGTCTT
CATTTACCTAGTAGGGTTCATCTCTTAGACAATTTTTTAGCTCAAAAATGTCCCGACATT
GTTTTGCTAAATGAATTAAAGATAGATTTGAGTGAGGCAAAATTTTATCTTGATTTTCAA
AATTATCAGTTCTTAACAAAACCACGCAACAAGTATGGAGGAGGAGTAGCTATTTTAATT
AAAGAAGGAATCGAATTTATACAAGATTTTTCTTACGAGGAATTCAATTCCGAACTCCTT
TGTATAAAAATGAACTTAGGAAAGAATAATGAATTGTTTGTATTTAGTCTTTATAATCCA
CCCAATGTGCTTCTGAACTTTGAGTTTTTAAAAACGGTTAATAAAACATGTAGAAACTAC
ATTTTAGGTGGTTATCTAAACGCCAAGACGAACGAAATAGGCTGCGCAGGGGAAAATGAA
AATGCAATTATTTTAGAAAAAATAATTAAAGAATTAGATTTTTCAGTAATCAATGATAAG
CGTCCTACTTTCAATATTTTTAATAGAAATTATTTTGAAATTCTTAACTTTTTTTTAGTT
TCATCTTCATTAATTGACAAAATTACCGACTTCAGTGTTTTAAATAATCAAGATATGACT
AGTGACCATTTCCCAATCGAAGCATCGATTTCTATTGACTATCAATTAGAAAATAAATCA
GCAGCTAAAAAATTTAACTATAAGAAAGCAAACTGGCAATTATTCGGCGAGATTTTAAAT
TCTCAAATAGTGAATATCACTGAAAGTTCCCTCACAATAGATGAACTAAATGATAAAATT
ACCGAAAAAATTATTTCTGCTTCACATAAAAGCATTCCATATCTTTCTCAGAAAATCTTC
AAAACGAGTCTCCCGCCGAACATTGTTAATTTGATAAAAGAACGTAGAAAAATAAGAAGA
AATTTTCAAAAAACTCGTTGTCAAAAGCTTAAGCAAAAATTTAATCAACTTACTTTAGAA
TTAAAGGCCTCTTTAAAAAAATTTTGGAATCAAAATTGGTTTGATTTTATTGAGAAGATA
GGAAAAAACCCACTTTCAAGTAGACCATTTTGGAAAAAAATAAAAAAATTTAGAACAAAA
AAAGGATCAAATTTAATTCTTAATTTAATTTCAAATAAAAGGGAATTCATAACTAATGAA
GAAAAAGGAAAATTCTTCGGAGAAATTCTATATTCAATATTTAGTCCTAATTTTGATCTA
ATTAAAACTGAGAAAGATATCGAAATAATTAATTATAATTTTGTTTTTTTTAAAAATTAT
AATCAATGTAATTTAAATGATCCAATTAGCTTTAATGAAATAATTTTGGCTTTAAAAAGA
TTAAAAAATGAAGCAGCATCGGGACCTGACCAAATTCATAATTTAATGTTAAAAAACTTA
CCTAGAAATTCATTAAAAGAAATTATAGAACTTTTTAATTTATCTCTTCGAGAAGGTAGA
GTCCCTAAAGCGTGGAAAACATCGAACATTACTATGATTCAAAAAAAGGCCTCTTCTTTA
CAAGATCCTTAAAATTATAGACCAATTAGTATAACGAGTTGTTTAGGAAAACTACTGGAA
CGTATAATATATTCAAGATTATACAATTTTTTGGAACAAAATTCAGTCCTTATCCAGGAG
CAATCTGGTTTTAGGAAACACCGGCGAACAGCAGATAATCTTTTCTTTTTAATTCAAAAA
ATTGTGGAATCATTTAATAGAAAAAAAAGAGTTTGCGGCCTTTTTTTTGATATTTCTAAA
GCCTTCGATAGGGTTTGGCATGAAGGTTTACTTTATAAATTGATTAAAATAAATCCACCT
CATTACTTAACTAACTGGATTAGATCCTTTTTAGACTCTAGGACATTTAAGGTAAATGTG
AATGACCACTTGAGCGAAGAATATCAAATAACTGCAGGTGTTCCTCAAGGCTCAGTAATT
AGTCCTCTTTTATTTAGTATATACATTAATGATATCCCTAAAAGAAACAAAACAAATAAT
GAATACTCTCTGCTTTTCGCAGATGATCTAGTTACATTCTTCATTTATAACAAAAAGGGG
AACCTAGAAAATAAGATTAATAAATACTTCAACGAACTAGAACAATGGCTTATTAAGTGG
AAAATGAAGATATCAGTTGAAAAGTCGTGTTCAGTAGTCTTTTCTAGGTACAAAAAAGAG
AGTGATAATCTAAACTTAAAAATTTATGGAAACAGAATAGAGAGACAAAAAGAAATCAAG
TTTCTTGGTATTAAATTTGATTCTAAATTAAACTTTAATATACTGGTAGACGAAATTAAA
GAACGCTGCAATAAAAGGCTAAATATTATTAAGATATTGTCAAACAAAAAATGGGGTCTT
AATCAAAACACACTAGGAAATTTATATAAATCTTTAGTCGGATCAATTTTAGACTATTCT
TTTCCTTGCTTAAATTCATTTTCAGAAAATAATATCAAAAAACTACAAGCAATTCAGAAT
ACAGCAGTCAGATCTATTCTTAAGTTAAAATATGATACTCCCTCCAACATCGTGCATCAT
GAGGCTTTTAATAAACTAAAATTACTAACAGTCTCGAATCGGCTTTTTGAATTGAGTGAG
AGATATGTTGGGACAGGACTGAGTCATTCTATTCCATTGGTTGTAAGACTGGTGAAGGAA
TACAAAGAAGGTTTCGAATCAAGATATATTGAATACCCAACTCCATTGTGTAATTGCTAC
CTTACTATTTCTTCTTTTTTTCCTGAAACTTGAACTATTTAAACATGAGCCACATGTAAC
AATCTTTTCCAATTTTATATATTCTTAATTTTCATTTATTTAGCTTATTTACTTTTTTTT
AATTTTTTTTTTTTTTTTATCTCATTTTATTAACTTTAATTTTATTTTTATTTTATTTTA
TTTCATTTTTATTTTATTTTTTTATTTTTTAACTTATTCTGAAGGAGCTCTAGCTCGGTA
CAGAAAACAAATAAATAAATAAAAA
>rotiSat8#Satellite
CGAAGAAATTTGAATCTTCGAAGAAATTTGAATCTT
>rnd-5_family-1659#LTR.inc
tttttgtgatttttttttatttggctgttttttgtgatttttttttcatattttatacgt
tcctttttttgaaaaaaaaaatgtgattttttaacaaaaatcattcactcaaaattcaac
caatcaaatttattttttcaaccaatcaaattatatgtaatttttaaaaattcggacgat
tcactcactatggcaaaaaatagcttttttatgcaagattgatctttttttttacgggta
aaattaatttcttatacaatttgaatgattcttctctcgtatattgctaaaaaacaacat
tttttaattttaaattcgactgttattttaaaaaaaaaattatttaataggaaattgttc
ttaatctggcaaaaatgatcttttattttaaaaattttttttctaaagaaaaataatctt
tttatcgagaaaaactatctttgattctgcaaaaaatagcttttttatgaaagattgatc
tttttttttacgggtaaaattaatttcttatacaatttgaatgattcatctctcgtatat
tgctaaaaaacaacattttttaattttaaattcgactgtttttttaaaaaaaataattat
ttaataggaaattgttcttaatctggcaaaaatgatcttttattttaaaaattttttttc
taaagaaaaataatcttttaatcgagaaaaactatctttgattctgcaaaaaatagcttt
tttatgcaagattgatctttttttttacgggtaaaattaatttcttatacaatttgaatg
attcttctctcgtatattgaaaaataatctttttatcgagaaaaaatatctttgattctg
catcttgagtgaattcaatgtaaatcgtccggatttttattttctttttaccnttttttt
attggatataaataaaattataattattcatccaatcattcactccaaaattgcaaaatt
ttttcaatcaatcaaattttgggtaaatttttaagagttcgctcgattcacttactatgt
aaagtattttttgatagaccataaattaaattaaaataatttattcaatattaaattaaa
aaaatgcaatttaaggtaaattttattataagaaaaatgaaatatttaatttaaaaaaat
tgtattaacaatacaaagacaatttaatttaatttacattttttaacaacaaatttaaaa
aaagcttgagcagaagattccaaatttacttcttttaaattttttgaaaagatttttaat
ttttttggttttgagatttttatttctaataagttattttcaatttcggagtagtcagtt
tcattaaaaaatctttgatttaacaattgattttctaaaaataaacacgacgcatcttga
tactttgtacttatcccaattttcttttttaaaatattgaaacaattttgtgaaatatta
aatttaaacccctttagaggtgaacttttacggtgattttttaaaagtttgccgatttga
aaattaatatttttaaaaaaaaattctaattcattgtttatttttggaattttcgataat
ttggacttgtttgaccgatatttgggaattgaacttgttgattcaattgacttggttgat
ttaaataaatagaaaccgggtttatatgatccgttatttcttgtcctgttctttatcatt
ttcaaaacaaagtcaataaatttctctttattttatttttaaatctattcttaattattt
ttcttcaggtttgaaaatgttgttaattgttttggatttttacagtacaaattcaaattt
gccttgtctgtggtgtgattgttctaaagaacagctattttcaactcacatttttaaaaa
attgattcgcttcatttgttcttaaggataagtgaaacattgtttgaattttgcgaaatt
gggcttgtttgacattgggagtagaaatttttgtaacaattaacttatagcaatagaatc
attaacttaagatcctttatttctagtcttgctattcatcacaatgtctataactttatc
tacagattattataatcaattaattaacaaacttaatcaattaaattttgaggtcatatt
taaaaattatagccttgagaagctgagttgttacaatatttttttaaataaacaaaatca
agagctcaaagaccaattgcttgctcgagaactaaaaattaaggattttgaaaaaagact
ctttggtaatataaggaaaagaagagattttttcaaattacgtaaaagtcaaaaaagcct
attgaatctaaaaattcggtcagttttaggtgaaattgttccttttcttaacagttttca
attagacttttacaaagttaagctaaaagaaaaaaaatctgaattgcaaaatacaaatta
tcaattagagatctgttccgacttcggaaaagaaaaatcaaccgaattttttttgtatta
taaagataggaatcttttatctgacaaaacatttagctcattaaaaaccgactttaaact
taatgttccaagtttacatcatattcgcttagaacgagatcgactaaactctatgttttt
aatttatgaaaaagagcaaggatattatgtaaacccatgtggccaaatatcaaacaagct
caaatttctctatgacagaaaaattttgactggcgattcggtcaaaattaagttaacagc
cgacggaaccatattgtcaagaactacaaaggttataaacttttgctttagtgtgattaa
tgaagggaaaaaagcagctggagtaaatggtgtttatcctttagggatatttagagttga
aaaagaggattatgaaagtgtcaaaacttggttaagagcattatgggatgaaataaagac
aatgacaacatttagttttcagaacaaaataatatctattgtgtattatttttcatctga
ttggaaaatgatgtcaattgttttgggtctttacagtgcaaattcaaattttccttgtct
gtggtgtgaatgtcctaaagaacagttattttcaactcaaattttcaaaaaaagatcaaa
tgaaaagggttccgaaataatcaaaaagtcaaaaaaaaattcgaaatttctacatttagg
atataaagtcgagcctgttttgccggagatgccatttaagaattttattattgattcgct
tcatttgtttttaagaataagtgatacattgtttgaattactaattcatgatttatgtag
aattgacaaatttagcgacagttcaatttttaacgaaaaaaaacactgtgaactaaataa
aatgcgtaattttttaaaagaagattgcgggatttcaattagtttttataacggtgagaa
aaattcattttcatcaattctaaataagctgccggcattcaaaagagtcaaaatatttga
aaaaatagaatttaatatttttagtgatagattacaatcaaaagaatttatcagtttaat
ttggaaatatttttttcaaatttatttaagcatgaaaacggaaaagccgccaaaatcgca
tgatattaaaacaaaaaccgagaaatggctaagttattttttaaaagtctatcatcgtac
cgatattactccatatatgcattcttttgtcaatcatctgcatgaattttatagagaaaa
tttaaatgttaatcattttaaccaagaaggtttagagaaattcaacgatttcaccacctc
atattattttagagcatctaatcgagctgatacgtgcttgaaacagatactattaaaaca
gtgccgtttaaactatcttaaagaaattgattgactataaaaattttgtattttttttat
ttggctgttttttgtgatttttttttatttggctgttttttgtgatttttttttcatatt
ttatacgttcctttttttgaaaaaaaaaatgtgattttttaacaaaaatcattcactcaa
aattcaaccaatcaaatttattttttcaaccaatcaaattatatgtaatttttaaaaatt
cggacgattcactcactat
>rnd-4_family-18#DNA
TGGCGATTTATTATTTTTTAACTAAAATTACTGAAACTTTAACTAAAATTACTAAAAAAA
AATTTTTTTTCCTAAATTTGCATAACTGATATTATTCTTATTAATTTTTCTAAATCGCAT
TAAAATTATAAATTAAACATAGTTATACTTTAAAAAAACTAAAAATTTGCAGATAGACGT
TTAAGTCGACTTTGAGCATTTTGTTAAGCCAGAGAAGGATGTTTTGTACAATTAGAATTT
ATTTTTGAATTATAACAATATTTGGATAATTAAGAATATTATGGTATGAATTTTGATTAA
AAATGTGAGTTCTGTAATCTGGTTTCTAATTAAGATCTCAATAATTCTTTGCTTATTACA
ATTCGGTTCCAATTCGGCACTAAATTTTTATAGTGGTAAAGGATAAACAAAAAATTTTAA
AAAAGTTAAATAAAAAATTAATTTTTTTTAAATTTAATTAAATATTGAAAAAATTAGCAT
CAAACTTGATTTTTAAAATTAATTCACATTTTTAAATAAATTAAGTAATTTTATGAAATG
TAAGTCATTTTTATATTCATCTAGAAAAATTGGTGAAAAATCAGTAATTTTAGTTAATGA
ATTAGCACACGCCAAATTTAATT
>rnd-4_family-353#Unknown.inc
caattcaaaaccatngctacacttgtaatcattnganaacattaaacttaataataatta
attatnacccatttaccccaangaaaaaaganttccaattaatttgatagcaaaaaaata
tttgcattggaaccatgcatggtatgcagcaaaaaaaaatttgcattggtctccatgcaa
ttagaaattttccccatagacccccatgaaaaagtccattcactatggctaantcaattg
agtccattgaataagcttatatgcattgaaatgtatgggcaaaagcaatttcggtcgaat
tgtaaaataaacttaacaaaagtttgcaccaaaaatgggtcagtattttnggaataactt
ccgctgggaaaataattcagggtgacttgaatttttaaaatgttcgtctcatcaggacgc
acgtaacggtgtgccgaacaaaaaaaagtatggtcggggtccatggcaatttggcaaata
ccaccgaaaattggtggtaaaaataatggaagttgcataactaatgccaagttggtccca
gaatcttctatggcatatttttggaatcagctcgtcattttgaacccaaaaaatttactt
tgaaccatgtgagcaaaaggaggtgggcgtgggacgggtggtaaggaattttggtaattg
gtgaattgcgggcgaacggtgaccggcacaggtctcgtcctattttttcggtcgtcccac
agagttgctctatccaaaaatatacttggttgggggggtcaaaaatagaccccgggctgt
catttcgtcgagcaaccctccgagtgtcaaaatggtattttggtcattttgggtcgaaaa
aatttccggaaaaaaaaagtggatacagattcggaatcagctcggcgtgaggaatccaaa
aatgtataaaaagtccaaagaacacctttttgaaattttgccaaaagtttatttctggaa
aaaaaggtggttttggcaaaaaattggaaaaaaggccaacggtgttacccctaatttttg
attggctatccaacgcgccatcgcccgagtctgtgcgacgctccagtcggtccaaaaaat
tcggacactcaaatcgacacagagagcgtattttatattaagggactagcatcatcgtat
nacggtaaacatcatcctttcatggtaaacaaaatgtgccatcgtcaaaaagcaaatttt
cgataaaatctggcgatttttagtgctccctagccctttgtgtaccccttcttgaccctc
tcccccatttaatcacacttaattaagcgcatttttatttatttgactcaatttttgaaa
tcctcataaaattttactcaggaaaatatttcgaatttttttaaaatttttaaatttaaa
tataatttaaaatttcgaagccttaataaaaccattgcggcatttgaaagaatttaaaag
catttgaacagatacaattaaatatttacccatagatccgaattttattaaatttttcat
tnaatttattttatncaattaattgaattgataccatgtntttgatccaacaaaaaaatt
aatttgtatttatcgcagtgtnattattaatttcacaaanagcacccatgaaatagccaa
ttctcagggctcactaagataatttaatgataactatttcaagttatatttctattaaaa
ataatttttnctggatttttatcttatttttttagctttaaatacattaaaataatttaa
aatattccataaagccttaataaaaccattgcggcatttgaaagaatttaaaagcatccg
aacanatacaattaaatatttacccaaagatccgaattttantaaatttttcattaaata
aaacggcaatttatgcaattaattgcattgataccatgtatttgatccaacaaaaaaatt
aatttgtatttatcgcaatgttattattaatttcacaaatagcacccatgaaatagccaa
ttctcagggctcactaagataatttaatgataactatttcaagttatatttctattaaaa
ataatttttnctggatttttatctatttttttggctccaaatacattaaaataggcatta
gaatattccataaaactaagaaaaatatttcntgatttttataaatttgttagactccaa
acatttaaattccttaaaaaatatttaacgaattaaattttctaagtcccaataattttt
caaaactnttcataattttttcccattttttagagtccaattacattaaaatgtccattt
agatatttaaaaagatacaaaaatttcttctctgtctcagtaattttttcaaaattttca
tgattttcttacattttttagggtccaattacantaaantactcatcaaaatattcaaan
atctggaaaaaatatttctaagtaataacttaaatcagaattttaaggatttttacccat
tttntagggtccaaacaaataaaattaattaataaatatacgaaaaattagcgaaaaatt
tccnaagtcaaataattttttcagaatttttcatgatttttttccattttgaataaaaaa
ttatatctttttaataaagcaaatttttaaatttttgactcaatttttgaaatccttata
aaattttactcagaaaaatatttg
>rnd-4_family-2084#LINE/PLE-like
attttnaatttngcgccannttttcgaatttcgngccaaacnttttcttnaaatatttgc
ttgctatctaaaatatttctctgggccgcctagttgactcactggaacggcaaatattca
ttgggacgcctaattaactcggcggaacggcaaatttcgantgacttgagcgtctctgaa
ttcanaaaggcgtccttntttgtacntngagcgtcaaattttgcgggtggagaaaatttt
ttgaggttatagtgtcctgaattnagaaagacgtccttttttnacntggagcgtcaantt
tagtggggggagaaaantttttaatgatttgagtgcaaatatacggtaaagacgtccttt
tttaacctngaacgtcaagtttattgggggggagaaaaatttttagcgattgtttgtgat
ggaacggcgacttaaacacagtagncgccttatttaactctgaagaacggcaaattaatt
cgtggaacgaaaattttgaataaattttgaatttggcgccaaattttcaaatttcgcgcc
aattactttctttaaatttgaactaaaatattgggccgcctatttaactcagaggaacgg
caaatattccatgggaacggcaatttttgacgatggaacggcaaatgtttgggggggacg
gcaattttttaatggaacggcaactaaaaccatgggacgccttaattgatcagagtaacg
ccaatttttacatgggaaacgctatctaaactaatggaccgctaattttttgaaaaattt
gaatttggcgccaaattttcaaatttcgcgccaaattttcgaatggaccgtctcttaata
aacagggccgcctatttgactcagaagaacggcaaatattggattggaacggcaaaattt
taaaaaggaccggtctttttaattaattactcttaattaaatcccagcgttcgccaaaag
tgcgggagtggaccaagcggcactttttctgactcaaaancacctaattgntccatttct
tgagaaaaaataacccttagcccttaacttttcccaaaaaaaccgcaaaatcccggaaat
tccgccaaaaatcgagtgccacgcccatgtcactgctttttttcaaaaataaacattatt
ttcgtgatcctcacccccaaaaacccccaaaaatatcaaaatattaaaaatttagaattt
tgacatttagacagtccaaaccttgaaacacgcccacagcctaaaccgagtaacgccgtt
aacattttattaactttctagactcaaatttacttgattaaaccatttcttgagtctaaa
ataccctcagcccctaacttttcccagaatcgcccaaaaacccggaatttccgcaaaaaa
ccgggtgccacgcccatgtcactggtttttcggaaaattgaccaccatattcgtgatcct
cgaccccaattacccccaaaaaacacttaaaatcaaaaaaataacctatttgaaattttg
acatgcctaactttnaggcgcgcccacagccttaaccgagtaacgccgttaacttccgag
ggcatttttgagttcctggcacctagttctcccagaaaagtgaccgtttgaattttttaa
cggcaaaaagtcacaaacacagttgaaaaagtgaggattatatagtaggactagcccgcg
tcctctgaccctcgcgacccccactctctcctaaaatctcgcgattttatacggggccta
gctattttacggaccctcgcgacccccctctctctctctctctctctctctttttatctc
tttttatcaagaagatggggggacttgaaatctgaccgcatttccttttcgtgagtttga
atttt
>rnd-5_family-405#DNA
aaattattttaanaattattttctaaatgattttaaataattaataaaaaatttaattgt
agtttatattggtttaattttttgtgtttgaattacaaaatgtatccaatgttgaaataa
cattgaaaaagtgcgatgtttcaaatatttttttcagtttcaaataaaaaaataatttta
agttaatattgcaagcattttcatatttgaaattaaactctttagtgaaatagaatgagt
ttaatttttatttggaaatttgaaaaaaatattgaaaattctttttttaacttttaaata
atttatttatttatttgtttatctgtaccgagctaatgctccttcagaataaaaatataa
aataaaaaaaataaaaaaaaagttaaataagataaaataaaaataaaaaaataaaaatag
aattntttgaaaattcgaaaaaaattaaaattttaaatctgaatttanatttatttgctt
ttgactcttaagcaacttcagaataaaaatataaaaaaaaaagtcaaataagataaaaat
taaataaaataaaaaaaaatgataaataattcatttagatttnaattaatattcaatcgt
tgaaaaactcgatctagtgaaccatagttcacctattatgcgaacaattcttgttctcgg
gttttgtgaactattngttcacctaatttttttgttcacgtaaaggtgaaccaaaataga
attaagtgatcaaatntcaaattaggtgaaaaacttttagactttgtttgactttttttg
ggaaacatagattcatctatttcgcaaattttacctactccgcccaactttaaatttttt
atctaattatttttttattttcttattttttaaattattatttatcaattgaattactta
tttttttaatattacatttagttttttttctaaatagatgaaaaaatatcaaaataggtg
aacaatttttagattaggtgaactaatagttcaaaaaactgagaacaagaattgttccag
taataggtgaaccatagttcacctaaccgactagacccgaaaaactttgttttttcttta
naaattttgactttagtgataattgacgttcgtttgatgcattttaacaaaaactcaatt
tataaaaaatggaaaacagagcgtagatagttttttaaactacaaatattatcttaagga
tcatcatatcacaaacccaaagtcaaaatttataaaaaaaaanaagtttttcatgcttgc
aatattaacttaaaattatttttttatttgaaacatcgcactttttcaatgttatttcaa
cattggatacattttgtaattcaaacacaaaaaattaaaccaatttaatattaaataatt
ttttnatattntcgtatttaataattaattaacagctattattattaaggaatactgttt
ttttaatagattccattttgtgatcatcaataancacatanttgcgattgacgaggtttg
tgatcanntnatttaatttttgatctaataatattagaaatttatanaagcgacctcata
tagattttttcaactgttctttgtcggatnnanttgtnttgaattcatcaataattcaga
aatttaaaaattatttccatgtgtttgaaagttttcagcttacataaaaaaaaaaatacg
ctttttactttttatgcttgctttttaattttaaagcttactaccaaagacttttttttc
ataatcaattttacttgtgctgctaaataaaaaagagaaaaaaaaatttctttcgttttg
aaaattaatgaaaga
>rnd-3_family-69.new#LINE/CR1
taaaaaaaaaaaaaaagaaaagttttaaattataaaagcacacgtaagccaaaagtcagg
aaaggaaaagcacaagtgaaccaaaataaaaagcacgcagttttgtcaaatggactcaaa
ttttttgcttgaaacaaactggccaacgtttggacaaggtgtcgtatctgggcactcgaa
aactttgcatgaatggtgtggtaatatttcgaaattcgtcctggagctttcaaatcatgt
gaaacttctagaagaaagagaaaaggagaaagacattgaaataaataaactgaaatctga
attgtcagcagcaaataaaacagcaaactcatccaacaacagtagcaagtggattcaaac
ggtaaaacaaggaacaaaaaatgctaaaaaaccagcggatcagatagctgtagaaaatgc
aaccattagcgaaatgaatgaaagaaatagaagaaaaaaaaatgtgattatttatggtgt
gccagaatcaaagaaagagattttagcagacaagaaagcagaagatgaagcaaaaatcaa
tgaaattctatccactattggaaaaagtgatatcaagccagcgtattcgagacgtttgag
atctaaagaccaaagtaaaccaggaccaattctagttgaactcaaagaagaagcaaacag
aaatccactactactagcagcgaaaaagttgagagattcaaatattttcaaatctgttta
tcttagtccagatttgactgaaaccgaaagagctttagactatgaattgagaaaacaaag
aaatgaagcaaataatggtctttcacaagactcgccctttcgatatggcatccgtggaaa
tcagatcgtcaaattcaagaagcaataatcgttcatcagaagcgccatcacgtgtagata
gtctcgaatctttaaaatgtatgtatttaaatgctacttctttggacaataaactagatg
aattcagtgttgttattgaaacatatagcccacaaattgtagcagttagtgagacttggt
tcaagagcatctcaattacgaacgttaaaggatacaatttgtacagaaaggacagaagtg
atggacgcagaggcggtggtgtatgtctctacattgatgaaaaaatcgactcatttgaat
taaatgatgcaggttttaatttaagtaaaatagaacaaatttgggtagtagttaatttta
actgtgaaaaatatttagttggctgtctttataggccaaacgattttgttgatatgaacg
atttcgatttagtcttcaaacaagctaaagactatgtggacgagagaggttataaggatc
ttctaataatgggtgactttaactttccatcaatcatctggtcaaatggctgtgtgtcag
aaatcttaaacgaaaatggactcgaacataaattcagagagacactaagcgatacttttc
tatatcagcatgtaaatatcccaacttttcaaatgtcaaacgaaaaagctgtcaacactt
tggatttgattttcacgactcagcctggcagtgtgtatgcaatcgatacaaaatttgttc
ttggcaacattaataaaggacatctggttatctttttcaattttgttctcaaaaacaagg
ttagtaaggaatcatatacctgtaaaaaatttatttataataaatctgactttggaaaaa
tttctcattttctatcaaatattgattgggtgcacctatttgagaatttaaatattcagg
aaatgtacaatgagttaattttctatgtcagcgaagctagtaatcgattcattccagtga
cggatggctctaaaaagaaaagtatctcaaaaccttggataaaaaatgaactcaaggtct
taattagagataaaaagaatcttagatataggaactgtgcatctaaatggaaggatatga
atctatatagtgattacaagcgtatctgtaaattagtctcatcagaaataaaaagagcca
gactaacttatgagcagaatttagttgaaaaagctaagaagaatccaaaaatattgtaca
aatacctaaatgatcaacaagttatcaaagaatctatcaaagcattaaaaaagtcaaaca
atgaattaacgcaagaaccgaaagagatatcaaatcttcttaataaatgttttcaagatg
tttttgttattgaacaagatggtgagcttcctccttttgaagttgaatttaatgaaaact
ggtcagaatatattgacattgagccaaatgacattagttatgaaatggttttcaaaaaat
tacaagacctgaatcaaaataaatcatgtggtgtagacaagcttcatccgttattgctaa
aaaactgtgcagaagcctttactgttcctttaactttgattttcagagaatcattatcga
atagtcagcttccaattcaattcagatcagcaaatattactccattgtataaaaaaggtg
ataaatcaacggcaagcaattatcgtcctgtgtctttaacttcaattccttgcaaaatta
tggaaagcataataagaaccaaaatggaagactatctttataagaataatattatatcta
aagaacagcatggatttgttaagaaaaagtcatgtacatctaatcttctggaaacgctag
atttcatctcaatgagtctagacaaaagtattcctgttgatgtgattctgctagattttg
cgaaagcatttgatactgttccgcacagacgactaatagctaaattgaaagcgtatggct
ttgatggtctgacactaaaatggattgaagctttcttgaaaaatagaagacaacgagtta
ttcaaggtgaaattttgtcggattgggttgagatttttagcggtgtaccacaagggtcag
tgattggtccactattgttcgttttgtatatcaatgatctacctaaaggaatagagaatg
ttgtgaaattgtatgcagatgatactaaaattttctcgcaaacggtattagaaataagcg
ccgcgaaactacaatcagatttagatttaattctcaagtggactcaagattggctacttc
tcttcaacacatcaaaatgtgtggttatgcattatggtcataaaaacaaagaatttcctt
attttattaatggtaagctgttagcaacgtcagaaaccgaaagagatcttggagttattt
tcaatacaaatcttaaatggaaaaatcaagtgatagaggctacaaacaaagcaaatcaaa
tgttaggtcgcatcaggaagtcattcgctcgttttgattgtaagttattaagatctttgt
atttaacttttgttcgtcctcttttggaatttgcggtgcctgtatggtctccaattctta
agtctgactgtgagaatgttgaaaggattcaacgcagagctacgaaatttgtttcgtcaa
ttagaaacaaaccgtatgaaagcagattgaaggctttgaacattccaaatctggtggaaa
gaagaaaaagaggtgatctaattcaattatacaagttcatgcatggaatagaatcggttg
aaaaaagcaacaattttaatgtcacaaaaaaccaaggaagaggtcactgcctcaaatatc
acaaagaaatatcgaggctccaacatagagataacttttttttcaacagaaccgctaaca
tatggaactcgctgccaaatgaattagttgaagcccccaatgttaacagctttaaagcag
gcattgattgctggatgagcagcaatcaatcacatcagctgtcttagtgtgccttatcag
cacactcgctggctagccagctacagtcaaaactactactactactactactaaaatatt
aaaaaatattanttcaaaattntttatcatttttcaaccgaattnacttggtgttttttc
agtttatttttaaatattttcaaaaaatcaaatttaaatcagatctttgaagttaaatta
ctttaaattagcgaatttttaattctcctcgaataaatanaannantttgactaccttta
gaacaaancagtnaattacatttgttaaagcatccagtgccaaaatttttgattcactcg
aaatntttctggtaatcatttaaattgatcatgtggtataatttttgttcaatataataa
tttaaaatgatcaaattatttaaattctttcaataaatataattttattttaattctaaa
cgaatcttttttaactgaagcctaaaattttataataattaaaaagaaaagttaggttta
atcgaagaaatattttagttttgttttttatatcactagttaaaaagaattttcaatgtt
tatgtcttaagactatcataaattattttacggcagtgattagaataacactaagattca
taataatcaattagttcaaaatacaaaatattcaagcttttattagaagactcgtttatt
tttaaaatttaattttttttaaattattttaattgatattttttactaaacattaagtaa
attgaagctaaatttctag
>rnd-4_family-12.new#LINE_I/Jockey
gtgcttaattataactttgatttctttcaaggataaataactagtctgattttaatgatc
caattagcttaaattaattaactatggctttaaaaagactgaaaaacgaagcaggacctg
accaaatacataatttaacgttaaaaaacttacctagaaattcattaatagaaatgatag
aacttttcaaattcatttcttcagaaggtagagttccaaaagcgtggaaaacagcaaaca
ttactatgattccaaaaaaggcctctcctacacaagatcctttaaattatagaccaatta
gtatgacgagttgtctaggaaagttacttgaacgcatagtatatacaaggttatacaatt
ttttagagcaaaattcactccttatccaggagcaatctggatttaggaaacaccggcgaa
cagcggataatcttttctttcttattcaaaaaattgcggaatcgtttaatagaaaaaaaa
gagtttgcggtcttttttttgatatttctaaagcctttgatagggtttggcacgaaggtt
tactttttaaattgattaaaataaatccacctcattacttgactaactggattagatcct
ttttagactttaggacatttagggtaaatgtgaatgaccacctgagcgatgaatatcaaa
taactgcaggtgttcctcaaggctcagtaattagtcctcttttatttagtattatacatt
aatgacatccctaaaagaaacaaaacaaataatgaatactctctgcttttcgcagatgat
ctagttacattttttatttataacaaaaaggggaacctagaaaataagattaataaatac
ctcaacgaactagaacaatggcttatcaaatggaaaatgaagatatcagttgaaaagtcg
tgttacagtggtcttttcaggtacaaaaaagagagtgataatcttgacttaaaaatttat
ggaaacggaatagagagccaaaaagaaatcaagtttcttggtattaacatttgactcaaa
attaaactttagtccaatggtggacgaaattaaagagcgctgcaacacaaggctaaatat
tattaagatatctgtcaaacaaaaaatggggtcttaaacaaaacacattaggaaatctat
ataaatccttagtcggatcaattttagattattcttttccttgtttaaattcattctcag
aaactaacattaaaaaaatacaagcaattcaaaattcagcagttagatctattctgaagc
taaaatatgataccccctccaacatcgtgcaccatgaggccttcaataaacttaaactac
taacagtctcgaatcgactttttgagttgagtgagagatatgtcgggacaggattgagtc
attctgttccattggtcgtaagactggtggaagaatacagagaaggtttcgaatcaagat
atatcgaatacccaactccattgtgtaattgctaccttactatttcttctttttttcctg
aaacttaaactatttaaacatgtgcaacatgtaacaatctattccaattcatgtattttc
aactttcatttttttagcttatttactttatttttttcttttttttatctcattttatta
actttaattttatttttattttattttatttttattttatttattttttttttttttaat
ttattctgaaggagctctagctcggtacagaaaacaaataaataaaataaataaataat
>rnd-5_family-170#DNA
ttttttaatttaaatttttttcaatatttatcttttaattttattttaatattttcttct
cagttttgatttgttttttatctgaaaaagctttagctcgacacagcaaaacagaaaaaa
taaataatttaattcaatttttaattagctaaaattatataatatctcaagctattcttt
tgtgattcattatttttgtgctanactttttcgattcatttttgttttttgcttnacttt
ttcgattcatttttattttttgctatactttttcgattcatttttattgtttgctacact
tttactattcattctttttttgtgctatactttttcgattcaataatttttatttttaag
gaaaaattagtaaaataaaaatcaaacatctcttaaaataggtaatgaaaatggtcatat
aaagatatgttctaatttttgttttttttagtttatcaatttttacataaatattttcta
aatcaagacttgtcaaaattgaggaaaaaaaatcagaaaagaaagactcaactaatgacc
gacgatttntttttgtttttgtgcttgacttttacgattcatttttattgtttgctacac
tttttcgattcatttttattntttgctacactttttcgattcatttttattttttgcttt
actttttcgattcatttttattgtttgctacacttttgctattcattctttttttgtgct
atactttttcgattcaataatatatatttttaagaaaaaattagttaaattgtgaagatt
taattaatcattatgttgtagaagatcaactcgaaactgtgttggatcgaaaaactgttt
ttataaaaaatactcattaaaaattaaacatgttgcatcaaaaatagaatatttattttg
tattgtcttaaaacaaaaattctaaactttcatattttatattatatatttatattgaat
aaagtaaagaaataactattgaaaaagatcttttttttaatttaattttaattgtgtttt
tttttgaatgactcaatttaaagagttcatttttgcattgttaagtttctggaatgactt
ttaaaaaaaattttttttttttttcatttattcaaatttttttttcaaataaatattttt
aaaataattgtcacaatatcattaagtttctgtttgtctagaagtatcctgtgaaatcaa
tacattgagtgaatgaatttttattctaattaaaaaaaaataaagctttttttaagaaaa
aggttgattatctttaaagtttaaaaaaaaaatctagacttgttcaaatgcaggaaaaaa
aaacgataaaatttcgctttgacaattactctaaaattaataataaaaatattaactttt
cttaaaattttgcaggattatttttaagttgttgttgtttattattgttgttcaaatgat
atatttttaatttttattggtttctgtatcgagccaaagcttcttagaataaaatacaaa
attaaaaataaagttaaataagataactaaaataaaataaatagaaagtttttcgtggaa
gtaagctttaaaaaaaataaaggaatnataataatttaaaacttgtttgtttgccttttt
aattgatgaagatttaatttctaatacacgtgcttataagtaatttttaacttttcaaag
tgaacaatcaaagcagattgaacactgtataattttataaaattttattatttgattatt
tacatttcctgtatacccagtcaaacattttatcaagattttataaagtttcttaaaaga
tactttataaaaaattctttaatttgacctattttgaagagaaaatagagatatttatat
agataaaagaatctctacatttctctnaactctctgtaaaatacttttttgttctttaca
gatatcccagtcaaattttttttaaaggtattttgtagaatctttaaaaattctttaaaa
atctttttaataataatctctttaaaaaatagagatattctagagttaaaaacttccaac
ccaaagccagattttccaaaaaaattggtaaataaaaatgaaattttgctagttttttaa
agaaacttatggacaaaaatgttttttcgtaaaattttgcttttttcaaaaattatcctt
aaaattgatgataaaattttgtagaagtaagtgctttatctattaatttttatttttctt
tatcaaagtcactggtttagatctctttagttttaactttattcaaattcaagattaaag
cagacttgtttttaagccacaagtcttaagtcaagtcaagtcaatgccttaaaaattttt
tgacaaaattatgaagaaattagattaaatttttattttaatttaataanaaaataaaaa
ttttatgtcattgacttgacgtaaaaaaaaaaactttaagtcaagtcataactttgactt
aaaattttgtgacttagacttaaaactgtgacttaaaaacaagtctggattaaagccatg
cagaaaaataaactttttttactccaattgcctaattgaatctatgtgagtatatttggt
caggatccgaataattttttcttttattagctattcaaacaaattaaaaggaaaatccta
ggtgtgaagctttctttttggggaattggtgtattagatgagaagagatgatctaaacat
agcaaataaactaaaaaaaattatttattcattaatttattttaacaaaattgagcttca
taaactttaataatgaaacaaaatatgttttactaaattcaacaaataaaaaattaaata
ttttttatcacttaactaaattttagaggatcttgtgatttttacttgattttgagcttc
aaaaaaattgaattttcaaggactaagtaataataaagatgaaaatcatgatcaccaaag
ctgctataaagctatatattcagattaaaatgatattgttctttttatttataactaaaa
gaaaaataattagcaatttcaataaagacttatttaatttttttgatcaagactaaccaa
ttcttaaaaattgtaagcagatgatattggcaaaatggttttttatatctccagaaatta
attagcaataattttgttctgatactagttaaattactagttttgacgtctaaacagtac
attaatttattttaaaattaaaagatctgaaaattaaaaaataaacaaaaaactaagcat
tttcaagaaaactttaaaaaaattaagaatattaaaaagaagatttgcttaagagtaaca
agtcttaattaaactcaaaaaccgaaattggactttaattttagtaactataacttaaac
taggccgtcaaaataattaagtggaacggtaaaatgagcattgatcagtcatgatcacgg
acacataaattttttacggttccagcaatttattatggaggtctagtttaagacaaaact
aataaaattgaagtccaagtcctaccaaaaaaaaaaaaataaactcgcacatggatttga
cttatgaaattttagcaattgtgaaaaaaataatagaattttccatattatattaattaa
aatttgaaagtaattaggttattttttttttaaagctttaataagctagaatgtaagagc
atggattatgtatcttaattttgaacttatgaccttataaaaacacgcatgatgatttaa
ttattttcttctaaacagtagatcttactgtatcttgaaatataggaaaataattaagtg
aactgtggtacctatcaataaaaaaagaaaccgctagcaatccaaagcaagcaaattagc
atgctgctttattcaataaaaactttaaaaataccgtcaactttttggtgaacggtcatt
agtcagggcaaaaatttttaatttttttgccattttaagacggtttttttttacacggaa
atttttttaaaaattttctcaaaaggtattcaggaatgacctatatttctttcttctgat
aatatttctttttaccagcaaaattaatttttacctgaaaattgattcattcaggctggg
aaggtcagtcatggaccatcagctctttaatttacaaaacttgattaagttcatagaaaa
aaaaattaataaataaattaaatagaataaataaaaaaaatacagtctaaattgaattta
ttcatttatattctaatcattttttgttaatgctaattnttttttcaacatcattttttc
caacaaattttacacagaactcttnatanaagcagaagacttaacaattgctcatcaatg
aaatattcnggaaaaaaagttattaagatatattatttggattctttgttttactttgcc
actccgaaaatgaatctagatgaattgacagaacaacagtccaaaaattattgttacaaa
attctcaataataaaacttaaaccaaattaaaaaatatggaaaaaaagacgtttttaaaa
tttgtctattttctgaaatatctcaaaattttctttaataagttattcactcaagatttt
tttaaagaatctgtaaagaaacttcaaaaaatccctacgaatttttttgattaagtaaac
agattaagcattttacaaaaattaaagagtaaaggaaaagattttttattcatagaattt
tttttatctctaagatatctctatttttttctacaaaattttaaaagagattttagaaga
atatttaaagaaactatataaaatatttagaaattttttgactgggatatcttttaaaaa
acaaaaataagtatcttacagtgaatttagagaaaatatagaaaaaattattggaatcta
aaccaaaaatgctcacaaagattcattaaagcaaatggagtaaaaaaatttcttttcctt
caatgtcttaatcttgaatttgaatacagttaaaagtaaggagatcgaaaccgaaaaatt
tgataaagaatcatagagattaatagaaaaagtatttatttttttacaagattttatctt
gaattttaaggatcatttttgaaaaattcaaatatagcataattttacaaaaaagcatct
aagtccaatgaaagaaataaatgtctaaaaaaaatgattttttaaagttaattaatttat
ttataatcttaattgatcaatttctttcaaaaaaattcaacaaacataaaaaagccttat
gtctaagttgtaatatttaatttaatttaatttaatttattcaaaaaaattncgtaaaat
ttttcagtgttcaattcgcttaattagttttttttgaaaagttaaaaattacttatagca
cgtcttaaataaatcaaaatacataaacagaaaacagaaaacaatacagaaaacaaaaaa
aaattatcatttgctcaactaatctttccggataaaatatttcgttcaaaaataatcctt
aaaaaatttttaagaaaagttaatatttttcattttgatttcacaggatacttctagaca
aacagaaacttaatgatattgngacaattattttaaaaatatttatttgaaaaaaaaatt
tgaataattgaaaaaaaaaaaaaatttttaaaagtcatttcagaaacttaacaatgcaaa
aatgaactctttaaattgagtcattcaaaaaaaaaacaaaattaaaattaaattaaaaaa
aagatctttttcaatagttatttctttactttattcaaaaaatatgaaagttaagaattt
ttgttttaaaacaatacaaaataaatattctatttttgatgcaacatgtttaatttctaa
tgagtatttttttttagaaacagtttttcgatccaacacagtttcgagttgatcttctac
aacataatgattaattaaatcttcacaatttaactaattttttcttaaaaatatanatta
ttgaatcgaaaaagtancgcaaaaaataaaaatgaatcgaaaaagtatngcaaacaataa
aaatgaatcgtaaaagtcaggcacaaaaacaaanatatatcaataaataatctttcctga
taaaatattttgttcataaaaatcctgcaaaacatttaagaaaagttaatatttttctta
ttaaaattacactaattttttaagcaatttattctagaattcgaatcttatagaacagtt
tcaaaatctttttttagtaacttaatattgtgtcacctgaaaattntttgaaattcaagt
cttaaaaaatttaggtcttttaataaaaatcgtcggtcattagttgagtctttctttttc
tgattttttttcctcaattttgacaagtcttgatttagaaaatatttatgtaaaaattga
taaactaaaaaaaacaaaaattagaacatatctttatatgaccatttttattacctattt
taagagatgtttgatttttattttactaatttttccttagaaataaaaattattgaatcg
aaaaagtatagcacaaaaaaagaatgaatagtaaaagtgtagcaaaaaataaaaatgaat
cgaaaaagtaaagcaaaaaataaaaatgaatcgaaaaagttnagcacaaaaaaaatgaat
cacaaaagaatagcttgagatattatataattttagctaattaaaaattgaattaaatta
tttattttttttgttttgctatgtcgagctaaagctttttcagataaaaagcaaatcaaa
actgagaagaaaatattaaaataaaattaaaagataaatattgaaaaaaatttaaattaa
aaaaa
>rnd-4_family-1159#RC/Helitron.inc
atttaaaaccattgcggcncttgtaatcattaaataccattaaacttaatagtaattaat
tattacccatttactccaatgaaaaaaaattgaccatttaatttgatagcaaaaaaatat
ttgcattggnaccatgcatggtatgcagcaaaaaaaaatttgcattggtctccatgcaat
tagaaatttcccccatagacccccatgaaaaagtccattcaccatgctactatggctaat
tcaattgagtccattgaaaangcttatatgcattgaaatgtatgggcaaaagcaatttcg
gtcgaattgtaaaataaacttaacaaaagtttgcaccaaaaatgggtcagtattttggga
ataacttccgctgggaaaataattcagggtgacttgaatttttaaaatgttcgtctcatc
aggacgcacgtaacggtgtgccgaacaaaaaaaagtatggtcggggtccatggcaatttg
gcaaataccaccgaaaattggtggtaaaaataatggaagtggcataactnatgccaagtt
ggtcccagaancttctatggcatatttttggaatcagctcgtcattttgaacccaaaaaa
tttacttttgaccatgtgagcaaaaggaggtgggcgtgggacgggtggtaaggaattttg
gtaattggtgaattgcgggcgaacggtgaccggcacaggtctcgtcctattttttcggtc
gtcccacagagttgctctatccaaaaatatacttggttgggggggtcaaaaatagacccc
gggctgtcatttcgtcgagcaaccctccgagtgtcaaaatggtattttggtcattttggg
tcgaaaaaatttccggaaaaaaaaagtggatacagattcggaatcagctcggcgtgagga
atccaaaaatgtgcctaangtgcaagtagcaccnntttgaaaattggccaaaagtatatt
tctggaaaaaaaggtggttttggcaaaaaattggaaaaaaggccaacggtgttaccccta
atttttgattggctatccaacgcgccatcgcccgagtctgtgcgacgctccagtcggtcc
aaaaaattcggacactcaaatcgacacagagagcgtattttatattaagggactagcatc
aatgtgtcanggtaaacgtgtcatcgtcaaatgtgccatcgtaaaatgtgccatcgtcaa
aaagccaatttttcaataaaatctggcgatttttagtgctccctagccctcctcgacccc
aacattgactctcttttcctttatttaatttaattctattctaaaatattttaaaactca
agtcaaatggattaaaggaagtaaatgcccatctaatgtggacaaataccctttagtata
aatgaaagcgacaaacagcccttaattatctttattaaataaaagaattgaataggttaa
aattttttattgaaaaaaaaaaatatatatacataaaaaacacaaagtttattccaaaag
ctctctaaatacaatgttcttggtgtacacttcgccatcaggaacataaccgggcagacg
tccttgtctaaacgtaccatgcatgtgcgtatcaacaagtactcgcaatgatccgaaatt
gcgcacccttgatgcagccacatacaactggccatgattaaaaacaggtcgacgcagcaa
tagaccaatcgaattaaatgtttggccttgcgacttgttaatagtcattgcaaaagccag
tcgaaatggaaattgaattcgtctgattcgaactcccggctcatcgtcttttgaccgaaa
ctcacttcggaaatatagatattcaagtccttgagtggggccttccattacaacgcactt
gatagaattggtgttgcattcgacaacaattaatctagtgccattgcanatgccctcggc
aaccgaccaatttttctgcatcatgacaattgctccaacttttacattgagaacatgcgg
tggaaaaccctgaggtgtcattgcgaatgcattctcaataggaaactccgaattgtcatc
aacaagtccggtctctcggtgtaatatttgcgttacaccaagatattccctgttttccga
aggcagtcgttcaagaaccacttcgttgatttccatcgaatcagcatttgtcggacataa
aatagcgttgttgagacgattatttgcgtccatattcaactcaccaacaccaaacacttc
gtcgacaatattaccaacacagataacatcacttggtaatcgaaccaaattgttgccatc
atatattcggcttctaccatcgccaacttccattagccactccttgaattgattctcgtt
tggtcctgcgcgcaagttttcccgcaaagccatcgactcaaaatgatgccacagaccgga
ctttttgatgctcatgagaatactggattccagattctcattagttgacacaggagcaca
ttgtctaaagtcaccagtgagcaacatcactttaccgccaaagggtactctcggcttctg
cattaaatctctcagcagcctgtcgatacactccagcattgctcgagatatcattgaaca
ctcgtcgattacaaataacttggtatcacgtaatgtccgagcttgagcactttgggcatg
aattccgctggttgaattggcgtcagttggaattggaatccgaaaacgcgaatgcatcgt
ttgaccaccaccttttaatagcgcagctgcnataccagtaaaagctgttggaacataaac
ataattgagttccatcatcttatggtacagcaagttaataaggtaggtctttccagttcc
accaggtccatccaaaaagaaacatttggccgaattaacattgttgtcattgacagcatc
caaaattcgatcaaatgctaatttttgtcgattattgagtgttggtatcaatcgattaac
ctcgagtgcatgctgggctgaagtcatattgttaatatgactgggtatgccacgatgatt
ccantcaagccccctggcgtcaggttcaggcaaattgtaatcttgcaaagttttgtcgtg
acttgcaagaaggaatctaatgtgaccaagtgctctggcataacgggtatcgtcatctaa
cggcaagtagtcatcactcaacgaatcgcgaaattcgagccacaattccaatgcatttgg
ccgcactggattgttgtggtacaatattttggaaaacaaatatcgtaatcgatgaggacg
ttcggtccgtactgcctcttccagcaactcataccactgttgattgttctcaaccagatt
gagtgcccttgccgcttcctcaaatgtgccgtacacaactccatccacagtacgaagcat
ttcataggacgttgcacctctgatatgtaatatcagaagcttcaaatgaaacttttcacg
attactttgatgaacgtgatacatgcgnccaattattttttcgcgttgattcacattgat
tcgtgcttgccattcgcgacttgattcaataaatctgaaatattcgggtatttcaatata
gaaatattgtcttgcccgaatngaacgtgcattcaattcgaaatatgcagcaagcgttgt
tctttttggtcgtctgcttgcggcatcttgaacattttcgaatatgacaggctgctcgtc
aggtaaatacaaatcgagccggactatagtgtgtgacaacaaatatcgcctgttgcccaa
caacttgtcacaagcctcgattgaactcacataccgcttgctctcatacgatttgatttc
atcgtaaccaacattgtcaccattgcccgccaaatcgttttgatcatcagcaggctcatt
agtttcaacgacgttgtcgacatcgcgatccacctgaacatcatagtcgtcattttgaac
aacnggatccccatttaagtcagctgttgaagtagtgggaacagaacccaccgnagttct
gttctggtcttcaacattgaacccacgatttgcatacggcataacgttattcagtgcatg
caactgaacattcacccgatcattacccttacagacatagtcgaatagatacttcattgt
gctcaataaaccacatgcctcaacattaatatgacaattgaatgttttcagcatttttcg
gttatgaggaattacatatctattgtcaagctcgactccatttaccaaagcagtaatgcc
tgtttctcgacgttgatactccgggtattggttcggacgaattacagtcacattcgaata
aggtttcggatagcctttggagcaccgattaccgaactgctgcatacacgcactgttttc
acggcatggtccatgcaacatttttgttttaaccaaatcgtacaattcacgatcaattgc
aggatccggtagttcagcacaaataatgtcgtcgaactggtcttcacttgttggtttgtc
ttgatcttcgaaccaaataagacagtgatgatgcggtagtcctcgcttctgcaattcttt
gacaacaacaaaagcttttaccacaccaagcctatgttctttcgtaatgccagaccacca
ctttttgaatttgagatcgtagattcgagcacacatgtcaggacgggacaaatagctctt
atcatgtaaaagcattcgttgcaactcaggccatccaggatttgctgtaaatgtcatgaa
caaatcggccttaccatatttattggatatttgcattgcatcgaaatacttttgtctaat
agcccgatcaccaccttcaaatgtagccggcaaaataaaggcctttccaagaacattgcc
aggatttaaattggtcgaaacatgatccattatacctgcataggactcaattcgcaactt
tttctgattcttacgcaggtaatacagattgttccactcaactttgatccatgagcacac
aacaaactcttgaaacaacttggatgcgtgaaacatcaaattaagattgtttaccctgta
atgaataaaaaatctataatattcaagcagggtaactctcttgttagtagttgtctcggc
gtttgtatggcataaccgctcatcatagccagcttcaccatacggaaataagagcggaaa
acacattggatcgcaattgggatcacgaaacctaatgtatttcatgaaattgtttggacg
ttgaggaacaatttcaatcagcggcatgttttgttcgcgagcctgggcaaataaaacatg
accatcatcgggtagaccgtcgttatcgtttaacaacacagcggccacttcacctctcgt
agcattgtccaccacttgtctgttgcctgctcgatccgttgccacgtttgtgtttcgagg
aaccaaacgtgatagccaaagacgaacggtcaacggttcttccatattttgacgctcgag
aatttctttatttgtcagaaaaaactgataaagaacattcacgtccatgagcatctgtct
cagcatacgaaatagatccgcatttaaatcgccgttaaaattttcccagttggcgttcat
atgatcaaacacagacagatcagaatcgagcattagatattgagcagctctaattctttc
aatgccttgtggaccattaaacatcggcggaattttatatccaacaccaccatgacattt
gtacaaaaatggcaatcttgttcgactttcgcttatncgattacggtcattgcgaatatt
gtctaaattgatagcatcaaaattagccttgaccgacgccattcccaacgatgagttgta
ctgtcgaatattgtccagaaattccttgcgcaaagtagccgaaaaatttcgactattttg
cggatccaatagaccaatcattaccggatgatagtgttgaataggcgacaactcaatttt
gttnctttggcaacattttgaatagacgcccctgtcatttacttcaccaatccagtaaat
ggctccacaatactgacaataaagagtgccatcgccttgatcatcgacctgngcaacgaa
aggatcagaattcttccatgtattatgggtattggatacaaagcgagcggcttggttatt
aatgtgcaccaagtgcaaacgctcagctctctcgtcttctgtttgatttccaacacgacg
attagcaagacgttcattatgggacgtaggtgactcttcccggcgattctgagcangncg
gtcgcgntcagtgaccagcctatgatcacgcgagtctcgggtganaaatttgcttgcctc
acagatgttgcaacacgttgacttgcaagacgattggaatgggcagcaggtgattcagcg
cgcaaacgctgatcattactccgaatttgtgtagcaagtcgggcctggcgaacatcagcn
gtctcntcctcacgnctgtcttgcttgatcacggatncgttcggaccttctcgcatgctt
atcagtccanccgcgattnaaactgcgtccagtaaacgtaccggcattttcctcatcgtc
agagttcacatcatcggacacaggttgaataactggatccgataaattgncntcgcgaac
aggcacttgaatttgggcagccaattcatttatttttgcttgcagattgtcttcacgatt
aggcattctctggttgttgttaccaaaacctaatcgattagaacaacctttcgaaacaac
cgaatcagttgaaataaacggctcttcatccaaattggatacgtttattcctgacacagt
accgtcgatgaccggatacggttcaacaaaagctgtgtccagaatgccaattgcactaac
atccggaccggttgaaacagcntggttatcagacggcattatatcatccgtattagagga
aagcaacgattgaaccgattgattgatcgctcgttgcttgtctttttcacgtttagctga
acgtaaataagcagttgttttggcacctcgactcttctttcccttctttcttcctctttg
agcaacagatgactctgaactgggtccagcaatttgtccatcaccagcagccaattgctc
ttgaactaaagacggctcaggttcaggttcttgaccggcaggttcttgaggggcaggttc
agattgtcgcacaactggaatggctgnaganngtanggcnccggaacataacggctcatt
tgacaggtggttacgctctgattccaattctaaaaacaaatnagtnaacggcaataaggg
attaaaaatacttacgattaaancggttcagcaaggtggaataagctantttacgacaac
gtcttctgaagaaagatgcgatatcagcatctttcattcgctcaccagaatcatttcgaa
gcgtaaatagctcaataactacagcgtcttcgtttgcatcaaanggcttcatttttcttt
tagatctgtttcaatctaaaaaaaaattaatacaaatttcatgaatatggttttcaagga
gagttacatccttaccattaaaaataaattaacaatttnaaattttatttaaaatcngtt
aaaaattatcaaaaaaactattaattgtaatagtgtagacatacgtaggatatgcccccc
ttccattaaaatattcaaaataaaagaaggtagtaaattcccatctaatgtggagaaata
cccttcatcatattgataattaccagtagctattgaacatagctatttatgctcgataga
ttgatcatgctttgattcagctttaagtaaatcagacacacttggtgtgtactgaatact
gtgatcattaagtcttcggccggccctggactcgctcagatcacagtacattattctaca
cctttcaaagcatgattgtggtttgtcagattatatctgaccaagacttctcggttagga
cctgaattattaacaaaaggaaataaagaagtttatttcctatcattaatgcccgaccgc
ccttgcttttaagttgcaatcactattaaaaaatttaatagcaaaagaaactacaggaaa
ggccacttgcaacaatggaactattaaaagcaccaatgttgatcgactgctgccctcgac
taaaatccatcgaacattgctatttatgctcgatagattgatcatgctttgattcagctt
taagtaaatcagacacacttggtgtgtactgaatactgtgatcattaagtcttcggccgg
ccctggactcgctcagatcacagtacattattctacaccgttcaaagcatgattgtggtt
tgtcagattatatctgaccaagacttctcggttaggacctgaattattaacaaaaggaaa
taaagaagtttatttcctatcattaatgcccgaccgcccttgcttttaagttgcaatcac
tattaaaaaatttaatagcaaaagaaactacaggaaaggccacttgcaacaatggaacta
ttaaaagcaccaatgttgatcgactgctgccctcgactaaaatccatcgaacattgctat
ttatgctcgatagattgatcatgctttgattcagctttaagtaaatcagacacacttggt
gtgtactgaatactgtgatcattaagtcttcggccggccctggactcgctcagatcacag
tacattattctacaccgttcaaagcatgattgtggtttgtcagattatatctgaccaaga
cttctcggttaggacctgaattattaacaaaaggaaataaagaagtttatttcctatcat
taatgcccgaccgcccttgcttttaagttgcaatcactattaaaaaatttaatagcaaaa
gaaactacaggaaaggccacttgcaacaatggaactattaaaagcaccaatgttgatcga
ctgctgccctcgactaaaatccatcgaacattgctatttatgctcgatagattgatcatg
ctttgattcagctttaagtaaatcagacacacttggtgtgtactgaatactgtgatcatt
aagtcttcggccggccctggactcgctcagatcacagtacattattctacaccgttcaaa
gcataaaaattatttatcagattatttctgaccaagactactcggttaggtcccagccac
cagattctatcaagcatcgctattcatacttgaatgattaggtatagcgcagtggttatc
gcgatgatcatccaatccagaggtagagggttcaatccccactattaaaaaattcagctt
tttagtgattatcgcgatgttcatccgatccagtggtagagggttcgatccccgctatat
ttaacttnatttcagcttttttttttatcccttatatgtatggcgaaatgagctatagct
ctatttttgaaaaaaaaaaaaaaaaaaattattagttttaaaaagcggggtgatgcatcc
ccgaataaattgcattttttttatggtttggggggcatattatagagtttcaaatttgtt
ggcatagatgacaccgcaaaattacagaaattttttttttattttttatttaagggtttt
ttatagataaaatgttgtctggcattgtcgaaacattaaaataaacgcataaaatttttt
tttttttttaggctgcttaggatcgaattaattaaggttttttggcatcaacgacaccgc
aaaaattagagaatttttttttttttatttttgtgggtttttttaaaatttaatggtgtc
tggcattgtcgacccattcaaataaaatcaattaatttttattttaattctaggcggctt
atgacatagtcataaagttgctaagcattgtcgacaccaaaacatttaaagcaacatttt
caacttgcaaaagcggctaatttttaaaacttttgaaaatcaaaattatataaataaaaa
taataattatttaacaaaagctcagatggcgcagtggatagtgtgtagtaatactaatca
tgaggttgagggatcgatcccctatataaaaaaaaattataactgttttttttttttaga
taaaagcaaataatcttttatttttttttaaggcggcttaggatagaaataattaagttt
tttggcatcaacgacaccgcaaaaattagagaaattttttcttttttttttttgggtttt
tttaaaatttaatggtgtctggcatgtcgacacattcaaataaaatgaattaattttttt
ttaattcgaggcggcttatgacagaagtcataaagtngctaagaattgtcgacaccaaaa
catttaaagcaacattttcaacttgcaaaagcggctaatttttaaaacttttgaaaatcg
aaattatataaataaaaaaaataattatttaacaaaagctcagatggcgcagtggatagt
gtgtagtaatattaatcatgaggttgagggatcgatcccctatgtgaaaaaaaaatttta
aattaagcaaattttaatatttttgactcaatttttggattccctataaaatttgggaca
gaaaaaatattttttt
>rnd-5_family-721.new#DNA/piggyBac
TTTAACACTCAAAGGCCCAATTTTTTTTATTACGTTAAGGACCAAAGGGGTCCAAAAAAC
CCCTAAAATAAGATTTGCTTTTTAGATAAAATAAACTAGATTATTTATTCAAATTATGTT
AAAAAATGTTACAGATTGCAAAAATAAATGTCTTTTATCATTTTTGTTATACTTTCAAAA
AAAATTATGTCTAGATTTAAGTAAAAACCTAAAAGTATTTATAAAAAAAAATTTGATAAA
AATTCAAGAAAAAAATTTTTTTATCTAAAAAAATTAAAATTTTATCTAAATTCTCAGTCC
TTGATCGTAACAATTTTTACAAATCGATTTGAAAACCTTCTCCCCTAGACAAGGACCACA
TGTAAATTGTTTGCATTTGTCACAATTAAAGTTCGATTTGTTTCCATTACATAACCTAAT
TTGACACTTTTTTTTTGCAGATGAATCAATCTCAGTGCTTGCTAAGCACTTTCTAGAAGC
AACTGGAGTAATTGGAGTTGTAGGCTGTACACTTTTATTTACCATTTCCAGTAATTCATC
TGCCAATGATTTCAAATACATTCGACGCGAAATCTTACTTCTGTTACAAGTTTTATACAA
GATCCAGCTGTTTATTCCGACTAAATTTAAAATATTGTAATTTATCTTTTTTCTAAGACT
TGTCTCTTCTCCATCTTTCAATCTTATCCATATCATTCCATTTTTCGAAGTTTTGTCTAT
GTTAGTTTCTTCAGTTTCTTCTTCGCCTTCATTTTCTTCATTATCAGAGTCTTCATCTGA
ATCATATTCAGCATTAGGCTGATTTGTTGTTTCCATTTCATCTTCAAAATCATTATCAAA
GTCATCATTATCCTCATAATCATTATCATCATCATCAGAGGCTACTGATTGGGTATCATC
CGCATTTCTAAGAAGTTCAAGGGCTTGTAAGGCAGCTTTTCGTCGAGACATGGTTCATAA
AATTGTAATTTATAAAAGGAATTATTTAATTTAAGTAGATTTTGAAATTTAAAGCATAAT
TAGCTTGGTCTTCAATTTATTTTACAAAAAAAAAGACAATATTTCTGTTGGGTCCAAAAA
ACCCCTCTTGGGCCTTAACGTATATATTTTTTTTTTGCAGAAAAATAAAAAGATTTTAAA
ACAAAAATGAATTAATTATAATATTAATTTGATTTTAGATTTGATGAAAAAAAAAATTGT
CAAAAATGAGTAAATATATTGAGCAAAGAGCAAAATAAGCATCAAAAAGGGTCTTTAAGA
CCCCTTGGTCCTTTGAGTGTTAAAATA
>rnd-4_family-287#LTR
tgttaccctgaacaatcacttattcatcagcttgtcaactgatgcacaaagataagtaag
aattatacttgtcacgtatctcagaagttagacgcttcgaaatgctgacagatacattaa
gcactaagctcacatcttgacttaattataagctcgtgttcttgacacgagcatataggt
ataaataagaattccattcttagaacttcagaacgttcaataacttaaataaagctttta
aaggattaaacattgtttattataaaccggttaca
>rnd-4_family-287#LTR-I
attggtagcagcgataaaaagatgattttttttatggtacccatttcaaaagattacctt
gaaaaacttagtgtacaagagctcgtacacttaataaagacacaaaatgggtcttttgag
aatgaattccagaaattagatgacgacagcgaattggtaagctgtacagaagccgaacaa
atggaatggcttcaaaatgttcaaaattcaggaaaacctaagaagatgcttattgagcta
cttttcaaaagagctgagctattggccagtatcaaaaagatgaaaatagaagaagatagt
tttaggaatataaatcaatcaaaacaaagtgaggaaggagcaaagagcacccttcaagaa
atggccacttcatcgaaaactttaatacatgaggatgtattacaagaaaacgtaggattc
ggacttagggaaacacgaatcataaattttaaagtcgacgatataccaaaattatatgga
aacgatagagataaagtagatgaatggatatacctagtagaaactgaggctaggacccaa
ggaattattagaagtaggctaatagattgcgttacaaaactcctaagaggaaacgcatta
caaatgcttagaaacatgcaaaaaagagatgaatcagttacgtgggaaaaatttaaaaat
caattattagcaaccctgaaaccagctgatgttcagagagggctaagatctgagctaaaa
agtattaaattaacgtcaaattttgaggacaacataatgaaattccagacaattgcaaac
aaaatagataagatagatgagttcgaattagtctggttctttcttgaagcccttgaccca
agagttagggccgagttagagagtaaaaatgtagaaacgctaaatgatgcaatacggcat
gcaagagtttttacaaaaggattgagcaattttagcaaacccacggttgtcaactattca
agacaaaaaaattttaataataaggattcttttatgaaaccatccataaatggaaaagaa
tatgtatcaaaatttagaggtcagaaatttgactacaatggaaaagaaaaatttagaagc
cagaatgagctgaagaaaaacttaatatgcttcggatgcaaaaaaccaggtcataaaatt
tcacaatgtaggctaaataacaataacaataactataagcaatatcgtaatacaagaagg
gttaatatggttgaggaagttaacaatgattcagacaatcggaaagaaaatccagaatat
gtgtacacatgtgatacagggaaccttttatatatatcagcaactatagatggtataaca
ctaactatggcacttgatagcggatgtacaacttcaatattaagcagaaagtttgtggaa
agaaataaaataaccgtaaaggagtcagatattagaattaaaacggctgataataatatt
gttaaagtaaatggtaaaacagaaacattaaaattaaatatcgaaggtcatgtatgcgaa
atcgaattcttagtaatcgnnnnnnnnnntttaattttttactttgacaaaaaagggtgt
gcactaatcgttcccaaaccagatttaagaacaaaaattattgaaaaatctcatgtatta
ggacactttcaaaaaaaaacaacagttaaaagaacaagggaagaatatttttggaaaaac
attgacagagacgtcgaacaatatattttggcatgtgatatttgcaaacgaaataatctg
atagctttaaaagaacacccggccaaaacactcaatattaaaggtattttcgatagaata
gctattgatcttgtgttcggcctaccgttaactgaagaaggatttcttggagtcatggta
attagcgaataccttacaaaatatccatacgttgaacctattaaaagtaaaacagctatt
gaaatcgctgatcacctatggaaatttatatgcttgtttggtcctccaaaggttattctt
tcagatcaggggactgagtttaacaacaactatcgtagataatcttattaaaagagttgg
cgcggatcatgttgttacatccgcataccatcctaggacaaacggtcaggttgagagatt
taatggtgaattcgttaaatgcttaaggcgacattatgaacagaatactgaagactggcc
taaatggataccgtatgnnnnnnnnnntttcgtttaatagttatttatataatataaaaa
taaccgaatttttaaataaataatacaaatcaaaaatggattaaataaatatataaataa
acgattttttaaagcatttatagctaaattgacaattaatcaaaaaattcaattaacaat
ttttttttaataaaaattttatttattcaaaattttttttttaaactgaagttctaaaaa
ttaagtgggata
>rnd-5_family-1461.new#DNA/MITE
GGCAAATTGAAGTTTCAGATCAAATTTTAAGATCAAAACGATCATTTAAAATTTTAAAAC
TTAATTAATCTAATGATTTTGATAATTTTTAAGAAATAAATACTAAACATTACTAGACAT
GTTATGTCTAATAATGGTTCATTATCAAATTAACATCAAAATGATTGATATCTAATTTAT
TTAACAAAAACAATCAATAATTTAAATAATTCAGGTTAAGTTAATTCACAAATTCAAATT
TATAACTTTTATATCCATTCATTCAAACAAAAATAATTTTATTTTTCCACTTAAATAAAT
TATAAATTTTAAAACATTAAATTTTTTTGTCTTTAAAAGTAAGTTTTCATTAAAATCAAT
TAAAAAATTTAAACCTATTAAAGTTCAATAAAAAGGGACATTTTAAAATTTTAAATATGA
AAATAAACTTGACATGACATGTCAAGTAATTGCTTTGGAAAAAATTTATTTTTTCTCTAT
TATTAAAAAAAATATTACAATTTATATTTTGATCTTTTGATCTTGATCTCAAACTTCAAT
TTGCC
>rnd-6_family-4071.new#DNA/MITE
GGTATTGTGAATTTCAAATACAAATTGAACAAAAATTCTTCATTTTTTAATAAATTAAAA
TTAAATTTAATAAAAAATATTAGAAAAAATACTGCAACATAGTGCAACATACTTTGTTGC
ACCTTTTTTACCTAAAATAATTTTTCTTATGTAAAAAATGACAAAAAATAACGAATCAAT
AATATATTTATATATTATTGATTTCATTTTTTAAAAAAGAAAAAAATAAATTTTATTTTA
GGTAAAAAAGGTGCAACAAAGTATGTTGCAATTTGTTGCAGTATTTTTTCTAATATTTTT
TATTAACTTTAATTTTAATTTATTAAAAAATGAAGAATTTTTGTTCAATTTGTATTTGAA
ATTCACAAAACC
>rnd-5_family-119#RC/Helitrton
tttctancaanactttaatttattcacaatttatatatnatctagatattaattgtaaaa
ttatactcttaatcatgatcnnaagaatgcgggctgaaaagaaggctccgccgttcggaa
ctgccctggggacttttcccaaattatttttaaaataaaaataaaataaaataaagtaat
tttaagcgatttaaaaatttcttattttttaaaataaggccaatgatattgcttcacacc
tttacaaaaaaatgcacacgaaaaatttactttttggaaaatgagccattaggagaaatt
aacaacgattaagaaaaagcataaattgttttttattacgatgattctccaattgtaatg
ctaatagagtctaaattgtccgaagaattgaattatgctttagatattaatattatcaca
tttttgattaatttttaaatagaaaaaaataaaaacgcgtgatattgaacacgatttctc
aattgactctgaatttaacaaattataaaatgttaaattattaaattaagtccctttaat
aggaaaatttataaaaaaaactcatagtaaagtttagtcgagatttgaatcaccttttct
tacttctttaaaacaaccttccattaaataaattaagtgttaatcagacgactccgataa
gggcactagccggttgattaaccttgaataatattcactaataatttttcatacttaatt
caaattttctaaaaattttttaacaaaattaaatccttaccattgtcgacatcattaaca
aaataataggttcccaagttttcttgattatttgcaatttagttactaataggtgcaatt
agaacaagttcagttagtccaaatttttatctttaatagggctcttttatcatatttttt
atttattaaggcaacaaaatgaaaaaaatcaatcaaatatcatttttttattttatatca
taagatagatattaaataattcatcctatatgagcattcttttactgataagataaaata
ataagttttatttcttttgcaaaaactttggcgtaaattaaatcatgaatgtgtttccat
gtgaacaaattatttctaaagataatttttttatctttttagagtcttagcaatggctat
aaatgttttgtacgaaaaaacttttaataacataaatctgggaattttttttataaaatg
gaagaaattacattgagactagaaaaatgtgaaaaatggaccaatctcaatcaaccaaga
gaaaataaagagaaaaaaaatagagatggaattagacaatttctcacgagaaaatttgca
tttaaaaattgatgaacattttgacggcttaaaaaacaaacttgatcttcatgtggaaga
attaatcaaggatataaatgatctgagaattgatatgatagaaaaaattgatcaaaaaag
aagagaatttattgaagttattaataatatcgaatttcagcaatagaataaagaaaaatt
ttcaaaagaaatagaaaatataagagatattttagaaaagttggaaatagaagataatta
cttaaggaacatttcaaaaatggaatcgaaagaaaaggaaattttggatcaacttgataa
aaataaatttgaaaggaagaatatttcgaaagaaaaagagcagttaattggaatcctaaa
gctaactgaaaataaaattttaaataatccgacaaaagtcgaatcaaaatatattaataa
aatcggtaaataattaattaaaagaccaaagttccgacattaaaaattttttccctgagg
ggctttcttttatagattcaagaaattttgagaattctctttgtgtcaacactctcaatg
gccatnctaactnngtntggcgtcttnaactgactgaccaaaatcaacttactttggcan
gtngcagcggagacaaaacngtcaagatatgggatttnnnnancnncgantgcgtcgnca
cnctnnatgntcacgccgactgngttnantgtntccaantgntngaccaatttgctctgt
acacagcgncagttacgatgactgcacaatnaagatatgggatatnaagtcaaacagcaa
ttgcgctcagcaccctcantggtcatanccnctatgttcantgtntnnagctantngacg
caaatactttactttgacaagtgncnntgccgatagaacnntnaagntgtggngtttaag
aaacaataattgtgtcaacactctcaatggtcatactgactatgttcagtgtcttcaatt
aattgaccaatttacttttgcaagtggcagtgtcgataaaacaatcaagatatgggatct
aaaatagctttaattatttttttaaaaaatattttcttttcaatttgtattattcaatat
atttacaaaaaaattccaatgagtaaatttttttaaaatattgataaaaaaagttaaata
cgtaagaaatttaaaatctatgaaatttattttattttatgtttcgtttaatttttttgt
gattagaccaaattctatttttttcattcactattttgaataccattttttgaatattta
aatttaaatgaggaatgatattatataaatccttttttagaagcaaattgaaatttcaga
tcaaaattttagattaaaaagatcattaaaaattttaaaacttaattttactaaagattt
tgatacatataaaatggctcatcaataaaaatgtattctttgtaatcacagtctctttaa
tgataaaacccaatcaaacgctgaagcttctgaaagtttgtcaccttaggactttttctt
aaacgtctcagtcttaatcctaaatttaagctgcatgaaacaagaagcaattatggcgat
aattgattttcaaaatagcttgggttccaatattatataaatcatttaaaaaaaattaat
aaaatgatattcctcattaaaatttaaatattcaaaaaaaaggtaatcaaaatagtgaat
gtaaaaaaaatggagattggtccaatcacctaaaaaaatttaaccaaacaaaaacaaaat
aaaatcattattttacatttttttactttttttttaatatgttaaaagaccaaaaaccac
tttaaattcattttttttttatttatatttacataagtttgtcattatgatggattatgt
tgaaatcagacagctaccatagcaagtctataaatagccttgctccgcagctagtctgct
gtagcttttattatttttattattattattgcaggcattttcttattttaaatttaactc
tttagtgaaattgtattatttaaaaattttaaataaattttgaaaatctttttttaactt
ttaaatagattatgtgtatatttgtttatctgtaccgagatgatgcttctttagaataaa
aatatttgaaaataaaaataaataaaaataaattttaataagataaagcaaaataaaaaa
ttaaataaaaagattaatattgaaatctagtctaaaagggttatgggttaatagtttgaa
cgaatttgaaaaccccctatatctccttcatttttaatgctaattcctaaaaaaatatct
aataatgtaagaactcgatgagaggaatcgaatgatatgtgtgccatatttgtaaacaaa
ttcggaacatgcttttttttctattaaagttcgattacgcttaataacaccatgcacctc
gagctcgctccaagcttatcaaataccgagaaaagcctactttttgaacaaatatgaaca
aaatgtaagtttctgagtttgagcagacctttgtgaaaaattctaaattaaattgaatag
aatccgcagactaaagcgggtattggcgagattacggcagccaagtcaaaagatctgatg
acgtctcaacagggctccaagcgtcactttagcggctccaattccagtctacagaacagt
gatgacgatgacgatgacgatgaatttgccgactccagcatggacacaagccagggtggc
actctcagcaagagcaaagaggaaaaaagaagactttcacacaccgctgccgagcaaaaa
cgccgcaatgcgatcaaagtaagagcttttttttacagtgtatccttttgtttggtcaaa
cgatttgtccacatttagaagttcaagttctaaacgcatgattgcatcagtcctctcatt
ttttgcatgattattcgattttttgtttgaaagatatgagtgaattcttttatataaaat
agaccctgtagtttaaaacagacttttttaagtcacaagtctcaagtcaagtcaagtcaa
tgatttaaaattttttttttaaaataaatgacttaaattttaaaaatttttttantgaat
tttggttagaaaagtttcttgtatttatttattattttcgttatagaatagaaaatattt
acatttatttaattaaatttttaaaataaatgaaantcaatttaaagaaatttgttaaca
taaattaaaacggtacgtagaatttatatttatattcattataaaatagaaaatttaata
aaatttatttattttgactttgaaataaaactcaagtctttgatgtgattttggtgttta
acattttataaatgtatcgatcttctttagatttacaaaataaatgaaattgaattcaaa
aatttgacttaaaaaaaaaattgtaaataaactgacagtttaaaaaaactctttactaca
aacaaaatttttttacaaaaggttgattagcacaattttttttgtagtaaaaataaaaaa
aaaatttaatattttatttgttgagaacaggttttgttttacagtggtgatttgataaaa
gttttaaaattacgcaactatttaattatacaaatctattattcttatcaaaaaaaagta
accgtctctttgggtatcctaaaaaaaacagcacccatcaaaaaagcggataaacaacac
cttgtgtaaaccgcattaaatattatgaaataccttttttttttcgatatatttatttct
aacaacctcaattttaataaacatcattttttattttaaaaaaatattgccattatatta
aattttcaagtgtgaaaataatttgtacaaaacactttaaaacatcctgaaacatcctat
taagtttataaaacaccctgcaaaacccttttgattctgatagaggagaaaaagctctgc
ttggcaaattatttttcaaaaggtctggacatgcgcaaaccctataaaaaccgctaaaac
tggtttagaccggatttttcaaaacaccctgaatatttcttttttaaaaaggtttttcag
ttaaaaaaacaacttttgaaaacaatgaaaatgcattttaaaaaaatgcatgaaacatat
attctaaaaaaatttaaatataggagatttagtcttatatacaaatttttcagagtcgaa
aaccctaggtagtagtttttttgccaaaaaaatagaaaaaaatcccaagaaaattaggat
gtattgctaaagagccaaaatgccaaaatgttttttattatgaagtcttgaagtctaata
agagaccaaaaaaattgtctttatttttattaaatttctcttttttaataatttaaaaaa
taaatgttgaaaaatgctttttatttaaaaattttaaccttttgaaaaataatttgccaa
gcagagctttttctcctctatcagaatcaaaagggttttgcatggtgttttataaactta
atagggtgtttcagggtgttttaaagtgttttgtaaaaattattttcacacttgaaaatt
taatataatgacaatatttttttaaaataaaaaatgatgtttattaaaattgaggttgtt
agaaataaatatatcgaaaaaaaaaggtatttcataatatttaatgcagtttacacaagg
tgttgtttattcgcttttttaactggtgttgtttctaaagaataagtagaacataccaat
tgaaaattaaaataaattaaaactcttcaaatttcgtttgagaatagaggaaaagtgttc
caaactacacggcgttgctcccaaccacttaagaaagccttgaatttaagccggtgaata
attactatctattataaactaaacaatcgtgtgtgtatatatttatttaatagaacaatt
ttcaaaagcagacaacatttcagtgccatgtcaaaaacgtcaatctgtaaaatatatttt
aaaatttcaaagctggtgaggtacgtgactttactgaattatgcaaatcttaatttaata
attttatctttttttttattttttttattattgaaaaagaattattaatttgagaatggc
agttttggcgatgggacatatttgagataggaaccgtcactttcaattcattaaagtaat
tcttgtaaaacatggtcaaatagtctgataggccaacaaaagtcttgtttggtggtctgc
gagactaaaaatcatccgagacttgccaagattggaattaatggtaatttgaaaactaaa
aatattttttattacttttccatttactagaaactcttaagtccgatttggaaaaattaa
gcacatcgaaaaatcaggagaaaatatattaatcaaaatgaaaattaagaaggtaaattt
tatgatcaaataaataatttagctaaaaaatttaccattaataaaaaaaatgggaaataa
tttttttttttttattagtttagggagtgttcagatagcatagtttcaagatcagttaag
gccactatcaaaataaaaaataccaaaaatataaaaataaaaaagaattagattcaattg
agctagttgaaaaaaacgggataattttattaatacaaaattagtcctataaagtagtgt
cgtgagtcaactcgaccaatgttgacttttttttcgactttttgattaatcgactccaat
tttcagagaatcaaaaaacgtcgacttagtcgaacatttttttcattaaattttattatt
taattcaaaaactatttattcaattttacttttaaacctttttttttttgtcttgctttc
ctgaagtttcaatctcgtaaacacgtgtcgcaaacttcatcatgcttcaatatatctact
ttttacttccaggctatttaactcttacaaactttatccntatttttanttctatttttt
ttttattctgaaggagcttaagctcggcacagttnacaaatanataaanaaaataactaa
actccttttacttatcataagcaaaactaccttaatacacttaaaacttatgaaaaaaaa
tgtctgaaaagttatatcttggacaaacttttcaacaactttgacgaatttatccaaact
ttaaatgaatattcgaaacaaagctattcgatttggacaaccgttagtagccgaaaactt
gaagacaacaattttaaatatcttgaaatcaagtgtatccatcacagggagataaatgat
ataacatcaaagagtactggtaaacgacccaaacaaagctatattaacccacgtgactgt
ttagccgaaattagggtaaattattcaatgagtggaaccgagtctggaaaatacaaacta
atgaaatgctatcttcaacacgaatgctccaaaaaaaaagaaatggatttgtaaagaatg
tgctaattgattaatctttttttatctgaaaataaactttttttttaa
>rnd4_family232#LTR.inc
TGTTACGGTGTGAAAATAACCGTTTCAATTATTTAAATTAACCTTATCAATTTTCACAAC
TTATCTAGATTTTATCTTTATGTTTTTATGAATCATTTATCATATGTCATAAATCTTTAT
GACCGATTTAATTCACAACTTATCTTTATTTAGATTCTTTATGATTAATGACCTTTTTAA
GATACAACTACTGAATATAAATAGAAGTTGTAATTCTTAAAAAGGAGAGCTTTTTAACTT
GTATTTTTCCTATTTACTTTAAATTAATAATAAACGTTTATTCAACACGATTTTGTTCTT
TGTCTTCATTCTATCTCCTCTGAAGTTAATCGAAGGTATTCAGGCCAAATTCCCTAGACT
AACATATATGGTAGCAGCGATAAAGACCGATATAAACAGATAGATAATAGACAAAAGCAG
ATTGTTCCGCGCGATAATTTTATATTAGTACTAATTATTAATTGTGCAATGAGTGAAATA
GGCTCTATAATCGAGGATATCGATTCAAAAAAGTGGAAAAAAATAAAAGCTCTTAATATT
TGCAAGGCTAAATCCTTAGCTTACTCCCTGGATAAGGTAGTGGCTGCTTACAGGGCTACT
GTAGCAGAATTAAAGGATATTGCGGAAAGCAATGATGCCACTGATACAAGGAAATCAAAG
TGCATAGAATGCATTAGTAATTTTGAAAGCAAAGTTAACAAAATAAAACAAATAAAACTG
GACGCTGATGACGTAGATGAGCAGAAAGATGATGTATCTTCAGAAATTGACAGACTTCGT
CTGACTAATGAAGAATTATTATTAAGAAATGAAAATCTAAAAGAGGATAATCTTGAGAAA
GATAAAATAATATCAGAACTTAAGAAACAGTTAAATCAAAACGAGAGTCAATATTTTGAC
TTACAAGCTTCTGATAAGAAAAAAAATGTACAATTCAACGA
>rotiSat10#Satellite
AAAGATCGTTTTTGCTCGAAAATGGTAATTTTTGCAAAATTAAAGATGATTTCTTCTCAA
AAATTATAATTTTTTTTAAAAATGAAAGATCGTTTTTGCTCGAAAATGGTAATTTTTGCA
AAATTAAAGATGATTTCTTCTCAAAAATTATAATTTTTTTTAAAAATG
>rnd-6_family-1119-new#RC/Helitron
AAATAAAAAAAAAGAACTTTACCGGTTTTCCATTAAAATTGTGCCCTTTTTTTTAAATTA
TAAAAACAATAAAAAATGTGACAAAAATGGTATCATTTAAGAGCTTTTTTAATTCATTTT
AATTTACAAAATTTTTTTTATTAAAAAATCTTAAAATCTTAAAAAAAATTTTTCAAAATA
TTTAAATTTTATTATATTTTATTAAAACAAAAATATTGTTTTATTTACGAATGAACATAT
TAAAAAATAACAAAATTAGAATAATTAATAATTTTTTTAAGATTTTAGAAAAAAGAAAGT
ACTGTCACTTAGCATTGCATTAAGATATTATTTATTTATTTAATATTAGGGCTGGTAGAC
CGATTCCATTCTTAAAGCCGGTTTTGAAACCAGTTTCCAAATAAAAAAGACCGGTCTACC
AGCCCTATTTAATATTGATTAAAAAAAACATCAGATTGAGTAGTCTAAAATAATAGATGT
GAAAAATACTATTTTGGAGTCATTTTTAATTTAGTAGGAGTAAAATAATCATAGTTAGGA
GTTATTTCAAACGAGAACGGTTTAAAAAAAATAAAAGAGGAGTAAAAATTGCATTATTTT
TACTATTTGTGTGTAAAAATATGCTGAATAATTTGTATTTATTTTACTCCAAAATAAACT
ATTAACTCGGAAAAATTGAAAAAGAATATCATTTTAACTCTTTCTTCTCCGTTATTTCGT
ATTTAAAGTCCATTTTTTAAAACTGTATAAAAGCTAATATTATCTAATATATCTATTCGA
ATTTTTTTAAGCAGCTACATTTATATTTGGTGGATATCAATTATATTGATCATTAAAATT
TTTTTAAAAAAACGTTTTAAAGGCTAAATTAAAATATTTTTGAATATCTCTAATGAATTA
GTGTCGTTTACTTAACATTCAAATCCTATAAAAAAAGTAAAACTTTAGCTTAATGCGTTG
ATGTGCATTGGAAAGCCAATTCCCTTAAAATCTTAAAGCCATAAAATAATAAAAGCTAAT
TAAACTATATTTAAAAGAGACACAAATAGCTTATGGGATATATTTTTTATTCAAAGGAGT
GTAAGAGAATAAGATAAAATAAAAAGTAAAATTTTTCTTAGAAAAATATATTCAAGAAAA
AAAGTTATGTTAGATTTGAAAAGATTTTTAAAATTTTTGATTTTTTAATTTGGTCAAAAT
GGAAGTAACTTTTTGATAAAAAAAATTTAGAAAACAAAAATGAATAAAAAAAGCTCTTAA
ATGATACCATTTTTGTCACATTTTTTATTGTTTTTGTAACTTAAAAAAGGGGGCACAATT
TCAATGGAAAACCGGTAAGGTTCTTTAT
>rnd-5_family-6495#LINE/PLE-like
aatatttttgtcattatttcttaaaaaatctttaattttgtaaatcaagtaattattttg
atataatttttttaaaaaaattgttaactgaataaaattaatataacttataacaaaaat
tatagtaaaaatgtgatcaagctaagaaaagttaaaggttttagtaagaaaagtttaggt
tttcgggtatgcaataggctttagaactattaatgcaaacggggtccggggcggagccct
ggtttagggttccgagaatgtaattagtttaagaacaattaatgagaacggggtccgggg
cggagccctggtttagggtttcgggtatgcagaaagctttagaactatttgtaataacct
tttcgttaattgttcatttaataatgaaaaatcttttttatatatgtttagacttagtaa
cagactatgattggataataacatgaagaatatttattcctttttggattatggttttga
gggaattagaacaagtgatttgacagtaatgtttcaaaatatncagcatttcaatcccaa
gagggatatattgagaaaagatttttcttacttgtcaatggatgtgattttattggccga
aggacacaatttaatacaatacaagtatcaagcagaacatttgtttgacaattttgaact
gattcatttttcggcgccaatttcgcgtcaaacgtcaactggtcaactttgttttgttaa
caagcgtcatagggacaaatttaaatttgttgctgataactgtgacatgcaagcaaatca
cacttatttagacgataaagatattgttgagttgtcgctctttcaattgaaaagtggcag
tccaaatagtaggcaatcaatttacattatttcattgtataagcatccgagtttggcgtt
tggtgactttttgaaaagattcaaagactttctaaacaagtatgctaatgtattatcaac
tagtacgcttttgattatgggtgattttaatgttgactttaacaaagataaggaaaagtc
taaattggataagttaacagacatgggtctgataccaatgttcaagaatagagccacttt
tgaaaagggttcacaattggattgggcttttgtaagactttcccccattgatggtagtgg
ccaagtgcaattaaaagctaaagtaatggaaacatggttcagtgatcattcagctattgt
ttcaacaattaaattttaatttttttttatttttattaattttttctttcaataaatatt
ctaaaaaaccaaaattattcttttattatttatcgtttaaaagattttgattttaagatt
gattctagaaattaaattttcattggaataattaatgccaataataaaacattttgtagt
ttttattttctgacgaaattagagcctagattttctggttgataaaattgtgaatgaatt
tagatattatagatatgtttgacatatgtgattaatgagggactttacgttttctttatt
aagacaagtgtgaggtaaacatattgtttggtttttggcttttgacacttatatagcatg
tgaagaatctgacttgtgaaaattggaaccaaagtaatatgtttgaatcatttgaattat
tagttacaataagttgatgtaatcgtttttttggatcagcttgctctaattagttagaaa
ataaagaatcagctatctacgtaaatatttttcaaaatagggcttatttgaaaagtcgac
caagaaacttttaaaaaattttantggactcagcatggtctatttagtcaatttactacg
tttcaggcgttaaggaaaaatttttcaaactagggttatattagggttaatttgaaaaat
cgacctataaacttctaactgctttttttgaactcagcatggtctaattagtcagttaac
aaagtttcaagcgtttacaaggacttttaaaaatctggacagacagacagacagacagac
agacagacagacgacagacagacagacagacagacagacagacagacagacagacacgac
caacgtaatacctagattttgttagataaatctacgaaaatctaggcaaccctaacccta
accctaaccctaacccnacctataaacttctaatctttaattttgaantcagcatggtct
aattagtcagttaacaaagtttcaagcgtttacaaggacttttaaaaatctggacagaca
gacagacagacagacagacagacagacgacagacagacagacagacagacagacagacag
acagacagacacgaccaacgtaatacctagattttgttagataaatctacgaaaat
>rnd-5_family-1316#LINE/PLE-like
gatgatatccacccanacgtcgtcaaaagntgcgccgatgccttttcggcggtcctcagc
gctatcttcaccagttcgtaaaccagcggcaggatcccagacgcttggagactctctcat
atcagcctcatcatccagaaagatagcaggagcgcccctggtaactacagacctatctcc
tagacgttaatcccctgcaatttgatggagcgtatggttagagacgtcatgattaatcac
ctctacagcaacaaatcgatcgtttcggaacaatacggttttgtactgaggaagtcagta
atcaccaaatttactggagacggtagaccgcataagcgatggcatcgatagaggattcca
cgttctagtggtcttcctcgactctgacatagccttcaacagagtttgccacgtgtcatt
aagagccaaaaccacgaccacactcaagaccacaaaaagctaatcgaacatcaagatgac
ttttgtttacagttggaaaatttaactctacaaattccggatgccaaacgaaaagtgctt
gtgaaaaatttaaatttcaaatttaaaaatggagaaaatgttttgattagcggccgatct
ggcttttgaaagacatccttgtttcgtgctatcagcggcttctggaattcaaactcagga
caaattagatattttcttgatcccaatgaaatattttttctgccacaaaattcacatttt
acttcaggatcattgttcgaccaaattttctatccatcacatagacaatttaacataaac
aaatttaggcaatgaaaaaattatagaatggctagcatagtttggcctgagccatttatt
tgaacgagttaattcagacctaacttaggtggcggaattcaactggtctttaattttgtc
cgaaggtgaaaagcaaagattgtcatttttaagagtgctttatcacaagcctaaatttgc
tttgcttgatgagttaaaatgtatgaatatttgttcaaaatagaatgtagttttatgagt
atagcacatcgagttactgtcaaaaagtatcatcaaattgaattaaaattaccaatgaaa
aaaattacgattataatatgcatattaattaaatatgaatttttttttaaattttaataa
tttgaatttttaacttgattttttttaaataaagtattattaaaataaaatatcaaaata
aaattttaatcttagagaaaaaaataagaaaactgaaaaaaaaaattttaaaatgaaata
atgttgattttattagtaaaatcaataatttttacttctcttttttagttaccaaggcaa
cataataaatataatagtaaaaatttttacgatttttcaattatttaaatattaagatta
gaaaaagaatttttttttaaataaataactctcacttcgacaattttataatagcttatt
agataaaatccttgtcaaantagattttcggtatttctgaacttaatacttaaaattaaa
tgattaaattctcaatgatcaaataatttgctactattaccatacaatcaaattgttttt
aatagagttttttcgtttttagatttgataaaaagaagaaagatgtcagaaaaaaacaaa
aatttaaatgaggaaaaaactgcaaaaggaaatgtttcgatgaaaaatgaaaaaaaaact
gaagaaggaaatgtttcgaatgaaaatgaagaaaaatcagcagataaaaaaagtgtaatg
gaaaacgaaatcaatgaaagaaaatttgagtctcaagaaaaaccaaatgaaggagaaata
aaagatcttttaagcaaaataattgacataataaaaaatgaaataagaaaagaaaattca
gtaaaagatgacattcacaacgaattgaagaagaaagaggaaaataatgaagaattaaaa
cagaaattgaagtcgataaaagaggaggtagaaaaactaaatgaaaacttagaaaaagaa
agaaaagaaaaagatgacattcacaacgaattgaagaagaaagaggaaaataataaagaa
ttaaaacagaaattgaatacagcagaaaaggaggtagaaaaacaaaagaaaaattatgaa
aacccaagaaaagaaaaagaaaacaatcacctcgaatgcatggagaaagaagaaaaaaat
atagaattaaatcaggaattgaagtcgattaaagaggaggtagaaaaactatacaatttg
ataataagtgaagacaaaaaatgtgaattatctgaaacgaacatcacaagagatttagta
ataaatgatcagaatganaaagttgtagactactttaaaaatcgattttgtacatctttg
agaacaaatataaaacataacaaactgaatgaaaaacaacaatacactttttta
>rnd-6_family-2341#LINE/PLE-like
ttaagatttagggctagggatggggctatggttagggtgagttgccaaaataggaggcgt
ttaaggattagtttagagttaaggtcctgggaaatttaaggataaggcattagaaaggta
atgcagagtgatttataatgtcctaatttggtaagcaattttcctattaaaggaaactta
ccttagccggtatttcaggctgttattaactcatttcccttttgagggggataatgggtt
agggtaaaaaaatgggtataatcattaaaaagtgcggattaacactccacattccgatct
gggaaagggccttgttgccacagtggcttaattgtgagaaccaatagaaaatagtttctt
ggtttggtctgcacgagacaggataaaataaaaataattgggttgaatttgttaatttta
tttcatgattacaactaaatagactgaaaagagttaaaaaagctaaaaaaaaacctaatg
gcctaattggtttaacatttggcacgaattatttgttggccaattgatttgaaaatccgg
tagccgatgattgggtatccacctattgcttcgagttcagccttgtccagtaggaggtcg
caagctgatcttaatagagctactacgtttggcatgtttttattgtagtgtaatatgaaa
ggggtcctaagcatagcctgtttattgttataggaaagataattgtttcgtttccggtat
ttgatacgtctaatcttcttttccacggtgttgaacttgtgtcccttttgaattaaattg
tgaagaagaaatttggagtggtagacataagtgctaaatgaggagcagttccttacgtgc
ctaattgcttgtgaaaggccgatgtttttgagacaatgtggagggtggttgctagctgag
tgtaagtatgcaaaggagtccgttggtttatagaaggtttctgttttaagggagccctct
ttggagatgctgatagtcaagtccaaatagtccagagacttgccatgggtaactgtgaat
ttaagagttggatgaagtttatttagttcagcgacgaaggacagcagactatcagtaccc
tgtgtccaaatgccgaaaccatcgtcacggtactgtctgtagaaaaagggaagtttattt
atgatagaaaatgctgattgcatccattcacaaataaataggtcggaagctgaacaggca
caaggtgttcccattgctataccatgtatttggtggtagaaaaagttgtcaaattgaaaa
aagttattgtagagtactattttaagaaggtatttgacaaagtccaatgaataggtagca
tctttgtattttaggagggctgctgaggagttagatattgtgtttaggatggagctaatt
aattcattgagtgggatattggtatacatgccgactacgtccaatgagaaaagaatgctt
gttgagggttcaagaagcggaagagaggatagatcttttagcaaagaggccgaatcctta
agataaagtgggtttaaaggtacaaaaggttgcagtagaaagtcaagaaaaattgaaagc
cgttctgttgggtgtccattaccgcttgcaataggccgaaatgatacaggaagtttgtga
atctttggaagaccgtagagaaaagggcatctagctgttcctttgatgggaagaagaaga
ttgtatgtttttgtggaaattataccccatcgtttgaggttgagtagtgatttggtcagt
ctggcgagtagtggaagagttgggtctgagtccaccttgcggaaaaagtcaggagacgag
tcgaggtatttttggataccattggtgtaaaatgtcttgtccatgataacaattccgctg
cctttgtcggctggtttgagaacaagtgatggattgtttttaaaaaaagagaccgtttgt
ttgattaagttagaggtctgcttttcctttggaagtaagggtctgttgtttgaggtgttt
gttataagcaccctgtgtaaatgttttgctagagaagaaagtgggagtgattgaggaggt
tgctttttttgagtgatccgtaaagacttggggaggaatcggtcgcaattaggctcgttt
aaagtagttttggctttttggtggttatgccagaagtatttccatttaaggcggtactcg
agatctgcagtttctgagtctaaaaaggtggtgggatactctggtaaggttgggacaaag
ttaagacctagtgagagacactcagatacgtggtcagggatggtctttgttgggtacatg
gaaatgaggaagatccctttcgagaattcatttagagggtaaaggcgttccttgtccgcg
aattgtgtaatttttccttcggaatggatggatggcctcgaggagtggctgttcagactg
tttatcaattctctgatcacttggatagaggtttggtcgcagtaggggatatttggtact
ttgagtttggccagagtggtagcgtggtcgcaattgagatgctttttgaggggctgtgta
atgagtgggttcagacgaattaaattacgtatgtcgcaccactctttgtcattgctatag
taattttcacaggagtcccaagcatggtcaataggtccgaggactgatagattatttctg
gttgtattaatacaattttggattgcacacaagtaagtggtgttaatggtttctacggtc
ttgagaataagggttttatggcatagattgagtttgtgcaagagtgtgtagttaattgat
atgaagtgaggagggagacctagttttactcgaaggcgagtagcttgttccgtgctacag
aggaggttgaggcgtcgaatcatttttttgattttaaaccgatggttaaggcgctgtttt
tccaaaagtgttagagttgaaataacatagggatccccatcgtcagtaaccacatccaga
agtagttgtttgacaggatctaaggagacaaagttgcatatttagaaagttttgaattga
taagtaaaagagggggaaggaagtaatataaagccaaaaaacttagtcatttttttgccc
agcagaaattttttcatgtaagaatgagagtaatttttctgggcgttttagactatttga
aacctaatggtataggaaaaaattctcaaaattttcgaaaaaaacttagtcatttttttg
ccgagcagaaattttttcatgtaagaatgagagtaatttttctgggcgttttagactatt
tggaacctaatagtataggaaaaaattcctgattttccgaatagatttagtcattctttg
agagagtcttggaagagaaagttaattattaaggaagtgcttattaacaaaaaatatata
aatatataaaaaaatgaagaaaaacttaaacaaaggcgtaaatttattcctggacgctgg
ggggcaggccgagttgggttcgacgggccgtgatataatcagacaaaagtgagggcagct
ctgagtccggagtgtccctgcaaatgtttcccaatttttggataatcttgtgaggaatcg
gtaggacttgcattctggagcctgatggtgcagatgtccagctggggtgtgagggcttct
ggtagtcaggatagcgcaactcgtatgcacattttgtaataagtgcgtctcgtgagagga
tgaggttttccttgtcaggtttggatgctgatttttggagaggttcgatgcggactcgct
ttgatggagcttcgattgcgactatgtccgggagtggtgaggtaggcggtttaaggggtg
atgagcttttggatgaagattcttgcttagttccaggggtgggttgtatagcttttaaaa
ttgacctgggactcaaggcaggaaaaggcttggtgtgtggtgggtctgtcaactttattg
gacttagaccaatgtccgaagtgcagggtcgtttggttggagctgtcttagtgaggtaag
ccccgttctctattttgttgtggccaatgaatgtgatcaaggatttatactcttcgaggg
tatcctctacggtcttgttaacgtgtgttaatgctgagtgtgtgctcgtgcggtcaaatg
tgtctcgaggaaagagtgagaaagactttgaggtaaaatagtcattggaatctgcaaggg
taaaatgagcaaagtctggtgatttaatcaggtgctgatgaagctccatgatgatgttgg
ctatgtgcagaggctggctatagtgagagccacaataatttgctggatagtgtggtgagt
ctgttccaataagcaacctgtctaatatttgcttgtttttaaggagttgagtaattcctg
tcgagaatttgtactccagacattttccattaattgtgaaaaagtaattttctgatcttg
gtaatactttctggcagaattgggtgaagtgttctggtccgttgttgtttagattttgcc
agatgattgtagaattcccacatgccaggtcgccaatactgtctatgtctcttggtgagc
tagagatgagaaccggtggacctgagccgcggcagcctgataagaagtcccagaagtccg
gagtttgtgggctgttctccaatgggattgtgaggggcccatagcccgctgtgactttgt
cattattcagagtggtaaggtgtcctgaaagtcgggtaaaaaatggcttaggcgcgtttg
tttttgggtggacaccgtaggatcgggccacgtgtatgttggggtttgtaaatttgactg
gattagtccagtccatgggatctaatacgcagtcattaatgaaaaggtcgcaattgaccg
gtatgcgcattgtgcttaagttcttgtgtcggcggctcaacctattcaggtgagcaacat
ggtcaaagaggatcagtctgtcccccatgcgtcttaagtgctgttttaaacagtcattgt
tgcggcaggtgtcaaaccagaagttgtactcgcaaagctggttcttattacctagatgag
aaagaattagaattggggtggtcttaatcctagagggtccaagaattttgcttgggaggt
ctgaaatgttatcttatggtttgggtagtttcccaggggcttgcctggtttttcaaggct
actgtagacgatgagtgaatgcctaagcactctgagtgctttcggcgagtgttcgttgcc
ttaattgatttgctttctgattttcttagtccaagagtgctcagtacagctagtgctggt
acagtcaagctccagttggatagttgggactctaagtttgagtaagtcggctaggggccg
ggcctgctcaagacttaagaggctctgagtagatcatgtcaagggatccactcaacaaaa
cggctatatcaaggaaccggaattgttagagcattgaaattataattgacctcgtaggat
aaaggaccgaatgaaattctggctctgagcagaccatatcaaggggtccacccaacaagc
cggccatttctagggaccgaactcgcttaagcaccattcaatcattctgacctagttgga
taaaagaaggataaaagacttatatcatttctgactaccaaattgaactaagctctaaaa
taggcatcacttcatcaggggttggaagtacctagcatggtttctgtcaactgttgacca
acccaaccatgcagttcaatgtgataatcataatgatggaaatagaaaaatttagaattt
tttaaaaatttattcaaaattatacctttgcttggacccttgtttggtgctggatgcgga
ccgttggagattggaggatttggagggaagaatgtcgagactctcggttggctcttcatg
gttgaaaatgtttgataatgataaaagtgataatagttatcgtcttttatataatgaaaa
aaagtactgttaaagttcagttagctaaattaaaattggtcaaatttcattggccaaaaa
ttagccaatgaaattgagtaaattaaaagttcagaaattcgaaatttcattggtcaaaat
ttagccaatgaaattgagag
>rnd-5_family-675#DNA/Tc1-Mar
tttaaaaagaattctaatcatcaaatgttattctaattaacgatttaatttaattttaat
atctcaaaatatattagagtcatcttattttaaggtaatgaatgggttaaatctaatgaa
aataattttttttttttttgttcagagctaaagctccttcaggtcataaaaaaatttttt
aaaaaatctagtcattttattttaatctaatttaagggttaaattaaatatttttaaatt
tttttccagctatagttttaaaaaatagttaaaaaaattcaagtcatcaaaatttactat
aaataaagaatttaatttttatttttttcgagctaaagcttcttcagattataaaaaaaa
tgatgaaaatattcttttcatcttattttagtctaatttaatggttaaatttaaataaaa
taatttttttatttattcgatctaaagctccttcagatgataaaaaaaattaaaaaaaat
tctaatcatcaaatgttactctaattaaagggtgcaatttaatatgaatagtttaaaata
cattctagttatcttattttaagctaatgaatgagttatatttaatgaaattttattttt
tatttttcgaactaaagctccttcggatcataaataaaattttattaaaaattctagtca
ttttattttagtctaattagtgtttaatttaataaaatattttttaaaatttttttctag
ctatagttttaaaaaagtaattaaaaaattcaagtcatcaaatgttaatataattaacga
atttaatttttattttttttgagctaaagctacttcagattttgaaaaaatgataaacaa
aattcttttcatcttattttagtctcattttagggtttatcttgtccaacttattttaaa
aattattttttaatttttttttaatttaaaataattaaaaaaattctagtcattttattt
tagtctgattagtgtttaatttaaaaaaatattttttaaaaatttttccaactttagttt
tataaaaattcaagtcatcaaattttactataattaaaatttaattatttttttcgaact
agacgattattaaacaatgataaaaaattctattcatcttattttactttactcttattt
aagggttgaatttataaagtattttttttaatttttcgagctaaagctccttcagatctt
aaaaaaaataattaaatgaaatttttagttgaataaataagtttatatcagagttgttta
aaagtcccaagcatttaaaaaanaagtcaagtccggacttttaaatttttttttcggact
taaaaaaaaaaagtcttgacttggacttaagacttgtgacttttaaacaactctggtttt
tgttgagactttcattacaaaagaagtgaaaaaaaaatgataaaaaaataacgaacttgt
tggcgctggatttaaaattctgaaaaatgtacaggaatttaaactttctatgtttttaat
ttaattgtgtatatgacgatcataatcggttaaaattcagataaggaaaaaaatattttc
atcaaatgccataatttttttttttacatttgttttacattttcaataatacttcaagtt
taaaaagtccaaaaaagaactggtttcatcaataaaaaaataaaacacgatacaattaaa
aacatctcttttaataagattaaatcatttagtgattaaattcattgatttatactttgg
ttttttaaaaatcaaaatacaaaatcgaacaaaattgttaaaacacatttaaatttattt
agttataaattcaagaaaatctgttcgatagttntcttaaaatttgttcccgaaatttcg
acaaaaaataaaaaattgcatttaaaatatttaaatttttaaaaaagataaccggaaaac
tatcaagctcaaatggtttaatttttttaaagagacatttaaatgtaatgctgtttaatt
ttttatttgataaaaccacttctttttatggctctttttacttaaattacttttgaaaaa
tttaaaaaagaaaattaatgtcaaatgtctaatttaagggtaaaatattttttttgttat
ttttaagcattttttcaagctatgtcgtcttcaggtcatttaaaaaatgattaaaaaata
attttttaagtttaataggcaaggtgttattgtgaaattcaaaagtaatatattaaaata
aattaattttatttaaattaaaaaaaaagttctgtgagtgaaaaaaacattgttttttca
tcaataaattgaatatttaaaaaaaaatatacaaagaaattaaattccttcttaaatttt
cagtttttatattgaattttaaaaggtgcaacaagaattgttgatttttatctgatttgt
tttgtttttatgtactgaatttcaagatatcaaatattgagacaccataatcgacataaa
tcattcaattatccaatttaattgagtcaaaattttaaatatttgagttgattctatttt
ttgaatcaatttttttctataattttttaataaaagaaatcggacaattgactgaaagga
aggactaagattcatttctaacagcatggaagattttctcatggcttttttttaaataaa
taaaatgtaaaataacagaagatatacgttgttagcctaaatctttaagggataacatta
gataaaatgttaataatttgtttattttattttctcaatttaaatttgatatttatttat
tttaaaaaaatgttggggttttggttttgtgattattttttaacccatttaaaaatggaa
cgaacatttttttttaatatggtgcaaataaagttaaatttttaatgttatagatctaat
ccaaaaaatttaatttaattttaaatttttgattttttgattttttttcaaaattctcaa
ataaattaattgaaagaatgttaatttactctagagaacctttatattttttttaatcta
aataaatagaaaaaataaacacattaattttctacttttactaaaaattaaaatatttta
tgaaaataaaaaaaataaagataaaactattcagcattacaaaaagaatatttaaaaatt
ttatctaattttatcctaaagcattttatacagtggtgatttaaaacagtattttacgaa
aaaatacgtaaaataccgtaaattaacaaaattttaccacattttacgtaaattaacgtg
aaatccgaaaagtaaaanagaggtattttaccaaaaattacgtaaattttcaggattttg
agataattttggcaaaatttggtaaaattcaaaacggccaattcaaaattcaaaattttt
gaaaaaatgtctttttttttccaaaaatcgaaaatttaagtaagtatttttttttaaaaa
ttggttaaaaaaatacttgtttttaaaatcgttataaaaaaaactttcttaaactttcga
atctcggaaaaaaagacattttttcaaatattttgatctcaaatctcaaaatcctgaaaa
tttacgtttatgtggtaaatttggttaatttacggtattttacgtgttttttttcgtaaa
atactgtttttaaatcatcactgtactagctttaaaaaaaaaaatccaaaatttatttta
aaaaaatgattttaaaatatctcaaaaaaaaaattttaaatctcttccttctaatttttt
tttaacttctacatttctaagcctgtacaagatgatttttacgattcaacctctgctacc
tcatcaagcatttcatctaactccacagttacatctagtcacattaaaacagcgccatca
acttcaaggctaaaatcaatccgaagtgaacaaccgtcccaattacctcaaccacaaaag
cccaagacccgaattgtccaagaatcggagtccaaggacccgaaacgctactcgccagct
tctctggaacgcctactgcacgctggcataaattatttggacacattgaacacatcagcc
cttcagctcgaagaattggacaagatcaaatgcataggctttgcccaacaagacactgtg
gccctggcccaatacttaaaggacaaacagactgtcaagcaggattctggccctaaggga
gacaaatttcccaaatcgagatcttcatcgctcacttccaactcttcctcttcttcttcg
gcctcaacaactgtatccacttcgtcctacaatgacactgaaccagactccaaacacacc
aagtcaaacgccaagaaaaactccgagaacccaaaaccaaaacacaaaccagcatttgct
gagcccaaagacctagagcaagacatttcgattataaacacagtgtctgagttgaatgac
accaaaactgacacaaggatcaagaccgaaattgacgacgaagagatcgagatggaaaaa
tcattccgtcaagtactaccatctgaaatgcacataaaaaaaactcgccaagaatacaaa
gatctcaaggatcagtcacaatacgatctcagccaaagctccatttcccaatatgaatcg
cacccgagcagtaatattttttaataaaaatttttttttataaaatttttttttataaaa
tttttttttataaaattttttttttaaatttaattttaatcaagtgcgcttgagttttga
tgaagactcgttcaaaaaattcaccggagaaattgtcaaaaagtatatgcacgaagaaga
gcttagatcaaagcatcaggcagacttgctcaagctgagagaaaaggctttggtcgaaaa
gaccaagtctgagcttgcctggctcgagcagatgaagaaaaaggcgcaggacaatggaga
ggacgaaaaaatgcctctgatcttaagaaaggaaaagggaattattcaaaagttaaaaca
agagcaggtatattaaaatgcatcaaattttttcaagtggataagtttattttttttaat
aatttgattatcagctaaataaaaggatattatttttaataagaagattataggatgaaa
atgcgcaattttgatttttttttagattaattcattaagatttagccaaattgaagcttg
atctgtttaagcttttttaatcagcattttaaggatttcgccaaaaattattatttgtct
ccatttaatttaatcacttagaatttaagttaattaaagttgacttttgtttttaattat
cgatttgagtaatgaaaatggcagctaaagttctagcagaaaaatagattataaaaaaaa
ataatttttaaagggaaaaaatataaaaaaaacaaaattatcttcgatgttaattcaatg
tgattgacattggtattcttgtgcataaaaaatagcttgaataatttttctatttaattc
tgattttgttttttttatctctccaatataatatctaaaataaaaaaataaaaaaatata
aaaaaagttttgatcgatagattcaacttgctattttttatttgatgtaatgtcagaaat
ttagtgaaaaaacgattggcaagattttttatttctattaaatttatttaataaattttt
tattttcaaaaataattaattttattattattataattaaattctctatgatctttatat
caatttatagaagagaaaaaatgccaaaaagagaaaaaactccatgagccttccatctcc
tttagtcattcatgtttaaatttttttcaattgatagctaatttttttttcaaaaatttg
atgagtttttagcttaaattagtagatttttttgccattactcctaatttagtaaaattt
attaaaaattttttgatatcaaaaattcatctttttctcctctttaaattgatgaaaaga
ttaaagcataatttgatattagatataaaagatataaagaaagtttaaaatatcatgtga
ctataaatttttaatttaaacatttaatcactttttcaaataaattccatttaattttaa
aataataactcttattatttgaatttaaaatatctttaaaaattagcaaactttaaaata
attagatttattattaatttaatgattaatgaatgaataatgaataatatttaatgattt
atatttgatatgatttatttattagaattatttgaaaaaactttgtcaagaactgaacta
gctttttttttataaaatatccccaattttttaaagatagataatttttgttttccacaa
aaataatataaacaaccacaaattatataaaaatataataaatataatattaataaaaca
aaaatataataatttaactaataaaattatttaattattaatttaatttaattattattt
aatataattatcaa
>rnd-5_family-726.new#DNA.inc
TCGACGGAAATTTCTTTTGATTTTATTTCTTTCAAAGCAAGTAATTTTGTCTCTCATCAA
ACTCAATTTTCAATTGATTGAATGTAGCTTCCCTTCAAAAAATATTTAAAAAAAAATTAT
TTAGAATTTTAGAAAGTTACTTTTCTTTTCTCAATATATCAGAATTTTCTATATCTGTGT
AGAGAGAATTGATTTTTTCTTCGAGTTTAAATATCTCTTCGTTTTTAAAAGCCAATTCAA
AATTTCTAAAATAAGTATTTAACTAACATAAGGATTTAAAAATATATTTTAAAATTTACT
TGTCAGTTTCATTTTGAATTTTGATATTTGACAGTAATCTCTTGTTGTCTTCTAGAGTAC
TTTCTATGCTCTGACATTTTGTTTCTAATGCATCATAGTCATTTTTCAATTGATTGAATG
TAGCTTCCCTTCAAAAAATATTTAAAAAAAAAATTATTTAGAATTTTAGAAAGTTACTTT
TCTTTTCTCAATATATCAGAATTTTCTATATCTGTGTAGAGAGAATTGATTTTTTCCTCG
AGTTTAAATATTTCTTCGTTTTTAAAAGCCAATTCAAAATTTCTAAAATAAGAATTTAAC
TAACATAAGGATATAAAAATATATTTTAAAATTTACTTGTCAGTTTCATTTTGAATTTTG
ATATTTGACAGTAATCTCTTGTTGTCTTCTAGAGTACTTTCTATGCTCTGACATTTTGTT
TCTAATGCATCATAGTCATTTTTCAATTGATTGAATGTAGCTTCCCTTCAAAAAATATTT
AAAAAAAAAATTATTTAGAATTTTAGATAGTTACTTTTCTTTTCTCAATATATCAGAATT
TTCTATATCTGTGTAGAGAGAATTGATTTTTTCCTCGAGTTTAAATATTTCTTCGTTTTT
AATAGCCAATTCAAAATTTCTAAAATAAGAATTTAACTAACATAAGGATATAAAAATATA
TTTTAAAATTTACTTGTCAGTTTCATTTTGAATTTTGCTATTTGAAAGTAATCTCTTGTT
GTCTTCTAGAGTACTTTCTATGCTCTGACATTTTGTTTCTAATGCATCATAGACATTTTT
CAATTGATTGAATGTAGCTTCCCTTCAAAAAATATTTAAAAAAAAAATTATTTAGAATTT
TAGATAGTTACTTTTCTTTTCTCAATATATCAGAATTTTCTATATCTGTGTAGAGAGAAT
TGATTTTTTCCTCGAGTTTAAATATCTCTTCGTTTTTAAAAGCCAATTCAAAATTTCTAA
AATAAGAATTTAACTAACATAAGGATATAAAAATATATTTTAAAATTTACTTGTCAGTTT
CATTTTGAATTTTGCTATTTGACAGTAATCTCTTGTTGTCTTCTAGAGTACTTTCTATGC
TCTGACATTTTGTTTCTAATGCATCATAGTCATTTTTCAATTGATTGAATGTAGCTTCCC
TTCAAAAAATATTTAAAAAAAAAATTATTTAGAATTTTAGATAGTTACTTTTCTTTTCTC
AATATATCAGAATTTTCTATATCTGTGTAGAGAGAATTGATTTTTTCCTCGAGTTTAAAT
ATTTCTTCGTTTTTAATAGCCAATTCAAAATTTCTAAAATAAGAATTTAACTAACATAAG
GATATAAAAATATATTTTAAAATTTACTTGTCAGTTTCATTTTGAATTTTGATATTTGAA
AGTAATCTCTTGTTGTCTTCTAGAGTACTTTCTATGCTCTGACATTTTGTTTCTAATGCA
TCATAGTCATTTTTCAATTGATTGAATGTAGCTTCCCTTCAAAAAATATTTAAAAAAAAA
TTATTTAGAATTTTAGATAGTTACTTTTCTTTTCTCAATATATCAGAATTTTCTATATCT
GTGTAGAGAGAATTGATTTTTTCTTCGAGTTTAAATATTTCTTCGTTTTTAATAGCCAAT
TCAAAATTTCTAAAATAAGAATTTAACTAACATAAGGATAAAAATATATTTTAAAATTTA
CTTGTCAGTTTTTAATGTTCTTTCTTCATCAAAATTTTTTTCGTTTTCATATTTATTTAA
ATTTTCAATTTTGTTTTCCATTTCGATTATCATGTCTTTTGAGTTTCTGATTTCATCGAA
TTTTCTAATACAAATTATAATAGAATGATTATTAAATTTTACAAATCTGATATTTACTCG
TTAAGTTTCATGTTTATTCGCAATATTTCTTTCTCAAGACGATCAATTTCATCTTTATAA
TTTTTGATTGTGGATTGATGGTATTCTTTCTCAATTTCGGTCTTTTGATTTGCAGTCCTT
TCCGATTCATGAAGTTTTGTTTTTAATTTTGTATTTTCTATCTCATATTCAATTAGCCGA
TCGATTTCCTTTTTTTAAATTTTTTAGAAATTTTTTATTAAAATGTTTAAAATTATTACT
TTCTTCCATAAAGGACAATTTTCTAACGTAAAATGATTCAGATGATTCGTCCCATTCTTG
TTAACATTACCGTAGTTTTTGCATTTTTTATACTGGCAAGTCCTTTTTCTGTTTTCCACT
TTTAATTTCAAGTTTTCCATTGTCAATTTTTCAATTTGACATTCGAAGTCTTTAAATCTA
TCATTTAGACTTAAGTTTTCAGCGGTAATTTTTTCCCTTAAAATAAATATTTTGAAAGGC
AATATAATTGATTTTTTTTATACTTTTGACTAAGTCGATCCTGTAATTCTTTTATTTTGA
GATTCAACTTTTCTTCACCTATTTCATTAAATCTGATCAGTTCTTCAAAATATTTTACTC
TTTTGTCACAGGACAGCTTAATAAAAATATTTTTTAAATGATTATTATTAATAAAAAAAT
CAAGAAATACTTTGAGGGCTTCAAATTCTTCTGAACGTAGTAAAATTGACTTCTGATGAT
CATCCTTCATGTCTTCAATCTTATCGTTTAAAGAAATGCATTCTTCTTCTTTAACTTCTA
ATGCGTAAAGAAGCTCCTCTATTTTTGCTCGCAATCTAGGATCTTCAATTGGGCGAATTT
CGTTTTCATCTATTTCCTCGAATTCAAGTGAACGATTTAAGGGAGTAGAAGAACGTGGAT
GATTGCCCTTTTTTAGATAATATTATATTATTTTTAAGTAAATTTTAATTTGGAATAAGC
TATAATTTAAAAATTAAAAAAAAAAACAAATTACATCTTCATTAATGTCAACCACATGTT
CCATTATGTTTTTAACTGATGAAACTAAGGTATTAGTGACATTTTGAACAGTTTCAAATG
ACTTATTCTAAAATAAAAAAAATTATTGTTTTTTTAATTGCGATTTTTAAATTTTAAATA
CCAATGCCTTTTGCATAAATGAATTCTTCGGACTGTTTTGATACTTCGCTATTGCTTTAG
AAGCACCATTTAATTGAAAAATATTGTTATTTGCCACTCCTCTTATTTTGTTTGAAGTTG
AAATAACAAATGCTTTAATGTTTTTTGAATTCTTTAATTCTTCAAGGAAATTAAAAGAAT
CAGTCTCTGTGAAACAACGCTTATTTTCAGCAGCCATCTCAGTATTGCTTGAGTTTTTAA
TTAGTAATTTAGATATCTAAAGTAAATTAAAAAGAAATATATAATTTAAAAATTAATTAA
TTCAAAAAGTAAAATAATTCATTAACTTTTGTTCAAATGGTCAAAAATTTGCCCTGCAGA
TCAAACAGAATTTAATAAACGTTGTTTATTTATTAAAAAATAAAAATTTTTAATTTTTCC
TTGATTTTTCTAGAAATTAATCTAAAAAAGAAATTTGAACAAGTGATAATAAAATTAATA
ATTTTTAAAATAAATTCTGAATTTAAACTTCAATTTTTGTAAAAAAAATGTCCTATAGAA
TATTTTTATCAAAAATTGCTAGGGAAGCTTTCATATTTGGCATCAGGAACAAACAATCGA
TCACTTTGCTGACCTCTTTATAAAATGAATCAATATTGTAATTTGTAATTATTATTATCA
GATTTATCTATAGTAAGATTTTCAAAATTTTAATTACAAAGCTTCGCAAAAAGCTTTTTC
TTTTTATAAATAAAAATATAATTTTATGATTTTTATTAGAGTTTTTAAACCAAAAACAAG
AAAAAACAATAAATTAAACTTTATTTACAGAGAGGACATTTGAAATTATTTAAATTGGAG
AAATAATTTTCTAAACATTTAATATGATATTTATGGAAGCAGCTATTTGATTTTAAAAAA
TTGAATTCCGTTAATTTAGAGCTACAAAATGAACAAAAATTATTTTCGGAATATTTTCTA
ATTTTGACATTGATTTTAAGCCGTAAAAACTCTAAAGAATCATTGTCATTTCTAAATATT
AAATCGTTTTCTTCTATAAGTCGGCTTAAAATTTCGCAAACAAAAACACCACAATTCGAA
GAATCAATTTGATATGAATGTTCCGGTAAAGCTAGTTTCCATTTTCGCTTTTTCAAAAAT
GGAAATTTTTTGCAAAAAAAACTTAAATTTAATTTTAGAAAATATTTTAAATATCATTCT
CAAAGTTTAATTACCACCATTCTTCAAATAACTTTGATTGTTTATATGTTGTATTTCCAT
GTTTGTCTAATATTTTATAATTTTTTTTGGGATCAATTAAATAAAACTTATTTGCATTGA
AATCAATAAACATTAGTATCCAATGATTTCCGTTTTCGTTTATGAATCCATAAGCAGCAG
CACACTTTTCAAACTAATCAATAATTAAAAATAATTTTCAAATTAGTGCTTAATTTTAAA
ATTTTACTTTATATTCATTGGAAAACTTTTCAAAACCATTATTAAACATAGAAGTAGCAT
GAAAAGAATTTATTAATGATATTTTTTTTTAGATTCTTTTACCAAGCAAAGTCCATATGT
TTCTAAAACCTTTAAATCAAATTGAAAAAATTCAAATAGAAAAAAAATAAAATATTACGC
TATCGTTTAACCATCGATTTAATAAAAGATCTTTAACTTCAGAATATCTCAAATAAAATT
CGTCGACTTTGTAGTAGAAAAGATTGTCGATATTTATTTTCTTTTCTTGTTTATCTAAAT
TATATCATTTAATAAATATTTTAAAATAATTAATGAAGTTGATTTACCTTCCATTGAGTT
AACTTCTTTCGCCAAGCTTTTGATTGAAAAATTTCCAATTGTATCTAATGCCGTATCTAC
TTTCAATATTTTCCGTTTAAAATCCTCAGAAAACGGATCGTTAAATTCGTTAAACAGCTC
CTTTCTTAAGTCACTTTTTTCTATAATAACTTTTTCGATTTCATCCTTGAATTTTTATTT
TCGTAAAAATCCAATCTAAAACTTCTTGTAAAGTATTGAGCATCTTTTTTATTATTTTCT
CTCATGGCCCACATTTCTTTATCCTTTTCACTATATGAAAATTTTTCTTTAGATTCAAAA
AATGCATTAAATTTATCCTCATACAATGTTTCGTAAAGATGAGAAAGATAGAAATAGTAT
GGGGTCGCCAATTCATTGCTATATAAAAGTCTTTGACCTCTAATTCGCTTATTTACTTTT
AGAATTGAATTTTTTAAAAATTTAAACCATGATTCAACATAGTTATTTGATAGACGATTT
TTATCGGGTAAAACTTTATTTATCAATAGGCCAGACCATAAAGGAACAAGATGCAGTTTT
TTTTTTATGATATTAAAAAGACTTGGAAAAAATAAATCATTTTTCTCAAATGAGTTTTCT
GTTTCCATTTCTTGCGAATCTTGTAGAAGATTATCAAAAAATGACGTAAATGGAGAATCT
TTCGCAAAGTTCACAGATTTTTCAATTGATTGATATAAAAATAGTTTGCTTTCATTTAAA
TATTCTTTATTTTTTTCTTTTTGTTTTTTGTCAATTTCTGGAGATATTGTTTCACAAACG
TTTTTGAACCAATCACTATTTCTATCGAGTAAAGCTGTATTTATTTTTATCATGCTTTCG
AAATATTGATTATCCTTATATCTACGTGAAAAAATATTTTTTATGCACATTAAATTAATG
CAAAAGTCGTCTAAACATTTTGATGTTTGAAGAATTGAAAAAGAGAAAATGAAACTCTTT
CTTAACAAAATTTTATTTTCTTTTGCATGTTTTAGCTCTAAATCAGTTGCATCGATTATA
TTTTTAGAAAATGTGTTGAGCAAAGATAGATAACCGTTTTACCTAGCTTTCTAAGATCAA
TAGTTTCTTTTTTTACTAAAATAGAGTGGCAAATAGTTAAATATTCTAACATTTCCATTT
GATTAAATGCAAACATGCATCCATGAAGATTTGCCCATGAAAAATCTGTGACCAAAATAG
CTGGTTTTTTAAAAAAACTGTATCGCTTAGCCTCCAGGAGAATTTTCGATAATTTTAGTC
CAATACTTACGTTGTCATTTTGACTGCTTACAAAGTCCCCTATAGAAACCATTTTGTGCC
GTATAAAATCGTGAGCAACTAAGCTATGTAATAAAATATTTTTTTGGCCACCATATTTAA
CCATAACGTTACCGGTCGAATCAAAAAACCAAACTGGATTCATACTTTCAATTATCGCCC
ACATTTTTACCTAACAAAATTTAGAAATTAAATACTCTTTGTTGGCAAAAATTTTTACTT
GAATTTCAGAAAACATCACAAAACCTATCGGATTTGATTCAATATCGTGAATAAAACCTT
GTGTCCCTTTTTTATAGTTACGAAGAAAGTAGTCAAAAAACAATTTAGTTGCATCAGAAT
CAATCCTCATTTCGTTACTTAATTGAAATCGATGTTTGAAAAGGCTTTTTAATTTTCTTG
CATTCTCATATGATATATTGGTCGTATCTTGTTCATCTAAAAAAATGAATTAATTTGTTA
AAGAAGATTTAAATTTGAAGAAAATTACTGAAAAAAGCTCTCTCAGATAAGAAGTTTTGA
ACTCCTTTTGCCGTAATTTCGCTTTGTATTAAACTTCGTTTCTCCCCTTTTAACTGCAAT
TTAGGAATCGTAACATTTTCTGAGCAGTTTTTTCCATTCCAATCAAAACAAAAGGTAATT
CCACAATTTGCTACAGGTTTTGTTTTAATAAATCCATCAAATTCGTTTTTACAAGTGATA
CATTTAATTCTTCCACGCCAATAAAAATGACCAGGGAGTAAGATTTTTGATGTGGTAAAA
GAATTATTGGTATTTAATTTAAAGCTACATTTAATTCCAACATTCTTGAGTTTCTTTGAA
ATCATTTGATTTGCTGAAGCCAAAAATCTCGGTCGTGTTGATTTTGAAATACACTGCTGC
ATATTACGCCACTCGACATTATTGAAATAAATTTGAATTTTATTGTCGGTTATCAAACCT
GAGGCGTTTTGATGAGAGAAGGCTTTTGATAATACTTTCGTCCTGAAATGACCATCGTTT
CTTTTCCATTTTGTATAAATATTCACAGGAGCTGTTTCACTAGTAGAACCATAAATATCC
GCAATTTTTTTAAAATGGCTTTCTCCTCGAAATCCTCCCTCAAGATCAGTTAGATTATGA
CCCATCATATAATCTGCTGTTACAAGTACTAATTTCTCAGAATCATCGAAATTAACTGAT
TTTGGCATTTTTTAATATATTCGTCTCTAAGCGGGAACTCTAATTAAATAGAATTAAAAT
AAAATTATAAAAGAAGCTTATTTATGAGCTTTTTGAAATAAATGTTCTCCATGAATAGGA
AATTAGCTTAAAAGTGAACATTTTTATTAAAAAAACAAATATGGTCAAATATATTATAAA
AAATTTAAAGCTTTTTGAATAATTTATTTCAATAGGTTGGGTATAAACAAAATTTTTATT
AAATTACTTTATTAAAATTTAATATTAGTTTAAACAAATGCTTAATTTTAAAAAATTTAT
GTTAGAATTTTCGAAATCTGCTAGATAGTTTTCGACTATATTCTCCACAGAAATGCTTTC
GCAATTATGAGAAGACACTGCAATATTCGCCATTACATCACAAATATCGTTTATATCTTC
TTCAATTTCTTTTATTTTTTTTTCATCCAATTGTTGATTGGAAAAAATAAATGTTTGAAT
TATTGAGTTGCCTTGTTCAGAAAAGATAATTTCCTGAGTGTCAGATTCATAATGAAAGGC
TGCTTTCAGTAAATTTCCAATATCGATTGGCGATGGAAATGCGTCAAAATGAATTTTAAT
TTCATTTTCGTCAAACTGTCCTTGATAGTTATTTTTCCTGATATTCGACGAAATTGGATG
CGTATGCCATGAAATTAGTTCATCGGATATAGGAAAAATTTGAATTGATTCCAGGAACAG
TGTTTCTGGACTTCCGTTCTGAATATTGGTAATATTTCCGGTATCTTTTTCGAAAACACC
ACCCATTTCATAGGAAAAATGCATTGTTTGTGGATCATTAATTATATTAGATATATGGAT
GGACATTTTTGGTTTAAATTTATAATTTTCTAAAATAAAGTAGAATAATTAAAAATTGAA
TATATTGAATTCAAAAACAACAAAATTTATTTGAATTTTCCTGGATTTAAAAAAAATTGA
TTTATTATTTTATTAAATAAATACCTAAATGACTCTTTATCCAACAAAAAATAAATCAAA
AAATTTTAAAAATCGAAAAATTTCAAATTTATTTTAACTCAATTAATAAATTTCAATTTT
TATATCAATAATTTTACAATTTTAATCTTATAGTTCACAAATTAATAATCAAAATTCACT
GAAAATCAAAATAAAGAAGCTTCAAAATTAGTCCGAAAGATTCAAAACATTATTTTTACA
TTACGAATTGAATAATTTTCTAAAAGTATTTAATTTAGATGCGTAAAATTAATTTAAAAA
ACAAACTTGATTTTTTCGAATTTAAAAAAAGTGATTTATTATTTTATTAAATAAATGCCT
AAATGACTCTTTATCAAACAAAAAATAAATCAAAAAATTTTAAAAATCGAAGAATTTCAA
ATTTATTTTAACTCAATATCCAATAATAAATTTCAATTTTTATATTTATAATTTTACAAT
TTTAATTCTATAATTCACAAAGGAAAAAACTAAATTTACTGAAAATCAAAATAAAGAAGC
TTCAAAATTAGTCCAACAAAACTAAATTCACTGAAAATCAAAATAAAGAAGCTTCAAAAT
TAGTCCAACAACAATTTGATCCCTTAACATACATAAAAAATGAAATAATTGAGTCGTTTC
AGTTGTTAAACCGAAATAATAAAGAAAAAAGGTCAATAAATTAGAATGTTTTATTTCTTT
TAAATTTTAAATCAATATTTTTAAATAAATGTTTGAAATTCGATTAAATAAATTATTTCC
TTTTCTTTTTTTTTGTTTTCGGTCCTTGATTATCTAGCGTGAAAATATCATTAGCAAGTT
GATTTTCATCTTCATTCAAATTTTCTGCTAAAAAAAAATCACACTCGGCATCGTCTTTGT
TTGGATGTACTGAGTGTTCGATACGATCTGGAATCTATTCACCTTTTGATTTAAAATAAT
CATTGATCATTGAGGGTGCGAAAATACGACTTAAAGTCTCCCATGACCTTAAAAAAGATT
TAAATATTATGTCCTAAATAAAGCGTGTTTTACTCTTCATATTCCTCATCTTTTAAATTC
CGCCATGCAAGCAAAAGTTCCATTTTTTTTGTTTCATCATTTATCTGATGATTTAGAATT
TGATCAAACTTTAAATTTTAAAAAAGAAAAATTGAATTTAAAATAAGGAATTTTAAAAAA
TTATCTAAAATTACATAATATTCTATATTATGAATATCGTATTTGGTCTTATCCTTAAAC
TCTTCCTCCAAATGTTTAATTGCTTCAGAAGTTTCAATAGGAAAATATGCTTCGATAGAT
TTGCCGTCTGTTTGACTGGATTTTCGAACTGTTCGACCAGATTTGCCGTCTGGTTGACTG
GATTTTCGGTCTGTTCGACCAGATTTGCCGTCTGGTTGACTAGATTTTCTGCCTGTTTGA
CCAGATTTTCGGTCTGTTCGACCAGATTTTCGCTCTAATCGACCAGATTTGCCGTCAGTT
TGACCAGATTTGCCGTCAGTTTGACCAGATTTGCCGTTTGGTTGACTAGATTTTCGGTCT
GTTTGACCAGATTTGCCGTCTTTTTGACCAGATTTGCCGTCTGTTTGACCAGATTTTCCG
TCTGGTTGACTAGATTTTCCGATTTTGTCTGGTTGACTAGATTTTCCGTCTGGTTGACTA
GATTTTCCGTCTGGTTGACTAGATTTTCCGTCTGGTTGACTAGATTTTCCGTCTGGTTGG
CCAGATTTACCGTCTTGTAACTGCTTTGGTTTTTTCTGTGAGAGCGTCCCAAATAACTCA
TTTGAAAGCTTTGAAATGGTAATGGTTGAACAAGTTTTGTCTGGTTGACCAATTCTCGCA
TTATTTGTCAAATCGGATAAATTGTCATGTTGACCAGGTCTCTTGACTTTTGCATCATTT
TTTAGGACTTGTGTTCCAGAATTTTGATGTTTGCTTGCGCTTGTATCATTTTTTCTCTCC
ATTAGCTCTTTCTTTTGCTCCAACATAGTATCAAAATAGTCAAAGACAAGATTCTTATAA
AAAGTTTCAATTTTTGTTTCATCGTTTTCGATTTCGAATTGTTCAAATATGTAATCAAAA
ATGACGTTATCTGAAAAAGCTTCCTCGACAGATTTAAAATTTGGAACAAGTTGTGATTCT
TAATATTAGTATTGAAATACATTTAATGTCATTCATTTAAAATAAATTATTGTTCTTACC
TTTTGATAAAATTTTAAATTCAGCGGTGGAATAAAGCGTTTTCTTAATGATTGAATACAA
AACTTGGGCTCTCTTCAAACAGCTTTTTGATCGATTGTTATTCAAATCGCTTTTTGACTT
CTAAAATTATTCGAAATAAAAATAAATAAAAAATCAAAGACTTAAATCTATATATTTATT
TCTTTTTTTTGCGTTAATAGCCTTGGACATTCCATGGC
>rotiSat9#Satellite
GGCAAAGTCATTACCAGTGGTTGGCAAAGTCATTACAATTGTTGGGCAAAGTCATTTTTA
GAGGTCGGATAAGTGATTAACAGTGGTTGGCAAAGTCATTACCAGTGGTTGGCAAAGTCA
TTACAATTGTTGGGCAAAGTCATTTTTAGAGGTCGGATAAGTGATTAACAGTGGTT
>rnd-5_family-8683#DNA
gttttctttaaagtgtttaaatgtggtttagtgaaatttagaacaaaatttaaaaaaaaa
tatttaacttttttctttgagatcagaatggcaaattaaaatataagatcaagatcaaaa
gatcaaaataaaaattatattttttttaataatagtgaaaaaataatttttttccagatt
tgcgcaaaagtcagaaaaaaaagtaattttaaagtcttttcaaagtcaagtgactaaatt
ganttcgaaaantttttttctaaagtcaagtcntttgacttgacttnagtttctttttcc
gaaantcaagtnatttcagacttgacttcgaaattttttttttttaaaataagnnccgcc
ttaaagctagatggaacggcaaaaaaattatctagcaccttaaaagacttgacttgactc
tgactttatgacttttaaaaaacaactctgtttttttcctaagcaattacttgacatatc
atgttaagttaattttcataattaaaattttagaatgtccctttttattgaactctaata
ggtttaaataattttattgattttaatgaaagctttcttttaaagatagaaaaatttact
gttttaaaatttatgatttgtttaagtggaaaagcaaaattattttaaaaatttgtttga
ataattgattataaagaattaatgaattaaaatttgtgatcattgattatttttccaaat
aactaagagataaataattttgatgttaatttgataatgaaccattaatagacataacat
gtctagtaaagtttagtctttatttcttaaacattttaaaaatcattagattaattaagt
tttaaaattttaaatgatcgttttgatcttaaaatttgatcttaagcttcaatttgcctt
cagtattagctatgcgaatgcaaaataatgcaacataaaaagttgcatcaactttcaagg
tctatcaaactctgtattgaaggatcataatttttttaatcaaaatataaagatccaaaa
gattaattagtatatatgatataacttttgaaagaaagaatatgttgttttaaaatttta
ttaagatgttaagtttgatcaataaaattcttttatttaaagagttttgtttaacaaata
gtattacaaaatttacaattagtatgtgattagattggttaataattacaaagaaatatt
tgaaatttaaattaaataaattttgtataataaatattctttttgatttttaccatgatc
gtatgaattcattagttttcttttaaattcaggaatatagcgattaaaatgatttgtttg
aattagagaatccttaaacaagtaacatctaaggttcaggaaattcaaaactaaagtgct
atctgaatttctaatttttgactttgaattcgtaaactacgtcttttgaaactctaaatt
tcatattttttgtggggctcaaaaaaaattttatatccagttgtctaaaaagaactaact
ctttaaaaaattgtaggtctttcagactcaattactcaaagaattaattaaaatctttgt
taaatttatatatattctgaaagagcataaaattttctacaacctggtatatagtttgtt
tgaaaaagagggtgtgccaatttttattattgaaaaaaagccaaaaaaaaatactttttt
tcagtttaatcgtatgtagtcccagtcaactaattttttcagaaaagttgttgaacttta
atagatctttaaaaattctagtaatattctttaaattttgttgaaattttatggaacgca
aattttaagtttatgcaatataaacaatatgcatgtaaaaaaattctgaaggagctcaaa
cagaaaacaaatagaaagatgatattaaaaaacataatttattcttgattctgacataaa
ttttaaatattataaaaaatttctatattcctttaggaatattttaattttttttcatta
aatctctgtcattcttatcttaagaaaaaattatcatattgacaggtgtttttttttaga
aatacatttttcagaaatgtcagatttaagcaaaaaaaaaatccccagaagcaccgcttt
ctatcaaagaaaaataaagaaagaaaaaatcacacaggcttttaatcttttatggccaag
ttttcatgatcggcaggatcacaatactacaccaacaaccagcaatttatctgaacataa
accatcaaataatccagatgacttgacagacaccgaatttaatcgaatgtttgagatgga
aaatttttctgttaagaactgttttcctgataatgataatgggagtgaagagttggtcaa
tttagatgaaaatatacaagaagaatttgaaagaactcaaaccgaaaaaactgaattgat
caatatgagtctactctcactcttctattcaggaaaattgtcacagactggacttaaaca
agttgtccaattatttaaaatagcaacaaattttgatataccaacatcttttgataaatt
aagcaataatttactaaaaataacaaacgaagaaataatttatgaaaaaaaatggttctg
taaaaaatgtaaaatttatattgaattaatcaataaaaatcaaagaagttgtggcgaatg
tttttccaggtgataaaatttattaatttatctttatagtttgaattatgttttctatat
taataaaatttttttaattattttgtattcagaaattaacataaatgtagaaattataat
taattcagactagggcaaaagtcaaaaaaaaaaagtcattttaaagtcttttttaatttt
tttttnaaagtcaagtcaggacttttaaattttttttttcaaaaaaaagtccggccaaag
actttttattttttctaaaatatacgggctgccaaaaaaaaggtaaaaaaataaaaattt
aagtttatttaatatatttattaattaaaaaaatagttttataattaaaaaaaaaattta
aaaattaaaaaaaaatagaaaaaaaattttaattaaaaattaaaaataaaaaaaagaaaa
aaaatgacttgactttgacttgatgacttttgcccaagtctgaattaattttaaaattac
cagagtcaaagtcaaataaagcatgcggaattttctttagacttgtgacttttaagcttt
tctcaaatttactaatttatttataatttttttttttaaagactgcaaactttctataga
attccacttgacaatcaaattaaaagacttttcaagaaaaaagttttaccagttcaacta
aaagtgaacacaaatgacgatttaattgaagatatagttgattgtgacaccttcaaaaac
tttgaaaattcaacaaaaaaatcaaaaagaaatacggagaatgaaatagtttatagcttt
actttaaatactgacggaattaatttatcatcaaaatcgaaaatatctgtttggcctgtg
tatcttgccataaatgaactaccaatagaaaccaggtattatattgacaatattcttata
gcaggtaaaaaaaaaattttaaaaacggtttaatttttttgtatttgaatttaatgatgt
atccaatgttgaaattatttttgcgttgcttcaaatatttttttttttaaaaaagtaatt
tactggacttggacttgacatatnacttgtgcttattaaacaaccctgcttttaaataat
ncttttaaaattaatttttaaaatctttataaattttgaccctcggtatgttaaatgatg
atcactaaaaaattcgtatttgtattttaaaaaatttctacgctctgctatccatttttt
gaaaattgagttttttttnaaatgcataaaacgtactcaanttttcannaaagccaacat
ttaaaaacgatnaagnncttgaaggattagagtnaaganacttnaatagtaattttctaa
atcgaaccatttttttagtaaatttttagtcggaatttctactggttatttttcactaaa
tttcaatatttaatttttagaaacgttttctatattnngttaaaattatttggtatttaa
catgcaatattcataaagtgatatttgaatctttcttatcgcattaattattttcggaat
tattttaaaaatttttctatttttttaaacgagaaatttttttagaatttattattttta
ttttaatttataaacaaggaatattggtttcaaatggtaagccaaattgttatgaaaaat
tttttattcccaatcattaattcctgagttaaaatcgctggaaaatggagacctaattaa
ttccgatgatctttaccaattttttgtcattattcggcgtttttgacaagccagctagat
caatgattttaaaaattacgtcaatggttcaaatggaaaaaatggttgtctaaagtgtaa
acaagaagggctcaatatctcttaaatacaaaaatggatcgcatcttgtttatagactat
caaggaaattctacgcttagagatcatgattaatacttaaaagacgtaacgatagcatgc
aaattaggaaaaactttaatgataagaggaataacaggcgaaacaattttatctcgactt
gaatgctataagcccgtcgagagcacttgtaatagatccaatgcatacaatctttttagg
tgttactagattgctccttcgatattggtttgaatcatcattttatgaaaaattttcttt
aaaaaaattctatgaatttgataaatgaataaccgtttaaacgatcaattcgcccgccta
atttttttacttatgcaccaagtcgagaacttgattacattcaaattgtggcgagctcac
gaatttatgaattttattttcttctattcagtccctttattttntgaaatcatgcccagc
agagtatttcgaaaattttttatatttgntaatnggattagaacaactttactcagaaaa
aatagtttatagaaacttgaanaaagtggacttgtttttcaaaaaatttgtacaaggctt
agagacgttatatgatnnacatataatgangtccggagtncatgaattgcttcatctngt
agaatctactgaagantcnggtccactnaacgatgcctcttgctntncattcgaggaatt
aaaccgtaaattnacnncaatgatcaanggtaaggacctaatcggagatgaattcattaa
attatggaatgtttcacaattaatcgaaattcatntgcaagacaaaaattttgacacgga
atattntgaattcatcaaagaaaattttangataaaancatcnaattcaaaaaacaatcg
tacagactntgaaaaaaatagtttaagacatggaaaaaaaattnacatnttaatttcaaa
acaattcggangaatattcatttttttttgaagantacagtgtttcnccaagtgaattta
ttttttntgaaaaaattagatatggctctaaaaaagttattcactattcaaaannatgaa
gcacgcttttctanctgttatattaaaaatgataattcatttggttgtattaaaatatat
ttgcaaactaaggtctcatgggaattcactttcgctntttgtgtcaaaaaatagttaagc
ttggcaatccattttataatagattagatcctgaagttaaagtcgaattttttcatagga
gcctccgcgaattcaaatgantatttttccatagaatcgaatttgntctattaagacaga
tgctatttatcgtatacggcctaacagagcgtatntttttaatcaatccattttcnncgg
ntcatttttttaattaaaatattaatttatttattcttctcacaaacatctttttcaatt
tcaactagttttgtgaatttttttttaaaatcaattagagaatgcccaaaaagaaaagcc
tggctttattgcctaaaaaaagaaattttaataaaaaaaaaatatgtaaaactgaagaat
caagttttcatagcagtgatccagatttgtcttcagaaaaagagtttcatgaatcagacg
cctcaaatttatcagattctgaagcatctgtagaatttttatcaaaaacgagcaataaaa
gcgttttatcaagcatccgtatttctaaattaactgaagataattggattttagtatttt
ggattgaagagaaaaaattttcagtggaaccatatttttctgttcatttaaaaaatgggg
aaaaattaaaaattggcgaacagcatgaaatttcttatggaaaagggacttattttggat
taattaaatttataggtaattattttcttcataattatttttattttttaataatatatt
aaaggctcaaaagaaaaatgcaatgaaattttgaaaacggtgtcaaaatcgggaaaaaaa
aaaagatgaaactctcttaccaacacgcaattctgaattaaagaaaaatggaaaacacaa
tgaaatcaatcatcaaaaaaaaatgaaagaacaggaattagaaatattaaaatacaaaac
aaaattgattcaactacaccagcagctagaagatgaaaagaccaaaaacagcgagcttac
aaaaaatttagtcgatctcaaagaaagcctgtcgaaacatgagaaaacatttggtaaatt
ttgttcttttttntttagttttttctattgatagtatgtttccatttccattgattgttt
ccattaattataatttgtaatgccatgattttcttttgtgatttaagctttttttttaaa
aatacaaatatagtctaagttaatcaaattcagacaaatgcacttattttttttcaggta
tcaagtttaggtgagaataaggttcgtaacgaaaatctggtatcatcactttttcaatta
ttttgtaattaatttgtttttcaaggtaattagctaaaacctgactgatttgtgagtcat
tttaaccttttttaaaattgaaaagattaagttcctatatgtctgattcaaatcagagtt
ggtcaaaagtcaaagtcaagtctggacttcaatttttttaatagtcggggtcaaaactat
ttttttaattttttttttaaacggcgctttttatggttctcatttagtaggccgctaaaa
aagctaccaggaacatcaaaaaatcatatgtttgtgtatcctgacagatggattttgccg
ttccagcaagtgtttttggtgtcctagttcaagtctaaattattaaaatgaaagtccaag
ccaagactataagtaataaaaaaaatttaaaaaaaaaaagtngactttgactttgaaatt
attttggaatcaaagtaaaagtcagactttgactataaaatttttatttataatttaaag
acttggcttggactttcattttaataatttagacttgaactaggacaccaaaaacacttg
ctggaacggcaaaatccatctgtcaggatacacaaacatatgattttttgacgttcctgg
tagcttttttagcggcctactaaatgagaaccataaaaagcgccgtttaaaagaaaaatt
ttaaagcaaatgtaaccacttaattgaggaagtaaattctctgaaaaagaaacgtgtata
ctgatccagacttgtgcgtaaaattaaagtcattttttggtgaagtcaaagattttctta
tgtcaagtcaaatgacttaactttgactttgactgactgacttacgcacaagtctgtact
gatcataactttcagaaacattttaactgtcaaaaaaatcttttaatttaataaaacatt
cgtcttaaacaaatttttaataaattatttagatagagaagaaattaatcgaattttaac
catgtgcaagatttttgaaaatttgttttcattcaaaaataacaattatataccaccatt
ggtttcattttcaaaagagttcccaaattttctcataccatcagatcaagagacaaagat
aagggatctgatcagtgaaactggccatcttaatggtcaaaaagctttccgagagattgt
ttcaatactaatcaataaaaccgattttttatccaaatcagcatcacaaataatcaaaga
atatccacatattataaatcctttagaaggttttttaaataaaaaacaaaaataaatttt
aatttaattttttatagagcttctcagacgaaatgacaaatctttttcaatatgcaagcg
aagtgtagcactcaactcattagtacatgacactcgaaaatctcaaaaaaaagtattatc
taaagtagaaaataatggtaaacaactaaatgattccgatattagagataattcaatgta
atttaattaatttaaaatactttctaatggaacaatcaattaattcaaatattttctttt
ttttcttgtttttatattcccttttaaattttgtttaatctaataatttttttgcatcag
tgttttaaatgaaaatttaatttaaatttgctttttatttgataaaattaataaattcaa
ttatttcctgtgattttatactacattctaatcttgtattttcaattaaataaatcaata
agtgtataaataaaaatttaataaaaaaaantttaattaaaaaatattttttttataaaa
catttgtcctttatttaattttacaatctttatttacaattaattaatttttattgatat
tttgtagaatctttacagaaatcaatatagattttttattgtaattagaaagaattttta
aaagtttttttgtagaatatttacagaaatcaatatagattttttattgttattataaag
aatttttataagtttttttgtagaatatttacagaaaagagtagaaattttgaagaaaaa
gcgttcgaaattcaacaaaaaatctgtaaaaatacctataaagattctacaaaatatctg
ttaaattgagttgactggggtcccaggttttactaaataaaccatttttaaaaaaaaaaa
actagacaaaattctgaacaaatctttggttttacttttttgaatttatgttttatttta
tttgaataaagtatcaaaatcatgtgatttgatttaaatttttaatataaactaaatttt
gaaaccgatcccattgagtattattatgaggccaccaaagtctaaatttatccgttctcg
cacaaataatcttgaagtatttgaaagaaaaaaattattgtttttgaaaatgatgataaa
atggatagtgttttaaggtaaattattttttttagttattcttaaattaaaaataaatta
aaaaattaaaaaaacaaaatttaaaaagcagtta
>rnd-4_family-344#LTR.inc
cgttctccactacacctttagtgaatgaccaacttgatcggaagagtcgtataacttant
cttatgtttcatgagctcgtctgacacggcttgtgtcttcttgagaatcagcttggttga
gacatttaagatcggttgattaaggtagtagattttgtccctgaagaagtaagcagttaa
gcctctaaaaaccaaaagatgcgacaagactgtgttttttcggatctgcatatccaccct
ggcgagtcctaaaatgttttccatagtgcctccagctgaatttatatctcaatcgatttg
agtcagttttggctgtggctttagcgtttcgtacgcagtttcactggtcgctgatacatc
tgcaccagtatcttgatcgtagaccatctggttgtttatcttacaaacgtctcgaattgg
gtttggacgtttggagtgaaaatgttcaatagcggctttggtgacctggagtatccggga
tgatcccgtgctttcagatttttctttgctactagtacgtcctgagtcctcatcttctat
tgaatggaacattgattgtttgttatcaacggtgaatgtgcgcaaccccgtaatctcacc
gctacttttaacagttgcaagcttgtttgtttgcagcttgcactcaaaagtgagttctcc
tcatactactcaccaactcgcttgccagttccataatttcgttaagttgtacaccatagc
cctcgcaaagcttgcttctgatccgttcgtctctaattccacacacaaaacgatctctta
tcagttcatcgatgatttccggcgaaataaatttgacgatgatttgacttttcaagtcat
ctaagagatcttggtggtgtcgttcaaaactgctcaaccattcttttatgtagcctctcc
ttttgaatatcggcatgtgggagcttttgtttagttgagtagatggtaatttgattgagt
aaatctaacgcgtggctttgaaaatcaatacaaatactttccacgcggttgaaatagtac
ccaacagaaacatttcttcacacactaacgatggccatggcagatacgagagatgatcgt
aatgtaacaccctactcaccccggtccccgcctcgacaggttctaaatatattatttctt
tctatatattatgatgtttcgttttttagttttagtttttagtttttgttgaaataaaag
aattacagaactttgttcttttttgttttattaatagctcacgctattaaatttgtggca
gcggtaaagaagtttttccacgaggatttttttttatcctatttaatcatggacaggagg
gattggtatatgtcgctaaatgtccagttatgtactgcaagcctaggattggcagttttt
ctatattttgttttttttgttcaacggagttttaggtgttgtggtggtggtagctacagt
aatatctgtcacgtttggaatgatgtggttacagaacgtgtcactcggtaaacctattga
acgtcgtcgtcacgactccgaggagtttgaatcgacacaagtcaatagatcattaattaa
tatcaagcgagaagaagaagatgcgaaggaaaatcttgagcgggcgcttacgccacggac
tacaacaacgcaaaaatcaaaatggtgtcaggtagaaaaggaaaactcagattacaaacc
acgagaccaagacgtggcgagacgagttgagatgaaattagaaccggaaggcgtacagac
aacccttggatcatatcattttgaatttaacggttctcgtccatttcaagtagacagcaa
gtggcccgaaacgccccgacgcccagctggactgttcgaatcctttaattacaatgaagg
cttcaccaacgtttctcatctgaacgcaggtatacaggacgatactgtcatccaacccgt
aaagaactcacaaaccgaacaaacccctaaagtcgggattacccttctcggagaagaaaa
tccgtctataaagaaccattgttttgacccgttttcagttgatcgggaaccgaataagac
tacaaccaacgcacaacggatttccgaaacaaacatcaatccgactgaaacgagacctcg
ttggatcacgggagatgcgctcctagacaactatacgacgagtactcccagcgttttaca
agagcagtggctattcaaggactcttgttttcgccccagtcggtactcgcgctcgatgga
cctgaacacatggtggaaaaggttcgagatctccgttaaaaatgcacacgtcccgttgaa
atctttacgttccgtattactctcgtttctcgacgacgattgcatgccagttttcgaaaa
ttgcacgcccgaacggacagccggtttagatgaactaaaagatcaaatgtacgaattgtt
cgcggtttgtgaagaaatcaaagtggactcgtttgctaatttcttcagtaggaaacaatt
tcgggatgaggaaaccaagtcgtatttctcagagttgtggcgactcgctaaaatcgcatt
taaaaatgaaccgtgcatagatcatgaccgttgcgtgcgggaccgtttcatcagcggtct
atgcgatccgtaccttgttatgcagatagcgtctaataagcctaataccagtttagaagc
ccttaactctaccatgaagttgatggcccacttaaactcgtggaggacaaacctcccacc
tccgacaagcaccccgcctttcccagggcatccttacagggacgtttccgactacaagga
cacgaatattgtacaaccaaacattacatgccattattgtaaaaagccgggacatttcat
cgcggaatgccaagcgcgtctgtccaagataaatcactaccgacagaggaaacatccaaa
tggatactcgaatgatcaacacccgcctacggtttccaatgtggtcataaacagtgttat
atgtgaggaaagtatacagggagattgtaacatcaacggacgtagagtgagatttttatt
cgataccgggacggttaaaacaatcgtttcggagagggtgtggaaacaagtcagccggaa
cgacattaaggtgaggccgatttatggaaaaatggagacttgtgacgggggtccactact
gattgtcggcgccagcaagtgtcaactacaactccagaatttttgcggtcaggttgaagt
aataattgttaagcagttaaaacatgactgtctccttggcttagacgtggcgttcaaaat
cagtacggtaaagacatatctgaacttgattcgagaggcgtttggtggcagtctaccagc
aaatccccaggtaactactaacaccacagatagctttgctgaccttccaaaacaatatca
accactgattaacgccgtttcaacaacgaggccacccgaatccgacgaagaagtccaaac
ggagaagaaaaacaccgaagaggaacaaattgagattttcaaaacaatattacgggacga
atatgacgacattgtttcccaggggttggacaccctaacccagacttacttgtgtgaaca
ttctatcagcctagtctgtgaccaacccattaaacaacccgtcagacggatgccattctc
gctacgagatgaggtcaaaggacaaatagatgaaatgttgaaaactgcactcattcgaga
gagcaactctccatgggcctccccaatagttttagtccgcaaagccaacggctctctccg
tatttgtgtcgactacaggaaactcaatgagtccacgattaaggacagttacccgctccc
taaaatcgaggacatgatagccttactaaataaggcccgtttctttactaagttggatct
ctctgcaggatatcatcaaatccggatccgaagcaaaaataaattgaaaacggctttcgt
gactgagttcggactctttgagtataaagtcatgccatttggattgactaacgctccagc
tacgttccagcggatgatggagaaagcgctaaaaggcctgttgaacaagatatgcctagt
ctatctagacgacactattatcttctcagagacgctagaagagcactatatcagtgtccg
gaccgtcctggaacgcgtccgaaaagcgtatttgaaattagaatggaagaaatgtgaatg
gtttatgaagtctatagagtatttaggaaatgttataagctaccgtagtgttcgccccgc
cccaagtaaagtcgaggtacttttcagatatcaacagccaaaaacaattcgtcaactaca
aagttttctcggcttagcaaaccactacagacgttttgtgaaaagctatgctgctatagc
cggaccattacacaaagcaaccgagaaggggaagaagtttgtatgggacgaagactgtca
agtgagttttgataaactgcgtacctatcttaccacgaccgagactggagtccttatcct
acccaattttaaagaggaatttcgccttgagaccgatgctagccagtacagtgcaggcgc
agtgttggctcaaaaatataggggttcatggcgaccggtggcgtattggagcaaacgttt
ttcgagggcgcagagaaactactcgacttccgaaaaagaactcctagctctagtcctcgc
agtattacactttaaacaatttctaatcgggcggaaattcattatttgcaccgatcataa
acctctcatctggctaaaaaatcttaaaagtccttcacccaggctcatgaggtggctttg
tgaattacgaatgttcgagtttgatatagaatatagggagggtcatttaaattgcaatgc
tgacgccttatcacgatggttatgcaacggagatgacgaggaagttgaaagcaaggaaga
tgaggacgaaattgacccggggaatgtagtaaacaatgtcaccctgcaagagatagaggc
caatgagacccaattcgacgacccgcatatcgaaaatctctacaaatggctgagagacgg
acaccggcccgacaaatgcgaacggaagccgatggaaacatttgtttactggtcgtccta
ccatcgtttccgaatttttggcaaaaatgtgttccgctgcctcgaaaactcggattacgg
gatccattatcagtacttagtcccaattgatgaacgccacgccgttttaaagaaaatcca
tgacgatcctttctccggacacttgggtgtcgacaagacttttgaaaaacttaaactcag
attctactggccgaactacagaaaagacacagccaactacatcctcagctgcgagatctg
tgcctcaattaaagcacctaaagcctacactcgacaaccaattgtacccatccaggcatc
taaccattccaactcatctgggatgttttgggcccactgccggccgcggaaaatcgtttc
gcttatatcctggtgatcatttgccatttctcgaaatacgttgagttatttgcattacta
ggacttaccgccgaagaagtagcaaattgtttagttttgtttatttgtcgccacggagtt
ccggaagctgctttgtcggaccgaggaaccaattttcaggctgaattaatggaccaactg
ttcgagcttttggacattaaacgtctaagaacgtcagcttatcacccgcagtgcgacgga
gaaacggagcgttttaaccgaactttggagcaaatgttggcgtgctacgtagcagacacg
cagaataaatgggatcaatatctaccaaaactcgctttcgcctataacacggctgtccat
gcgaccactgggctcaccccatttgaggtagtatacggaaggaaaccaaaactccccgta
gacttaatgttccccacgccaaaccttgagttaaaccttagcgttgactcgtacgcaaag
aaggttcagcaacacctcctcaaatgctacgagttggtagaacgaacctcagggtcacgc
ataaataaatttaaattttatgcagaccggaacgttagaccagccgattacactgttgga
gatagagtatggctgttaaacgacgccaagaaaaaaggggtgtcgaaaaagttgagtaga
aggtggacgggaccgtacaccgtgatcgagaagatgtcggacaccaactaccgaattcgc
cccgaatccaaaggaaaaaaaaagttagttcacgtgaaccgcttaaaaaagtgtaacgca
cccccaaaaagcaaactgtacgactccgtcacagataagacttcaaatccgtcagatgaa
accgcactcacccattacggaaatagtacagggatacactcggctatagcggaaaaagct
tttgagagtttagatgaagcatcgtccaagggaagaacaaacaccccacaagcaaggtca
acaactaacagcttagctaacaactcgagaccacacatattagaggacgcttcgctttgg
cttgacactaattacctagatctagcagaaaacgaggtcttgtcccaagtacagtcttgc
tccgatgatttagagtttagaccaacttcataccaccaaaaacaaatagatcaatgtggg
aacccaacaggcgcatccgagcaacgccccgcccgaacgcgtcgaccccccgaccgactt
cggttttgagacaaattcgtagacaacaacgtttttaaaaaaaaaaaaaanaaaaaaaat
ttttttttccntntttaaatgaagaanattacgcntcaaacgaccgtacaattcgtaaca
atcaaacaaccaaaaaggaaaatggacactgctcctgtaccnctggaggtgagaancgac
caagttcgngacgactacaagcagaagaacaccatcaaggagtttattttaancaatggt
ggtcncgagcgngggggactcgcnaggttccgtgcngtggagcaccggaagaaactctcg
attttcgtgtccatgaagcggacctacgaaaacaagtggntnttcgncatgctccgngcc
acaccaatcgaggggagaatcctcaccctctgggccgaggaagaggtcgaggttttacga
cccagngagcacgntacgccacctaaggagccaccagcgaagacgccaagtcaagcaacg
ctgaaancncccaccgtctcggcccagaacgacaatgtcattcnccaccaaaacccccat
cccgaaccaccagcaataaacatntacccgaaagtggtggtgaaagtggacactgagtct
ctgatatncagacttggattaggcagagcccgactgtatcgccccgtctccgcccttaca
ctgccaactccaanggcgggtcccgctcgcacctccccaggaatcgnctntacaaacaga
cagtgaggaggacgaccgcacatttgccgacgtcaaataattttttnnnnttttntnntt
ttcgattaatttttcatttttntttttaattatttttttttttctcttattttgtttatg
ttattatttnttattattttgtttttgttttgtttngtcgaggtcggacgctctagctga
agagttacagtgcaaccctcgacatcgggagatgtctctcatgtaaggggggagcaatgt
aacaccccactcaccccggcccccgcctcgccgccangttctaaatatattatttgtttc
ttnttttaatnatnnttagttttttagtttttagtttgtttttgaaataaaagagttgca
gaacttngttcttttttgttttatttaatagctcacgctattaaagtaataatctcgtag
gtctgtcaacaatccttgcctgaaggatgtggntacttagtgttggtattgagtgtggat
taaattgtatatcctcgtcgaagtcaaaaacaactttttgttggtgcattaagcatttta
tttgaatatcatataaagatatttatcaggtatgctgccctttgtcggatgcaaatgtaa
aaactcgagatttagagaaatatgtttttacaatnagtttatttctaatccatnaaactg
aaatttaacaagtatttaaagagagaaaaattaaacaataanagactaagttttgctggc
atagcatttacaagaatgattggtaagatgacaatatttatttcatatggaatttcaata
aagtttggaagcgcgattaattctatacccatttaaaaaaaaatttaaaagaattttaaa
tcttcactaaaaacctatacggtaatccctcattttttgtcccaggtactaaatattttt
ttcgtatttgtaccacgtcaccaattttgtttttcgtcaaaattttggaaacactttttc
tgttttataccgggacaaaaaatgagggattacggttaaataaaaaaatattagctaaaa
caacccacaattaagatgttgaaaactaaaatactgaaataaaaaaattaactcatttct
cttctttctgaattcaatcctaaaattttaaaaacttactcaactttttaattattcaat
taaaataataatggcttaatctaatatttaattaattcttattacaataaattaaaaaat
atcatttttattaatttggtttggcatagataatgataaaaatttcttaaataattttta
aaaatacttgctataaaaattttaatttgttttgtttttataataaagttaattagaaaa
aataattagaattgaatatcttaaaatgttgaataattgaaaagttatattagataaaaa
tttgataaaataaatagaaaagaaaacttgatttaaaaaaattcgatgaattgaatgttc
accgcttcaaaaatactgacttatatgtaaattttgaccataatattttccacttaatct
gcgtcatataactttttgttctaccatattctcaacattcgaaacaactagctctcatat
gtatttatttatttttaaaattcccgattcattttaattaatacaaaaacaattaatttt
tatattttctcagcaagcatttaagacaaacttaatctgaatagtaaattcttttatttt
tcattgtttttaaattaaaaatgcttcaaaattggcaaattgatttttaaaatttaaaat
tttaaaatctaaacgatcatttaaattgtaaaacttacttaatctaataattctggtaat
ttttaaaaataaatactaacgaatcagttcttaaaaattttattttattcattagataaa
aataaatatttaagttttttacttggtaattgtattgtattaaaaaataaaaaataattg
acaaaacatttatttaatttacgtttattttttcaaattgactcttgtataactgacgag
ttatctagttttaaagttaaaatttaaataattttagatttttacattttcatatattta
tattttctaatattttttgtgtaatatttcagaaaattttcaaaaaacttacttttgaaa
tccaaaataaaaattttctgaaatattgcacaaaaaaatcatataatataaaaattcaaa
gagcatttattagaattttttttattgatgacaaaacagtccgtatttttcaagaattat
gaaagtcacaattttggcatagctggtataagtgttgaaattgaacgtatttttgaacaa
tattctatttgttaattttttaatttcttttaatttttcattaaaaaaaatatttaattt
ctcatttaaattattaagtgcntaaatttnnaattcgaataantntaaattttaaacata
aattggatctattttgaaatttaaattagaaattcaaanagagaataaattaagtacttg
tttaaagtttgttcggaaattaatctttttggttggaattgagtagtagagntataatag
ccattagacgagtaatcgaagattttctataaaatcgaaaaatgatttaaaaattaacgg
tcttcactcttctgcatntnaccacataactcaagatgttaactcacaaaataatnagaa
aanaagcagactcnaaatttttgatattatcaaagagacaaattaaaaanggtcttttaa
tctaaataatttggaaaaagaagaaaacatatactctgcgggcttntaagaaaaaatcct
cttgatttttggggcaagcaactaatattccgattttattaaataattacaatattcaat
ttttgatcaattttttttcctaattaaattaatagtttttttgtttatttaaatttttga
atcagcatagttttttttttcaaattcaaattagattttttttttactccaacattacat
tcaattatcttaaaactttaaattttattnacaaatattattaaatctcaattaaaaaat
attttaaatactaaataaaatacaatattcgattttcaacact
>rotiSat11#Satellite
TTAATGGGGGGAGAAAAATTTTTAAGATTATAGCGTCCTGAATTCAGTTAAGCGTCCTTT
TTTAACCTGGAACGGCAAGTTTAATGGGGGGAGAAAAATTTTTAAGATTATAGCGTCCTG
AATTCAGTTAAGCGTCCTTTTTTAACCTGGAACGGCAAGTCATAAGGTCGCTTTCCATTT
AAAAGAACGTCCAATTTAATTCTTGTTCGTCTGTTATCTCATAAGGTCGCTTTGTTTTTG
AAAGAACTGCCATTTAATTCAATTTCGGCTTATAAGCAATATGATCGCCTTATTCTTCGA
ATATAAGGCCAATTAATTCAATTTCGACATGTTACCCATAATTTCGCCTTATCTTGAAAG
AACGGCCATATAATTCTATTTCGGCATTTAACTCATAAGGTCGCTTGAACGGCCAATTAA
ATTCTTATTCGTCTAATATCTCATAAGGTCTCTTTTTTTTTTGAAAGAACTTATGAATTC
TATTACGACTTATAACATAAGGTCGCTTTCCATTTAAAAGAACGTCCAATTTAATTCTTG
TTCGTCTGTTATCTCATAAGGTCGCTTTGTTTTTGAAAGAACTGCCATTTAATTCAATTT
CGGCTTATAAGCAATATGATCGCCTTATTCTTCGAATATAAGGCCAATTAATTCAATTTC
GACATGTTACCCATAATTTCGCCTTATCTTGAAAGAACGGCCATATAATTCTATTTCGGC
ATTTAACTCATAAGGTCGCTTGAACGGCCAATTAAATTCTTATTCGTCTAATATCTCATA
AGGTCTCTTTTTTTTTTGAAAGAACTTATGAATTCTATTACGACTTATAA
>rnd-2_family-149#LINE/L2.inc.unc
AAAAATATTCCGGANGACTGGAAGATNGCCGTCGTTAACACCNCCANTTAAGAATAAAGG
NGNCGGGNCNGANATGANCAACTACNGGNNGATNTCNGTCCTATCAGTCCAATAGCAAAG
GTCTTTGGGAAANTAATTTAGCAAGACAGATATCTTAACTATTTCGAANNNAATAAGATT
TTATTTAAAGTTGACAATCAACATGGTTTTTNAGGCCAGGGANANNCTTGCGAAACNGCA
TTACNCATGCAGTAATTTNTCAGATGNNANAAATAAAGCTAAAGAAAATAAACTAAAAAC
TGTTTCTTTGNTTATNGACTTTAGGAAAGCGTTTGACGTAATCGACTCGAATTTATTACT
TTTAAAACTTTTTCGCTATGGTTTTGATAATTCTTCTTTGGGCCTTCCTTCAAACTATTT
TGAAAATANATCTCAAATAGTTGANGAAAGTTGTAAAAATCTAATCCAGTAAAATTAAAA
TTAGGTGTCCCGCAAGGATCTGTNTTGGGTCCGCTGCTNTTTCTTATTTTTNTAAATGAT
TTANTTTTTATTTAAAAATTTAAGTGTTAAAATGTTTGCAGATGACACAACAATAAGTAT
CTCTGAAAAAGANCTTGAAACTTCTTTGATAAAATTAAATGTTACAACAAAAAATTTAAA
TGAATGGTGTANTTTTAACAGGATNGACATAAACTGGTCAAAAANNTTTTGCATGATTTT
TGAAAATANGAAAANATTATATCCAGATAAGATTAAAGTAGGTGATGAAGACTTTAGTTG
TAAAGGAAATCTGCTTATTAGGNTTCATAATCGATCAAAATCTTAATTTTANTAAATATG
CATCTAATTTATCACTTCAAGTTAATAGGAAATTATTTTCTATCAAGAGAATNTTCTATC
TTGCTACTTCAGTGAAGATTCAGTTTTTTAAGACTTTTATCTTACCGTATTTCGACTANT
GCTCTACGCTTTTATGCTATTTTTCAAAAGAAGCAATNTATANATTAGCTAAGAGTTATT
ATATNTCTATNATAAAANTTTTAAATNTTAAGCTNGAAGCGAACAGCTTTAATGAAATAA
ACAATTCTTTAAAAAAGTATGGTCTTTNTTCATTTCAACATCGAATTTTTGAAAGGATGC
TAACTTTTTCTTATAAATGTCTNTTTTATTATAACGCACCNCTAATTTTAAAAGAAAAAC
TAAAAAAAAATGACTCAAGAAATTTGAATTATAATTTAAGGAACGGCAATAACTTGATTG
AACCAATGGCTAAATCAAAAAGTGGAGAAAAAACATTTGAATATTTTTATTCAAGATTAA
TAAATTGCTTTGTGATCAAGAGATCAATGTTGAAGTTTTCAACGTTTAAGCTNTCAATTT
TCAATAATATAAATTTAATTTACANAGANCTTGTTTATTCGAAAATTTGAATTATTTNAC
TTAAATANCTTNTTNTTAAATTTTTTCAAATAAATTTAATTAATTTTTTATNTAATTTTA
TAAATTTTATTTTAATATTTTTAATATATGNATTTTTTTTATTAATAATTAATTAAATAA
ATGAAGTGTTAATCAGTCTCGAANAAGATAAGGGCACTAGCCTGTTGATTAACCTTGAAT
AATAAATTTATT
>rnd-3_family-160#LINE/CR1.inc.unc
AAAAANAAACCNTNCCACCTCAGCGACCTNTTCAGCGGCAATGGTAGAAANAGCANCAAC
CAAGAGATNGCATTATGATNGAGAAAGTANCNAGGNAGGCGAAGGCNAAAGNNAGCAAGG
CGAACAATNTCGTGATANGTNGAATCGANAAATCTATCGACGATGAATCTACAAGATGCA
GANGAGGACGACAAGCTCTTTGCGATCAATCGAAGTGCTCAATGAAGTTTTGGGCATCGC
NCCATCAACAAACTGCGTCANAAAGAGAACNCACCGCATCAGGCGTATCAAGGTCGAGGA
TAGCAAGCCNGNNCTNCTNGTAGTNGAACTNGANAATNAAGAAGNNGCGAACNCGGTNNT
AANGAGCGCCAAAAAGTTGAAAGACAATGAAATCTNCACTGGCGAGAATATTTTTATNAA
CCGAGANCTNACANCGAATGAGATGGAAGTNGNGNGAGCGGCAAGAAAAGAGTGCCCNGA
NAGAAACGANAAGTTGCCTCNCTGTGACGGGAGGCNTCGATACGGGACTGTCAACTGTNG
CAAAGACTCAAACNGNNAGTATTGAGTTCTTCTGGGGCCTCAGATTCGGAATGAATCCAN
AAGATCGACAGGTCAACAGCAGGAAGATCATNTTCTAGTGCTCTAAGCGNGATCAGCGGC
AACTTGCAAGGCNAACATTCATCTAGTATAAATATCTCAAATTCAANNAAAATNAANAAT
AANAACANANCNAATAAAGGCAACTNNCGTCTCAAATGCATTTACACNAACGCGACTTCG
CTGGTCAACAAATGGGACGAATTCAANTCCNTAGTTCAAGCNAANAACTTCCCACATATT
ATAATGATNACGGAAACTTGGTTCAACTCAACGTNNATCAAGAACCTAGATCAAACTACT
CNCTTTTTAACANAGACCGCGAAGAGTTGATTGGTGGCGGCGTNGCNATCTACGTCCGNA
ACGATATCGATNCCTTCGAAGCAAACGATTTCGGCTTTTCTCAAAGATGCATCGAACAAG
TNTGGTGCAACGTTCGTATCGGAACAGAGAAAATNCTGGTNGGNTGCGTTTACCGACCAC
CNTACGCANGCAGGGAGACAAACATCGAAATNAATCAAGTCGATAACCCGTGCCAGATCG
ACGTTGACAAAAAAAAATTCACAGGTCTNCTAATCGCCGGCGACTTCAACTACCCGATGA
TCAAATGGGATAGCGAATTCGGGNTTGTCGAAGGCAAAGGAAACAGCACGGGTAGAAATA
ACNGTGTCGCATTTCTNGANACTTTAGAGTCAAACTTTTTAANACAACATGTNCTCGAAC
CAACACTNGGAAACAACGTTCTNGATCTAGTANTTACGGAAGATACNAAACGNATNTANG
CGATTGAGATCGGACCACATCTAAGCGCNTCGAATAAGAACAAACTTCACGCAGTCCTCT
CTTGGGAATATATCTTGGNTAGCAAAGTAGCGAAAAAATNCGANAATCGACTNCTTTACG
ACAAAGGNGACTACNANGAACTAAGTCTTTCCTTGAACGAAGCGTTCTCGAATTAGCGAA
TGGNACAAACGATATTGAAAAACTATACAAAACTTTAATCGAAGTNTATAAGAATGGTGT
NNCNGAATTCATNCCATCAAAAAGAATTTCAAGACTTCAAATCGACCAAANAAAATCCGA
AATGGTTCAATAATGACATCAAAAAGTTNACGAAGCGAAAATACAAGCTNCATCTGGAAT
GATGANCCCGNNAGGATNATCGGCGCTAAAAGATGAATACAAATCAATTTGTAAANAACT
NAAATTAATGGTAAAGNAACGCGAAGATCTTACGAAAAACANATTATTCGAGAAAGTAAA
AACAACCCAAAATTAATTATNNATACTTAAATCACCAAAGAAAGCGAAGACAGAATAAGN
TCGCTAACTAACNNAAATGGCGATCTGNTAGTCGACAAAAANACAATNACTAACTTATTA
ANCGATCAATTCCAAGAANCNTTCAGCATCGACTGCAGAAACAATTGCCGGTATTTGAGT
CTAGATGCANAGATAGCTGTNAAGTCGATATCGANTCGTTCTCTAATGTNAATATTCTCA
AGCACTTGCGAAATANACGTGAGAAAGCGAGTGGAAAGACGGANTACATCCACATGTANT
CAAAAGCTGCGCGAAAGCTTTTCCAAGCTTNTGGAATCAATTTTCAAGAACTAGTTCATT
ACAGGCAAGTTACCATCANCTTGGAAAGAGGCAAACATTACGCCAATTTTCAAAAAAGGT
AAAAAAACCGANCCGNNTAACTATAGACCAATCTCNCTGACTTCCGTTNCTTGTAAAATA
ATGGAAAGAATTATCAGGGACGCGATGATTGCCCATCTGATCAAATACGATCTGATTGCA
GAACAGCAACACGGCTTCGTNGCNAANAAATCTTGCCTNACNAATCTNCTNGAGACGATN
GACNTTATAACCGAAGCTTCGAACCGNGGNTTTGCTTCGGCGATNGTTTTTATAGACTTT
GCNAAAGCNTTTGACAAAGTTTCACATNGGGCGCTGATCAAGAAACTNGAGGCTTACGGN
TTCAGAGGTTACNTCTTGAATTGGATCNCCGACTTTTCGANTGGCAGGAAGCAACGNGTN
GTANTGGGCGATAACGTCTCCGACTGGAAAGACGTNCTAAGCGGAGTCCCACAGGGTTCT
GTCCTTGGTCCGCTCCTNTTCGTNATATTTATCAATGACATGCCGATAGCATNTCAATGG
TTTAATGCAAGCTTTTCGCAGACGATACTAAACTNATGCACTATNATCCGAAACGCANTA
GACGTGAACAANTACAATCGGACATAGACAGGCTCGTTAANTGGGCGATGANTGGCAAAT
GAAATTTAACGCGATAAATGTAAATTTATGCTCTTTAAAAGTAAAGAAATCAAGACAGTG
GAGCTATNAATGAACAACTTACAATGAGTCGAACATCAGTGTGAACGNGACCTTGGAATC
TATTTGACTGACGACTTAAAATGGGANCACCAAGCGNCACANGCAGCAAATAAAGCAAAT
GTTGTTTTGGGTCAGCTCAAACAAGCTTTCAAATGCTGGTCNATAAACACTTTTAAGCAA
CTGTATGTCTCATTTGTTAGACCNCATTTGGAATACGCTGCAGCAGCTTGGAGTCCNTAT
ACAAAAAAGGACTCGAAAATTTTGGAAAAAGTACAAAGGCGAGCNACGAAATTAGTNTTT
AGTCTAGAAATCTNGATTACGANAAAAGACTNACTANGTTAGGACTGACGACNCTAAAGG
CGAGACGAGATNGAGGCGACCTNATNGAATCTTTCAAGATNACGAACGGTTTTAGCGCAG
TTGAATGGCANAATCCGNACATTAAAAGCCATGCACTAACAAGCGATGGTCCAGCTGGCG
GAATTCGAGGTCACCATAAAAGANTGACCAAGCAANTNACAAGGATCAAAGCGAGAGAGA
ACTTTCTGACAAATNGAGTGGTNAATANCTGGAATGAGTTACCGACAGAGGTTGTCAACG
CAAAATCNAAGAACGANTTTAAAAACAAACTGGATGACTNTTTGAAACAAAAATAATTAA
TTTTTTCTTATTAACATAATCTTTTTAAACGTATTTTAAAACCAGACAGCTACCATAGCG
AGGCTACGTCTAGCCTTGCTCCGCAGNTAGCCTGCTGTAGCTCATTATTATTATTATTAT
>rnd-3_family-136#LINE/I-Jockey.inc.unc
AAAGAAGCAAACAAAAGAAAACTTAGACCAAAATTATGATGAACGAGTTTAGCGCTTTTC
TTGTGCGAGGTTAAAGACTAAANGTAATGCAAACCGANCAATCANAGAAAACNACAAAAA
GAAACTTTTTAANTCAATCTTCTTCAAAAGACANGTNAGTAATTACACATTGGAANTGTT
TTCATTTACCTAGTAGGATTCATCTTTTAGAAGAGTTTTTAGCTCAAAATTGCCCCGACA
TTGTTCTCCTTAATGAGATAAAAGTAAATCCTAGTGAAATAGACTTCTACTTTAATTTTA
AAAATTATGTATCATTAGTTAAGGCTCGAAATAAACATGGCGGGGGAGTAGCTGTTTTAG
TTAAAGAAGGAATTGAATTTAAACAAGAAAATTCATTTGATAAGTTTTCTGCAGAACTTT
TTTGTATCAAGATGAGCTTAAAAAATACACAATTTTTTGTCTTTAGTCTTTACAATCCAC
CAAATATTGAACTCCCTTTCGAACTTTTCCTTGAAATATCAAGGAAATGTGGAAAATTCA
TAGTAGGAGACGATCTGAATGCGAAGACAAAAAGTTTGGGTTGTTTGAGAGAAAATGAGA
ATGGCCTTATCTTAGAGAAAATTATTAACAGGCTCAACCTCTCAGTAATCAACGATAAGA
NACCAACATNTAATAGATTTTAAGACGGAATATTATGAAGTCCTNGACATTTTTTTGATC
ACTGTCTTCACTCTCNGATAGAGTTNNCGACTTCNAGGTTCTNANNGATGATGATATGTT
GAGTGATCATTTTTCGCATTCAGGCANNCATCTCAGTTGAGCATNCGATTACAGTTGATT
NTTCGAATTCTAATTTTAATTTTATAAAAAAGCNAATTGGNGNCTCTACCNAGATCCACT
TNAGTCCTCAAGTCANCACAATGGTTATACTGGAAATATTGACGGGCTAAATGAACGCAT
CTCAAAAAANATCATTNATGCTGCTCAAAAAAGTATACCCCTCTACTCTNAAAAGTTTTT
TAAATCTAGCTTACCAAAAAATATTGTAATATTAATGAAAGAGCGAAGGAAAATAAGAAA
ACTTTTCCAAAAATCAAGATGTCCTTCTTTAAAGGTATCATTTAATAAGCTTACATCTGA
GCTACGTCTCGCTCTTAAAGAATTTTGGAATCAAAACTGGCTCGAGTTTATGAATAAAAT
AGGAAAAAATCCACTTTCAAGTAGACCTTTTTGGAGGAAAATAAATAAGTTCAGGACAAA
AAAACTTATAAGACAAATACCATCATTACTTAAAGATGGCAAAGAATATAATTCAGACAC
AGATAAAGGAAAAATTTTTGGTGATCTTTTAGCCACAACCTTTAGCCATCATCTTGATTT
TGTTGAATCTGATGAAAATTGTGAAGTTTCACAAACAATAAGGGATATAGTAAAAAATAA
ATTACAAAATAATCTATATGAACCTATCACTCTCTTAGAAATTACAAAAGCTTTAAAAAA
ATTAAAAGAAATAGGGGGGTCTGGTCTTGATCGTATCCACAACCTCATGTTAAAAAATTT
ACCTATTTTATTATTTGAAATTAGTCTACTCTTTAATAAGAGTATGGAAATAGGCCAGGT
TCCAAAATCCTGGAAAATAGCAAGCATAACCATGATCCCCAANAAANCNTCTCCTACNCA
AGGNCCCANCTAACCATCGTCNAATNAGCATGNCAAGTTGTCTTGTNAAAACTACTTGAA
CNTATTATTTACACCAGAATATATAATTTTCTNGAGAACAATAGNCTACTNATNCATGAG
CAATCAGGATNTAGAAAACACAGACGCACTGCAGATAATCTTTANTTTCTCATTCAAAAA
GTCGTCGAGTCTTTTAATAGAAAGAAAAAAGTTTGCTGTCTATATTTTGACATTTCTAAA
GCTTTTGATCGAGTTTGGCACGATGGNCTAATTTATAAGCTAATNAAAATAAATCTACCT
CCTTATCTTATTNATTGGATAAGATCGCTTCTGCATTTAAGAACNTTTAGACAAAGTAAA
TGGTCATCTAAGTGATCAATACCCTATTAAAGCAGGAGTTCCACAAGGGTCGGTAATTAG
TCCGCTTCTTTTTAGCATTTTCATAAATGACATACCGAAAAGAAACAAAACAAACTGCCA
ATANTCTCTTTTTTTTGCAGATGATTTGGCTACTTTTTTTATTTTTAAAAAGATAGGAAA
TTTGAAAAAATGATTAATAAGTACCTAAAAGAAGTTGAANNATGGCTTTTCAAATGGAAA
ATGAAAATTTCTACTGAAAAGTCATGTTACGTGATCTTTGAGAAANTAACTAAAGTTAAA
ATTAATCTTGACCTTAAAATTAATGATAGTAACTTAAATAANNAGGAAAAANTGAAATTC
TTAGGTATTACGTTAGACTCAAAACTTACATTTGGTCCAATGGGGATGAAATAAAAGANC
GCTGTAATTNAAGACTTAACNTAATAAAATATNTTTCAAATANGAAATGGGGTCTAAGAC
NAAAAACATTAGGTAATCTTTACAAATCCTTAATAGGATCAATTTTGGATTATTNTTTTC
CTTGTTTAAATTCATTCTCAGAAACTAACGTNAAAAAAATACAAGTAATTCAAAATTCAG
CAGTTCGATCTATTTTNAAACTAAAATATGATACTCCCTCCAATATTATGCATCACGAGG
CCTTCAATAAACTTAAACTCCTAACAGTTACAAATNGACTTTTTGAGTTGAGTGAGAGAT
ATGTCAGGGCAGGNTTNAGTCATNCTGTTCCACTGGTCGTCAGACTAGTGGAAGAATACA
GAGAAGGTTTCGGATCAAGATATATCGAATATCCAACTCCATTGTGTAATTGCTACCTAG
TAATTTCTTCTTTTTTTCCCGANTTATAATATATTAAAACATGTCTAACTTAATGTCCAA
TTGAAGAGAAAAAAAAAAAAAAAAAAAAAAAATTTTTACCTAAAAAAAAAATTGAAAATC
TCCGCCGCTGTTGGACTGCTCATGCTAACTCCTAGTTCGGTTCGAGTCGGTTCGATTCGG
TTTGGTTCAAAAAAAAAAAAAAAAACGACAACAAAAAATAATAAAAAAAAAAAAAAAAAA
AAACACAATGAATAATAATTATCAAAATTAAAAAATTAACATTTCAAAATAATGATAAAT
TATTATACAAACACCATAGCGTAATTTCTTGTCTTCGTCCATTCAGTTTAATTTGTTTTT
TACTTAACTCACTACATATCAAAAAAAAAAAAAAAGCTGTAAC
>rnd-3_family-521#Unknown.inc.unc
AATAAAATAATTTTTCATACAAAAAGACTTTCTTAATTGTAAGGGGGTATAGCTCAGTGG
TAGAGCATTCGACTGCAGATCGAGAGGTCTCCGGTTCAATCCCGGATGTC
>rnd-3_family-512#Unknown.inc.unc
TAGGGCACTAAATTTCTACTTCACCAAATAATTATTAAATATTTCACCAAAATGAATCAC
CAAAAAATTAATAAAAAATGAACTCAATAAATATATTTTTCACTAAAACAATTTTATTTC
ACCAAAAAAAATATTGTTTTTTCCCCAAATTTATTAAGGTATATATTTTTTCGAGTAGCT
AATTTACTTTTCAAAATAGCTAATGAATAAAAAAAAAATATTTTTCGTCAGTAGCTAAAT
TATTTGCGATAATAGCTAATTTATTTTTTGAAGTAGCAACTGATAAAAAATTATTTTTTA
TCTAAGCTAGCACTTAATTGACATCATATAAGTGCCAATTAGATAAGAAGTCAGAATTCT
ATAATTTTTATAATNGTAATTATAATTTTAATTATTAGAGTATAAAATTAAAAACTTTTG
AAAAAAAAAAAAAAAACTCAAAATTGTCGTTTGGCTTAGCAAGTTTGAAAAATCAAATTT
AATTAATAGCGTCATCACGTGTTAAAAAACCGTTGAAAGTTGTGTGTTGGCAATGTCGCT
CAACAAAACAAACCAAAACCGACGGTGGATATTTAAAAATTCGGTCAAGCTAAATCTGAA
GAGGTTAGACAAACCGATTAGCCATAAGGTCTTATTTGGTGCACTGGATATCGTACTAAA
CCAGGTGGAAAATGATGCGATCACATCTGTCTACAATTTTTCTTCAAACAAAGTATGGAT
AATCGAGTTTAATGCTGCTTTTAATGTTACCCAAATCTTCGATCGTGAAATCAATATTAA
TGGAACCAATTTCAGGCTTGAAGATGCAAATAAAGTCCCGGATCTCAGAAGGTATTGTAC
TTTTCGATTTCACTTTTTGCCCTCTGATTTCGAGAATCATAGACTTGAAACTTTTTTTAA
CGCTGTTCGGATTGATGGTCTTAAGATTGAAAGCATCACTGAAGAAAAATATAAAGATAG
ACCCGAGAGGAAAAATGGTGTCAGAAGAGTAAGAATATCATTTCCAAAAGAAGTTGAGAA
CATTATTGGAAGCTTGTCAGGCCCTACAATAATGTATGGTTTAAAGTGTCTTGTGTCAAT
TGTTGGACAAAAGCAGAAATGCTATTTTTGTGATGAAGAAGGGCACAACATAGCGAAATG
CCCTGTCAAAGAAAAACTATGCGAAAAGTGTCATCAGAAAGGNCACTTAACACAAAAATG
CTCCATTGCTGAAAAGCTAAAGTCGCTTGAGAGGAAAAAGATTGACTACAATGATCTTTA
CATTGACCAAGAAGAAACCCAATCAATAATTGAAGCTGACCAAAAAGACAATGATGAAAA
TATGATGCCAAAAACGCCTGGATATCAGCCATCAAATCTCAATGACGTAATGTCACAAAT
TAGTCCTCAAGACCTCAAAACTTCAGTGTTAGAAGACAGTTTGGTAAGCCGTTTAAACGA
TCTTCTACCAATAAGTCAGAGACCTGTCAATGTCCTCTCAAATGATCAGAATGAGACTGA
AGCTTTTTTCCAAACAAAAAATCAAATCAAGAGATTTTCCGAATCTGATCCAAATGAAAA
AGAATTCACCGAAAACGAATCAAAGAAGCCATTAGTTGTCTTAGAAAATGAAAACGACAA
CACCTTCGAGTCTGATTCAAACAGTTCAACAACTGAATGTACAAGTCAAGTAGATCAATC
ATCCAGCGAAGTTGTTCAGCAAACTTCCAGTCAAAACAGCTTTGAAGAAGATTTAGAATG
AA
>rnd-3_family-163#LINE/Penelope.inc.unc
TGATCAATTTTGTCAAAGCTNTAAANTAAAANNNAATTTTNAAAAACTTATTNCTATAAT
TGAGGAAAGAAAGNATGTTTCATTTTAANANTATGNNATTTTAGANAATTGTGCTCAAAG
TTAATTNAAAAATAAGTTTGATAGTAATTTAGAAAAAGANAAAATCAATTAATTTTTAAA
AAAAAAAGGTTTCTAAAAGAAAAACCATTTAAAATACTNCAATGTGATAAGAATGTNGGA
ACTTTNTTAATTNNTAATGAGGATTTTNTATNNATTGCNAACGAACATTTAAATAATAAA
AATATCTATGTNAAATTAGANTNCAATCCTCTTCAAGATACAGAAAATAANATTAATTTT
GAGCTTAAAAAACTATATGAAATAAAAGTTTATCTAAAAGACTTTTAAAAAACTTAAAAC
AAAAAATAGCAAATTGGATCGTTTCGGTATTCTCCCAAAATTACATAAAATAAAATTTGG
NATAAGACCCATAATTAACTGTATAGANCACCCNACNTCAAAATTNTGTGAATTTATNGA
TATAGTCATTAAACCTTTTNTTAAAAAATGTCCTACAATATTAAAAGATTCNCAAGAACT
NCTTCAAATTTGTGAAAATATAAAATTTGATTCGGATAATTTATNTCTATACTCNTGTGA
CTTCGAATCNTTATATACTAATATTAAACCAAAATCATGCAATAAACTATTTGTGAATTT
TTATTAACGAAGTTTATTTTATTAATAATCTNGATTTTGANNTNATTGCCATNTATANGA
TTTTNGATTTAATTTTTANTAGCGGAATTTTTAANTTNAACAATGAATTTTNTANACAGA
TTTNAGGTCTNCCNATGGGGNGTAAATGTGGTCCATCTGTNGCTAATTTATTTCTNTTTA
TTCTNGAGAAAAATTGGGTTTCTTTAAATTCTAATTTTATTCTTTATAAAAGATTTATNG
ATGACATTTTTATTGCTTCNATTTTTGAAATTAGAATTAGAAGATTTAACNTCNCAATTT
TTATATTTAAAATTAAATATTTNAAGTGAAAAATCTATAGTATTTTTTAGATCTAAAAAT
NANCTTTGAACCACTTTACAAAAAATTAATTTTTGACCTTTATATTAAACCNACTAATTC
TTGTNGTTACTTAATGCCTATTTCGAATCACCCGANNCATATTTTTGATAATATNCCATN
TCTCTNTTTACTAGAATTAGGAGAATTTGTTCATNTTATAAAGATTATTTAGCTCATTCA
AGAAATTTATAATTCAACTNGTTAAACAAGGATATAATTTTAATAAAATATCAGGTATNT
GTAGGAATTTGGCATAAAGATAGATCGGAATTANTTCCTTATAAAAATAAAATTAATAAT
AAAAAGATACTTAAAANATTTTTCTAANTNTGANAATAATTTTTNGAATTTAAAAAATTA
ATTTACGAATCGTTTGATAAAGTGAAAAAATACTCAATTTNTATAAAAGATAAAAANCTC
TTGNTTGTAAATAGAATNNATAAAAATNTAGGTTCACTTTTTGTTTTNAATTTTAAAATC
GACCAGAAACCTAATTNTTATTCAAANAGATGCTTTCAAANAATATGTAATATTTGTCAA
TTTCTTGTGAAAAAAGTTTGTATTAAATATAAAAATTTTTNTNTTCCANTTTTAAGTGAT
TCAAATTGTGANTCNATNGGAATAGTTTATATNATTAAGTGTAAAAAATGTAANGTATTT
TATATTGGAGAATCGTCTAGATAAGCTAAAANAAGAATATTAGANCATTTATATTCAATN
AGGAAATTTAAAAAAGATATTAGAAAATCTCTAAGTAATTTCGACAAGTGTTCCGAAGTN
GCTATTCATTTTAATATAANNGGTCACGNAGAAGAAGATTTTATTTTTTATATATTTAAA
TCNGACCTAAACGACGATNTNATTCGNAAATCAACTGAAACTGATCTNATAAACTTTTTC
TTAAATTTNAATATACCTATTATAAACGAAAAAATACCAAAAATTGAAAATATTAAAACT
TTGACTTTTTTATAATAATGTAAATAAAATATTGAAATTAGTTAGAATATTNCGTTAACT
TTATTAATTTACTATTGTATTTTATAAAAAATTNTTTCTAATTAAATATTATTCTAAAAA
ATTATGTAATNTTATTTGAAAAGTCAATTTTCTATATTTCAAAAAAATTTTTTTTTTTTT
TATTTTTTATTTTATTTTATTGGGTTATTAATTAACTTTTCTTAAAATCAGTCATTTAGA
TCCTGAAGAAGGCCATTTTGGTCGAAACGCGTCGATTAATAAATTAATTTCGTAAAAAAA
TTTTTTTTTTTATAATATTTTTCGTTTAATATTTGTATTTTGAATAATAATATTTTTTAT
TTAAATAACAAATATTTATTATTTGATTATAATAAAGAAAATTTCTTAAATAAGTTTTTT
TANTAAAATTTGTAATTTCTTNAATTAATAAAGTTAAATCAAGGTTAAAATATTTTTTTT
CTTGAAAATTTAGACAATAATTTAACAGATTTTAAGAATNTATTTTNATAAAANGAAAAA
TTAATTGTCNAAATTTTTACGTAATTTGTACCCTAAAATTGGCATCTTGAAGTTGATTTT
CAATTCAAAAAAGTTTATCCTTAGATATTAAAATTAATCTTTGATTTAATTTAAATAATT
TTAATGTAATATGCTTCACATGCAATGTAGATTTGGAAAATAAAAATAAAATTGAANAAA
CATTTTCTCAATCCACTGATAATCGATTTTNATATTTAAAAGTATTTGCGTTTATCATTC
ANAATTTTATAAAGAATAGAAATTNAAATAATAAATTCNAAACAAGTAAAAAAATGAAAA
TAAAAATTTACAAAAAATCAGTTAATTAAATTNAAAATCGATTTATCAATGGATTGAGAA
AATGTTTTTTCAATTTTATTTTTATTTTCTAAATCTACATTGCATGTAAAGCATATTACA
TTAAAATTATTTAAATTAAATCAAAGATTAATTTTAATATCTAAGGATAAACTTTTTGAA
TTGAAATGATATTTTGAATTGATCATCAACTTCAAGATGCCGTNTAATATTTTTAAAAAA
CAAAATGATTTTCTAGAAGAAAAATACNGATGTAAGTAATANTAATTAATAGTACAANTA
AATTAAATAATGTCAAATTTGATTGAGCTAGTCGCTATATTGTTTCTTAANAGATAATTT
GATTTAATTGAAACAAATATATATCTAAATAAGCTTTCCATTTCAATAATTAATTTAAGA
CCACTGAAGCTGATTCCGGCAAAATAAGTTTNGCTTAAGAATTATAAATTTG
>rnd-4_family-5#LINE/RTE-BovB.inc.unc
TTTTTTTTTCCTTATTCACTCCTTGTGGAGCATAGGGTCATTACTTTTGATTTCCACTCA
AGTCGATCTTTTGCCTTTACCCTTGCTTCTCCCCATGTCATTCCCATTTCGATGAGCTCT
TTCGTGATTGTTGACCTCCATGTTACTGCTGGTCGTCCTACTTTACGTCGCCCTTGAGGT
GTCCATTGAAGGGCCCTTTTTGGTATCCGTGTTTCTTTCATTCTAAGTATATGTCCGAGC
CATCGCAGTCTTTTGTTCTTAATGCATTGACTTAATGGCTCTGAATTTGTCATTCTGTAT
AGGTCAGCATTCGACAATGTCTCAGGCCAGTGTATCNCGAGAATCCTCCGCAGGCTTCCA
GTGTGAAAGGTGTTTAGGCTTTTCCTGTCAGATTCACACATCCCCCAACATTCACTTCCG
TACATCAGTGTTGCTTTTACTACACTGTTGTATAGTTTAAGTTTTGTTTCCTTGCTGTAG
CTATTTGATTTCCATGCTGGTCGGAGTCTAGCAAAGGCACTCTTTGCTTTTGCAAGTCTA
TTCTTTATGTCTCTGTGTGTTCCCAACGTTGTACTGATAATGCTGCCTAGGTATGTGAAT
TCACTTACACACTCGATTTGTGTACCATCGATGGTGATTGGGGTATCCAATTTGGTGTTT
ATGCACATAACTTTCGTTTTGGCCCCATTAATTTCGAGTCCAGTTGGTTTAGCGTTGTTC
ACCAAGTCTTGCGTTTTCATATGCATATGTGCTTCTGTATTAGATATTAGCACCAGATCA
TCCGCAAAGTCTAAGTCTTCAAGTTTTGCAGTTAATCCCCATTGAATACCCCTCGCACTA
ACAGTTGTTTTCTTCATTACATAGTCAATCATTATAAGGAATAGTGTCGGAGAGAGAACG
CATCCTTGTCTGACTCCTGTACACACTTCGAAACTCTCAGATTTTCCTTTTTCCAGAATC
ACGCTGCACTCGAAATTCTCGTAGAAGAGTTTNATCAAGTTAACTATCTTCTGTGGTAGG
CCATAAGATCTTAATATGGCCCACAAGGTTTCTCTGTGTATGCTATCAAAGGCTTTCTTG
AAGTCAATGAAGTTAAGATACANGGGGCTATTCCATTCNAGACTTTGTTCTATGATGTTC
CTTAGCGTAAATATCTGGTCTATGCATCCTCTACCTCGTCTAAAACCTGCTTGTTCTTCT
CTAAGTGTAACATCCAAGGAGTTCCTGATTCTTTCCAGTATTATGCTACAGAACGCCTTG
CTTGCTATTGGTAGCAGTGTTATTCCTCGCCAATTGTCACAAATCATTTTGTTACCTTTC
TTTGGGAGCCTGACTATTAGGCCTTTTGACCAGTCNTCTGGTATGATTTCTTGCCGCCAT
ATCTTGCTGAAGAGGTCTTGCAATATCCCTATTGTGATCCTACCGTCAGCTTTCAACATT
TCTGCCGTGACTCCGTCAATACCCGGGGCTTTTCTGTTCTTCAAAGCCTTTATCGCAGCT
TCTATTTCTTTTAGGCTTGGCACTTCGGTGTTAATATCGAGGTCAGTGTTAGCTGCTTCA
GGTCTTAAAGACTCTAAAGGTTCTGGTCTATTTAGAACTTTTCTAAAGTGCTCAACCCAT
CTTTGCCCTTGCTCTTTTTCAGTTGTTAGGATACGACCTTCATTGTCTTTCACTAATGTT
GTTCTTTTCTGTGAAGAGCTACATATCGAATTAGTGATCTTGTGTAGCTTATGTAGGTCC
CCTTTTGAGCTGGCTTCTTCTGCTTCGCTAGCACACTGGTTTATATAGTTCCTCTTATCA
CGCCTTGCTCCTTTCTTCACAAGCCTGTTCTTTATTCCATATGATGCTTCTAATTTCTCG
CGGATTCGGTCAGATTTTGCTTGAAGCATTTTCGCTTTGATTTCCCCTCTTTCAGCTATC
AGCGCCCATGTCTCATCGGATATCCACCTTTTCCTTTGATGTTTTACAAATCCGAGAACC
TCTTCTGCTGTTTTACAATAGGCTTCCCGAATTTCTGACCATCTTCTCTGTATATCCGAC
TCCTCTTGGTGTTCAAGTTTTTGAAGGTTCCTTCTTAGCTTTGTGCTGTATTCTGTTTTA
CGTTTGGGATCAGCTAGACGTCCAACATCGTATTTCTTTTCTGCATTTCTCTGATAGGTT
TTACTCAGTTTCAACTTTATACACGCTCCTACCAGATAGTGATCACTATATATGTCGGCT
CCTCTAAAGACTTTGGTGTCATTTAGGGAAGACCTCCATCTCCTATTGATCATTATATGA
TCAATTTGGTTTAAAGTTTTCTTATCTGGAGATCGCCATGTCAGTTTGTGTATATTTTTG
TGCTGAAACATTGTTCCACCTATACAGAGGTTGTTAGTCATGCATAGATCTACCAGTCTT
TCACCGTTATTATTTCTTTCTCCGCAACCGTGGGATCCCATGCACTTTTCAAACCCATAG
TTGTCACTTCCAACTTTCGCATTCATGTCGCCCATTACTATCATGAGGTCACGTCGAGGC
ACTTTATCTAAAGTTACTTGTAGCTGTTCGTAGAATATANATTTTTCCTCTTCATTTGCT
TCGTTAGTTGGGGCATAGCATTGTATGATGGATATGTTACAATGCTTCCCCTTTAGCCGT
GTGCGAATCAGTCTTTCACTTATAGGTTCCCATTCCATCATGGCATCCTTTGCTTGTTTT
GAAAGCATTATCCCTACGCCGTGTTGTCTTGTGTTTTAA
>rnd-4_family-129#LINE/L2.inc.unc
GCNAGAGCTATACTACAAGCTTGTTTAGAGAAATTTAGATTNTGATCAATTNTGAAACCT
AAAAGATTNATTTCTTCGACAACTTTTATATCCATTCCACATAANTTTATCGTTTCAGGA
ANAATAATATTTCTTTTAGTAAAAATCATACAGAACGTTTTCGACCAATTTATATCAACC
TTATTGTAAAAACACCAATCTTTTAAAATATTGAAAGACGATTGAAAATTCGCTAANACA
NTNTCCAAGTCCTTTTCAGAATGACTNATTGTTGTGTCATCAGCAAANATTTTTACGCTA
AATTTCCTTAAAAGAAAAGGAAGATCATTNACAAAAATAAGAAAAAGAAGNGGACCTAAA
ACTGACCCTTGTGGAACNCCTAATTTAAGTGATNTAGGTTTTGAATTTTCNTTACCAAGA
CGAACTATTTGTGATCTATTNNTAAAATAATTCGAAAGTAGNCCCAAAGATTCATTATCA
AACCCATAATGGAATAGTTTTAAGAGAAGAAGATTAGAATCNATCACGTCAAAAGCTTTT
CTAAAGTCAATAAANAANGAAAGAGTAGTCAATTTNTTNTCCCTCGCNAAATTCAAATCA
CTAAGGTATTCATGNANNGCCGTTTGACANGAATGNCCNGATCTAAAACCATGCTGNCCA
TTAAAGAAAATATTGTTTGACTCAAAATAAAAGCTAATCTGCTTCGCCAAAAGCTTTTCA
AACATTTTCGAAATTGGCGATAAAACNGANATTGCTCTATAGTTATTAATATCTGATCTT
TCNCCTTTATTCTTATATAAAGGGTTNACTAAAGCTAATTTCCAGTCGTCNGGNATACTC
TTCAAATTGAGGCANTCATTAAAAAGTTTATGTAAAATGGGAACAAATATNTCCGGAAGA
CTTTTTAAAATTTTTGAGTGNATNCCAACGAANCCAGGTGAGCTAGAAGAGGGTAATTCG
TCNAGAGCCTTTTTAATTTCATCAAAAGTGAACTCATGGAANGAAAANCCCGGTGTNTTA
AAAGAAGCATTTTGTTTTAATTCTTTAAATNCATCAAAGATAAATTTAGACGAGTCATCT
TCNCCGGACAAAGAGGAAGACGATATAGATGCAAAGCAGCTATTAAACATCTCCACTTGA
TCAACAGGGTTACTGGCCTTTNTATCATCCCAAACTAGTTCTTCTGGAANGCTGTCAAAA
TCAGCGTCTCCTCTAGTTTTAATNGATGATTTATAGAAACTCCAGAATTTCTTGGAGTTT
TTAAAGTCTTTCGATGACTTAGACTCAAAATANGATTTCATTTTTTTNCGATTTAGTTTT
TTAAAATCTCTTCTAGCCTCCCTATATTCATTCAAATTAGACTCATTTTTGCAATTCAAA
TAATTATGATAACAAAAATCCCTATAATTTCTTGAAGCTNTTAATTCAGAATCAAACCAA
GGNCCTTGCTGAAACTTTTTCGCTTTAATTTCTTTTAATGGGCAGCATGNTTCTATAGCT
AATTAAAATTATTTTTAATAAATTCCCATTTATTTTCAATTCCTGGAAGCTTATCTATCA
GCGAAAAATCAGTTTTTTCTAAAAACATTCCAACTTTAGCTATATTCCTNTCCGATATGA
CACGTGNAGTACGTGAATTAGAATTTTTTTTCAACGGAAATAACAGGAAAAGAGGCCAGT
AGAAATTTGTGATCACTGAANGGACAGCCTACAACNCNTGAAATNGAATCGAAATCNTCT
TGATGNATAATATGATCGATATGACTTAGCTTAACGTTAATTTCATCNAGTTTGTTCAAT
TTATTCCAATTCTNGTAGGCTCATTNGTNATGCTTCTTAGATTATAATCNTTTAGAAAAT
CCAAAAACCTGGTNTCACCATTANTATGATCCATATTTAGATCNCCTACAATCGCGANTC
TATNATTAGTGTTATNGGATAATAANAAATTGCTCTAAATTATTAATGAAATCAGAAANT
NANTAAGACATGGNGGCTTATAACAAAANAGAAAATTAANATTTTCACTTTTTAGAGCTA
ACTTCAANTGAAATANCTTCAAANTCATCGTAGAAAATGACAGTTAGNTATTTTCANATT
ATTTTTTANCAAGTACNAGAATACCTCCACCATCTCNGNNTCTATCTCTNCGCTTAATTG
TATAGTNAGGATCATTAAAAAAAGAAAAGGGAATGGAGTTATCNAGTTTTGTTTCATTTA
AAGAAATNATATCAAAAATNTGAAGCGAAACGATTTCCAAAACCTCNTCTTTTTTTAAAA
AAAGCGAATTTACATTCAAATGTAAAATNTTTAAACTNTTAAAATTATTTAAACAAAAAN
NTTTTANATCATCTAAATAATTTGGAAANGATGGAGAATTATAAGATTTTGAAAAAAAGT
CCTCACTAAAATGAAANACTTTTGGNAGAAGATCTCCAGTTATTTGAAAATTTGTAGATC
CTTCCGAAAGAGATTTTTGAATTTTTAACTTAGAAGGACATGAAAGTAAATGCTTATCAA
ACCACGCTTTAGAAACGTAGGTTTTTTGACAATATTGACAAATTAGTNTTAATTTATTAT
TCATTATAATTTATAAAAATTTGTTAAGAAATTAAAGATTTTTAAACCTAATTAACATAA
AAAATGAAAAATTTCAAATTAGAAAAATGACTCAAAAAATTCAAGCAAGNNGTAGAAAAA
AAATTTAAGTAATTTACTCTTTATCGGCTTGCAGTTGTCCAATTGANTTAAAATTAAGCT
TGATTATCGGTAATTTCCCACACAGTCTGCTTATAAAATT
>rnd-4_family-1275#Unknown.inc.unc
TCAAAATCAAAATTCTACTTAATTTTTTTTTGATTTTAATTTATTAATTTAAAATACAAA
AGGAAATTAATTTATATTCGCAATTTAAATTTAGGATCAAAATATTACTAAATGGTAATT
AAATAAAAAAAACACAGTCCAAAATAATTTTTCCAAAAAAATGCGTCAAAAAAAGAACAA
AGAAAATATATTACAAATTATTGAAAGCAACTCAAATCTTTATTGAATGAAATGACGAAC
TTGATTTGAGTTCTTAGTAATCATCACTTTCTGACTTATTAGAACATTTTTAGTTAATNA
TCTTGGGACTTGTATTGAAGGTCTTCATTTCTTGTACATACTTTGAATATAAAAAAAATA
AATGGTTTTGCTATTTTGTTCAACTTTTGAATGGTATCTAAAAAGCTTGGAANTTTGAGC
TAATATNAATGCTAAAANTTCGATAAACTACTATTTGTGGGAATCAGCGTTGAATACTTG
CAGGTCGTCCACATTTGACCAATTAAAGCGTCAATGATCTTGACATCTCAAAAAGTTTTT
AAAAAATTATTTTAATTAAGTTTATATTTAAAAAATGAAAAAAAAATATTTAGTTTAAGT
CTAGATTTAATTAAGAAAACGAGAAAATAAAAANAACGCTTTAAATAAAAATATTTATTT
TTAAAACATTGAAGCATTTAAAATAAAAATCTTCATAAAAAAAAAATCTTTAAACTTACA
ATTTAAAATTAACTACTTTAAAAGAAAAAAAGCACACATTTACAAACATTTTTTTTAACT
GTATTGAATTTGTTCATTTTTCTTGAAATTACAAAATTTTTCATGACAAACAAAGTATCA
ATTTTAAAGGGAATAATTTCTTTCGTATTTTCACCATATGAAATTATGTTTCAAAAATAT
ATTTAAATGCAAAAAATCGTTCAAAGTATGAAAAATTTTTCAATTTANAAAAAAATTCTT
TAATATTATAAGTCATAAATGCTCATATAAAAACTTATAAAATGAATGAGTTCGAAAGTA
ATAAATAATTTTAAATTTGAATTNGATCAATTTATTTACTCAATAGATTTATAATGAGAG
TAAGGTTAGAGCTTAATTAGAGCTAGAAGGCAATTTAAAAATACAAAATTCTCAAAAAAT
TATCTATTAATATTCGAAAAGTTTAATAAAAGTAAAAATTGTGTGAGAAATNNTGCAAAT
ATATTAAAGCAGTCCACAGTTAACCCTTAACCAAATTAATTTTTGGTCTAAAACATTTAG
GTCTTAAAAAAGAAACGTGGTNAGTAAACAAGTGACTTTTTTCTTGTCAATGACCATAAA
GAAGACATTTTTATAAACTCTACGGTGCCACCGTCTCAAAAGCTCAGCCGCTTGTCCACA
TTGTGCACCAATAGCGCGTCGAGCAACTACCATATTTCGTTGCCGATGGAATCGGGCAGC
TCGATAGACATGGCCACTTTCATCTTGCCTGTTGTCTGAGAGCTTACGCAACTTAAATAT
CATGTAGCCGAACGAGAACTTGTCTCTTGANCTANAATNTTGGAGAGAGTNTCANATTTT
TCTAAAATAAAAATCTAAATACTAAATTCCTAAAACTTAGACATCTTTTTCAATGATATG
GAAACTATAGTAATGTAAAAATTTTTTTNCTTAGTTTCATTCAACATTGATATTAAAAAA
GAATTTATTGTTAAGTTAGATTTGTCAATGAAAAATATTTTATTTTCCAAATTGGTAAAC
TTTGGAACAAAAATTTAAAAAATATTTNAAATATTCCGAATAAAGTTTAAACAAGGTATC
TTTATTGATAAAAATAAAAAAATTTGAGTGATCTAATCAAAAATAAAACAGGGGCAAATT
TTCAATGCAAATCCTGTATTCCTCTTTAATGCATTCGTAAANTTGTTTGTAATCCTGATT
ACTAATTCGATCTAATGGATA
>rnd-4_family-1892#LINE/CR1.inc.unc
CCGTTTACATTCCAGAATTCAATGTATCGCGTCTTCGTAGCTCGATCAGTCAATTGTGTC
ATNCGCTTGAAGAGCCNGTGACNNAGTGCTCGAGCAACAACAATCAAGCCTCTTATATNC
GTCGCTGGTGATTTCAATGGAGCAGACGTTCGACCACTTTGCACCAAGTTCTACTTACGT
CAAATCAATCGTGAACCAACTAGAGCTGCAAAATGTCTCGACATAATTCTCTCCAATGCC
CCAGACTGTTACATCTCCGAGACACGTAACCCACTCGGTCCACCAACCAGCTCTCCCCAG
TATTTCAACTTACCTGACGAGGCTAGTACAAACTCGGAAAACAACGAACCGAGCTGCAGC
GATCACCGAATCGTCCTGGCCATTGCCCCAAAACACCTTTATTCGGCAACCAGACCTTCC
GAACGAAAAATTTTAGTCCGATCAGGTCAACTTCGCGACACAGTTGCTGCAATACGACAG
CTTGACACCAATGCCCTTCTCGCTGACATTGAAACAGACCCGCACAGCTCCATCAACCGA
TTCATGCAAGCCATTCGTAACGCACAAGACCTTCACCAGCCATTGCGAATCGTTAAGACT
AAGGGTGACCAAGAGTGGATGAATGTCGAAATCAAGCAGCTGATCCGCGAACGCCAGCGT
CTACACTCTGCAGGTGAACACAACCTACGTGATCAACTTGCTCTTCGCATTGTAGGTTTA
ATCGCCACCCGCAAAGCTACCTTCTACCGCGAGAAGTATACGATGAGTAAAGCCGGCATG
TGGGAACATGCAAACAAGCTGCGCAAGCCACCAACCACTCTCCCATCTGATCCCGAGTAT
GGCGAACGACTAAACGAGCAGTTCTCGGATACTGTTTGGCAAGGAGTGACTCAAGCTAAC
ATATCACGCTTTATTCGTCGCGATGCCTTGCCACCCGTCGTTCCGGTTTTCAACTTTACC
AACGTAGGCGAACAACTTCGCAACGTGAAGTCAACCTCGGCTGGCCCAGATGGCATCTCA
GGAAAGCTACTTTACTCAGCAAGACTCGAATTAGTTTCACCTTTAGTTACTATCTTTAAC
CATTGCGTAAACAAAGGTATTGTCATTGACGAATGGCGACTCGGTAACATCACGCCAATC
CCGAAAGTGCAGAANCCAGCTACACCTAGCGACATGCGACCGATAGCCATCACTTCGACG
CCATGTAAGATCATGGAGCGCATTATCACCAAGCAGATACTGCGCCTTGTTCGTGTAAGG
CTTCTCACGAACAAGCAATTTGGCTTCTTAACTGGTAGAAGCACCACCGATGCATTGATT
ATGGTATTAGATGAATGGGGAAAAGCTATAGACAGTGGGGACCAGAAGGTGATAGGAATT
TTCTTCGACTTCGCCAAGGCATTCGACCTAGTTGACCATGAGCGACTCATTATCAAGATC
GAGTCTATGCTTCCTCAATGGCTAATCACTTGGATTGCAACTTGGCTGTCACATCGTAAG
CAACGAGTTGTCTACAGAGGTAAGGCAACAAAATGGCGAGATGTACGTGCTGGTGTTATT
CAGGGCAGTGTCCTTGGACCTATCCTATTCCTCCTCTTCATACTCGACATCAATGAGTAC
CTGCCTTTTGGAGTTGAGTTACTAAAGTACGCCGACGACATCCTAGCTTACATTGTAGGA
AACACATTTGGCAACCTCCCTCAAGAGATAGTTGATGCCGTTCAACGCTGGTGTGTTGAT
AATAAGATGCGCTTAAACGTGGGCAAGTGCAAAGTGATCTTCATTAATCCCCCGCGCGTA
CTCGGCTCAAGTGTTCCTACTGTTTATTTGCTCGGCCAAATGCTTGAGACAGTCAAGTCC
TATAAGTATCTCGGCTTTGAGCTTTCTGACTCGCTCGACCTCGATCTCCAATGGAGACGT
GTACGCTCAATTGTCAGCCCTGCCGAGTTCTTGCTCAAGCAGCTTAAACTCAATGGCTGG
TCTACGCCGATGCTCATTTGTGTATACCGAGCATATTGTCTCAGCCACTTTACGTACAGC
GCCGTAATGCTTACTTCAACCTCTGCTGCTGCTAAGTGTGAGATGAACGCTTTCAACTCC
CGTTTATGGCGAATCATGGGAATCGATGATCAGACTGCAGGCTCTTACAAACTCCTCCCA
ATCGCCGAGTTTATAGACCATGTCTGCGAACAAACACTCAATAGAATTCTGGCTGACCCA
AACCATCCCATCACGTCATGTCAACCACGCAACCTTCGCTTGAACGCACGCTTCCCTTTC
CAAACAAGAAAAGCAAACAAGGCTGCTTATCGCAACAGCTTCTTACAGAAGTTCCTTCGA
AAACTTCGCAACGATTCCAACAGCCAAAACGCGAGAGCTAGTCTCTATCTTGTTTAATCA
TATAACTAGTTTATAATTTATAATTTATATTTTTGTAGCAATTTACGATATGTCTGACAA
TTCTTACTTTATATTTTAATAACAATTATTGTACAATTAGATTTAATTCTCAAATCAATA
ATTTTTAATCAATAAAACGTTTGAAACTCAATTNTAATCTTAAATAAATACTTATNATNT
AATNATTTATTTGTTTACTATGCAGAACTTAGGTTCTTCTAAATATTATTTTTAAAATCT
TACGAAATTTTAAATATCATTATTCGATCTAGACTATAAAAGTTAGAAAAATAAATCTAA
CAAATNAACATCAAGTCAAAATACGANTTGNTTGAAAACATATTTTTTTAAATAACAAGT
CTTNACTTCGACTTGTTTCGAAAAATCAAGGTATAAAAAAATTTATAACTTGTTTTTTTT
CTAAATTTTTTAAATGAGTCAAATTATTATTTATTTATTATTTATTTGTTTTCTGTTCGA
GCATANGCTCCTTCAGATAAAAAAAAAAAAAATAAAATAAAATAAATAAGATAAAATAAA
ATAATTAAAACAATTTAAAAAATNTAAAATTTAAAGTAAATTTGTTCATTTATCAATGAA
AGGATGAGATACAAAAATAATAATTAAAGAGCTGTTTAGTTAATAAAAGATGGAGTTGGG
AGAAAAAATAAAAACACAAAAAATATNGATAAGATCTTAAGAGTCAGAAAATTTTTGTAT
AATTAGGTAGCAGCTACATAGAGGAGTGGGATTCGNAATAAATCTNGAATCGAAGCCTCT
TTGATACTCCGAAACAAGTCTTTTAGTCAATGGAACTGAATANTTAANAGCATTACGGAG
GTAATTTTCTAAGAGATTACTTAATCCGTGGTCAATTTCTAATATTTAATTTATTTTCNG
CTTCATNGGANANTGANTCNGNGGAGGTNCCGAGNGGAAGTTTNAGGATGNATNTTGCGG
NAGTATTCTGAATAACTCGTAACTTNTATAAACCTGANTCGGAGAATGAGTTNAGACATG
GAAAATTGTAATCCAGAATTNAGCCAATAAGTGCCTTGTAAAGACTAGCTAGTGTATTGT
GGTTGAGCTTCCAATNTTTNNNAGACAAGATTTTNATNATATTGAGCCTATTCATGCATT
TANTCTTCACTTCTTTAATTTGTTTATCAAAGCAAAGACTTTCGTCAAAGTACAGACCAA
GAAATTTATTAGTTTTAGAATAGGGAATAGTTTTGTTGAATAACTGAAGTCTAAAGGTAT
TTTAAATTTCTTATTTTTNGNGAAAANNGTGNAGCTACATTNATTTNGGCANATCTTCAT
CTTCCATTTGCATAGCCATGGCTCTATTTCTTTTAAGTAGTTATTTATTTCTCTTTTAAT
TCTACCTGTCTTTTTAAATATAAAGAAAGTAATCAGAACATCAGCAAACAGGAGTGAGTA
TTTTTTGTTCGAAAGATCAGCTTTGGGAACATCATTAATAAATATGCTAAAGAGTAAGGG
GCTTATNACTGAGCCTTNCGGAACGCCTNCCCTNACTGGAAATGAATATTGNNGTNAAGN
CATTAATTTTTATTATTTATTTGTTTACCCTGAAANATCTGTNNTGACTTAGGAAGCTTG
ATCTTATNCAGAGGATAAGATAGTCNGGTANTCGAGCTTCAATNAGTTTGTANAAGANNC
CTTCATNCCAAACCCNATCAANGGCTTTTTGCCAATTAGGNNTGTNANAAAANAGACCTG
NACACCTTTTNAGACNCGCNAAAAGACTCAGATATTTTTATTTGATGAATCAGGAANACA
AGGTTGTCCGCAGTCTTCCNNAATCTTCTAAAGCCAGATCGTTCATCTTGCCAANATTTT
ATTNTCTTCAACGNANGANTAAAGTCTGCTCTTGACTATCCTTTTCNAGTAATTTTCCAA
AACAAACATTGTAGCAGTTATTGGACGATGGTTNTTAGGNTCGGANGGGAACTCTTCCTT
TTTCAAGANACATAGAAATTNTGGCGATNTTCCAAGNTTCAGGGGAAAAGTCATNTTTAG
ACTAAAATAAAGGTCTAAAGAACTCTAGTACTCTTNTCGGGAAAAAGAANTCGNAAGATT
TTTTNGNACTTTATTATGGATTCCATCAGAACCCATTGCCGANTGATCCCTAGCTTTGTT
GATAGCTTCTTTTAGCTCGGATAGTGTAATTTGAACAAATTTAATATTCTGTTTCCTGTT
AAAATAATCATTGACAAATCTATGAACCTCTCTATCAGAACTAACATTGATAACTTCATT
ATTCAAACTAAATTTATCTTTAAGAATTTCACCAAAGCAGTTACCCATATCAATTTCTGA
GTCAAAAAATTCTATTTTTATACTCAAGTTTATTAATTTTGTAATATGATTTTGATTTTC
TAAATTTGTTTATCTTATTCCAAAACGGTTTACTAGATTTTGGATTTGTGCCTATTTTAT
TAATGAAATTTGACCAATTTTTGTTTCTAAACTCTCTTAATTTATATCTTAATTCACTTG
TCAATTTGTTGTATAAAGGCCTGAATTCCGCAAATTTTGATTTTAATCTTTTTGCTTTCC
TTCTTTGTCTTATTGTATCAATAATGTCTCTAGGTAATGCTTGCCTAAATAATTTACAAN
ATTTAACTGGGATAGACCCGCTTGCAGCATTATTTAATTCANTGGTAANTTTACTAGCGA
TAGCCTNAATGTTATTTAACTGNAGATCAGAGCAATCTTCATATTGGCCGTTGCAAAGGA
GACTCTTAAATTTAACCCAGTCAGCTCTGTTGAAGTCATAACTAAATTTCTCGAGGCTTG
CTTGATTAANNCTAATGTAATCTGAGTTTAGTTTTANTCGTACTGGGNAGTGATCGCTTG
TCATGTCCTANTCGTATAGAACTTTAAAATCGTAAATTTTATCAAGTAAATTTGGTGAGN
ATATATANAGGTCAAGAATTTCATATAGTCNCGATTGGCAAGATGAAAGGTAGGTGAATT
ATCGTTAATGAGAGCAAAATTTAAGTTNAGTACATTTTCAAGAATCGCACCATTCTGGTT
CTGGTATTTAGACTGCCTAAGCTATTAGATTTGGCATTAAAATCACCTCCTAAAATAAAA
TGGGTATATTTATTTATATATTTTCGAAAAAATATAATTCAGAGNACTACTCGGTGGGTT
GTAGAGACAGANAATAGATAAAGGAATGGAGTTCAGGTTAATTTTAATTCCCACGANTTC
CAGGTTCCAATGGTCNAGTGACATGGTCCNGNAAAAATTCGACTTTTTTGTTNATGAGAA
TNGCAACCCCTCCACCGNAATTATTTCTTGGCTTTNAGACTTTATAGAAATNAGAAAAGT
TGATAAAGAAATTATCTCTTNGNTCGTCGACTTTAAGTTCGCACAAAAGAACTANGTCAG
GATCATNAGTGTCCAAGNAATTTTTAAAAAGTTCCAGTTNAGATACCAAATTATTACAGT
TCCNTTGAATAATAAGCATTAATNAATTTTTTTTTCCTTTTTTTTAGGCTGATTNAGCTG
AAGGTTTAACTTTCCAGGAATAAAAGCTTTATATAAAAATGAAAAGAAAGTAAANGAAAG
AGATAAAAAAAAAAAAAAAAAAATGAATTAATATAGTTGCTTGGTTGGGAGGACATCTTC
GTTGCTGTCGAAAAAAGCATTATCATCGATTGAACTCGTACTCCTTAGAGTTTTTGCTTT
TGATTTTGCTATCGTTGAAGAAGTTCTTTTTTTCCTTTGCTTGAGAGGCTTTGTAGTTTG
GATGTTTGAGCTCATTTCATTATTTGATTCGTAGTTGCTAGATAGTTCGCTTTCGAAACT
ATCAAGACCGGGTGGTCTGACTGTAGTCGGGGGATCATTTAATTGACTAAATATAGGAAT
ATTAGCTGCCTGGATAATTTTATTTTGAGGGAGGGGAATTGCTGGTTCTTGGAATGTAGT
AGAATAAGTAGATGATGAAGCAACAGGAGTCTTCGTGTCTGTATCAAGATCAGCCAGGAA
AGGACCTATAGTGTTGCTTAATATCTCGTCAGGTTGGATCGAGCTGTGTGACGTTGGGTA
TTGCTGGATAGTTCCTGAATTAGCAGGAGTNAGTGTGTCTTCTTCTACTGTTAGCTCAGA
AAAATCTATCTTAGATCTTTCCATGCTTCTAATTTTCTCTGCCATTGAGCATTTAATTGC
CGGATGGCCTTTTAGCTTGCATTTTGAGCATTCGAGTGGTTTTAGAGGACAAGATTTTAT
TGTGTGGTTTTGATCAAGGCAGAAAAAACAACGTTGAGATTGGCCTGAGATGGTTATGTT
AGT
>rnd-4_family-1648#DNA/TcMar-Tc1.inc.unc
ACGGGTGTTCAATAATAAATGACCGTTTTTGTTTAATAGAAAAAAAATGTGTTCCAGTCG
GTCAAAATGGCTGAAATTTTATACACATAAACTAACACCTTTCTTGTTTAAGAAATGGGT
GTTATTAACTTTCCACCTCTAGTTANACGGGAACGGGGCCAAATCACCTAAACCGACTTT
TGACCAAAAATGTCCTCGAAGGTTTGAATTTTACCAATTTTTGATATACACATATTCTGA
TGTGAAATTTTATGCTGATTAAAATGAGCCATAAATCATTTCTCTATCATGTTCCGTTCG
AAAAATATCTTTAAAAAACCGCCAAAAAATGACCACTTTGTAAAATTCCAAAAAAATGCT
GTTTTTGATTCTTTTTGCTATAACTTTCTATAGAAACATTCGATCCAAATAAAATTTTAC
ACAATCATAGATGACTAAATAAGCTTTAAATAAACATATTAAATTTGTAGGTATCACTTT
TGGTTTGACCAAGGAGTCATGAATAAACCAAAATTTGGTATCTCATTTTTATGAATGTAT
TGATCTAAGTGCTTAAAGTAAAATATCTAAAAAGTATACTTAAATGAAAGCTAAATAAAT
CTAGTTTCTAAAAATATATAGGACTAAAGGGTGGTACTTTTGATCTTTGAAAAAAAATCA
ACTAAATTATGCTTTAATATAAAAATTTTAAAAATTTTTATTTTTGAATTTGAACTTATT
TTAAACCTTTAAAATACATTTTTTTTTATAAATTATTAAAGAAAAAATAATCAANAAATC
TAAAATGGCCAAAGTATGCTTACGCGAGCTATCTATTCAAAATTTTCAAGCTGGAAAATC
AGCATCCGAAATTTATGAAATTATCGGACGTCGCTCAAGTTTAAGGACGATTCGAAGATN
GATAAAAGAATTCAAAGACTCTGGTAAGCTTCAAAATTCGAAAAAACCTGGGAGACCTCG
TTCAGCTGTTACCGTTTCAAATAAAAAGAAAGTAAAACGTCTACTCAAAAATTTTACGAC
ACGAAAAGTCAGTAAAAAGTTGAATATTTCGGTCGGTTCTGTTGTTACTATTCGTAAAGA
ATTAAAACTCAAAGTATTTGCTTTTAAAATTTTTTTAAATCAAAAAATTTAATTATTAAA
TTTCAGGCTTATAAAAAGAGGAAAATTCCGCTTTTGACTGAGTCACATGTTAAAAAAAGG
CTCAATTTTGCTCAATATTGGCGTAAAGCTCGTTCAACCGAGTTTAAAAATCTGCCATTT
ATGTTTTCGGATGAGAAAANNTTNACTGTNGATGGTGGGTTAAATAANCAGAATCAAAGA
GTNTACGCGNTTTCNNGAGAAGAAGCNGACAAAAANGGAGGTATAATTGAAAATTTAATC
AAATTAATTAAGCTAATTATTTATAAAAGGTCTTTACGGAGTGTCAAAAAACCCTCTGTC
NGTAATGGTTTGGGTCGGTCTGACCGAACATGGTGCGACAAGCGCTTATTTTGTTGAACA
AGGTGAGTTTTTATAAATTACAATCTATCATGAATTTAGTTTAAAAAAATTTGAATTAAT
TAAATTTGAATTAAATTTGGCTAAAATTTAAAAAAAAAGGGGATACAATTGATTCAAAAT
ATTATCAGAGGAGAATTTTACCATTTGCCAAGAGACAAGGGAATGAATTGTTCGGAGGGA
CAAAGTGGCTTTTTCAGCAAGATGGTGCANCGCCTCACACAGCAAAAATCAGCCAGAGAT
ATTGTGAGAATAATCTCTATAAATTTATAAAAAAAGATAAATGGCCACCCAATTCACCTG
ACCTAAATCCGTGCGACTTTTACTTTTGGAACGCAGTGGTCACAAGAATGAATTGCAATA
AGTTTTCTAATCGTGAAACATTTATAGAAGAAATAAAGAGAGCAATTAGTAAAATACCGA
CTGAAGAAATCAAAAAAGCCGTTGATTCTTTTACCAGTAGAGTAAGAAAGGTTGAGGAAG
CTAAAGGATGTTATTGTCATAAATAAATCAAAATTTTTGATTGATAATAAATAAATATAA
AAAAAATAAATTTTTCTTTAATAATTTATAAAAAAAAATGTATTTTAAAGGTTTAAAATA
AGTTCAAATTCAAAAATAAAAATTTTTAAAATTTTTATATTAAAGCATAATTTAGTTGAT
TTTTTTTCAAAGATCAAAAGTACCACCCTTTAGTCCTATATATTTTTAGAAACTAGATTT
ATTTAGCTTTCATTTAAGTATACTTTTTAGATATTTTACTTTAAGCTTTTAGATCAATAC
ATTCATAAAAATGAGATACCAAATTTTGGTCTATTCATAATTCCTTGGTCAAACCAAAAG
TGATACCTACAAATTTAATATGTTTATTTAAAGCTTATTTAGTCATCTATGATTGTGTAA
AATTTTATTTGGATCGAATGTTTCTATAGAAAGTTATAGCAAAAAGAATCAAAAACAGCA
TTATTTTGGAATTTTACAAATTGGTCATTTTTTGGCGGTTTTTTAAGGATATTTTTCGAA
CGGAACATGATAGAGAAATGATTAATGGCTCATTTTAATCAGCTTAAAATTTCACATCAG
AATATGTGTATATCAAAAATTGGTAAAATTCAAACCTTCGAGGACATTTTTGGTCAAAAG
TAGGTTTAGGTGATTTGGCACCGTTCCCGTTTAACTAGAGGTGGAAAGTTAATAACACCC
ATTTCTTAAACAAGAAAGCTGTTAGTTTATGTGTGTAAAATTTCAGCCAATTTGACCGAC
TGGAACNCTATTTTTTTTCNATTAAACAAAAATCGGTCGACCTATTATTGAACACCCG
>rnd-4_family-707#LTR/Gypsy.inc.unc
GAGGCAGGAGCCAGATCAGACAGCTGACCATGGATATGGACAAGTATGAGGTCAACAAGC
AGGAGTACGACGAGTTTATACGTTACAAGGCCAGTTGCGATTGGGAGGTCGGCACGATTG
GCAATCGAAATCGCTACAACGATGGACCGGGAGCGAGGGTGCAGATGGGCGGCAAAACCG
AGTTTATCATCGACACGGGCAGCGCGATCAACGCGATCGGCCAGTACGCCTACGAGAGGC
TGGAACGAGCGACGCCCTCGACGCCGTTCACGACGCAGTACTTTGGGTACAAGTCGAGAC
TGCCGATCCATTCCTGGGTAAGTTCGAAGCGGACGTGTCGTTCCGTGGGACGTGGGCGAG
AGCCGCATTCGTCGTTGTCGAGGGCGAGGCTGAGAACCTGCTCAGCAAGCGCACGGCAGT
GGATTTGAACACCGTTAAGCTCATGGACGAGGCGCGCGAGGTGCGCGCGGTCAGCGAGGA
AAAGGTCCGACCGGATCTGAGTAAGCCAATCGAGGAGCGAATCAAGGCGATAAAATCGCG
ATTCCCTGAACTTTTCAGTGGAAAGCTGGGCTGCGCGAAGGACATCAAGCGTCAAGCTGG
ATGTCGACCCGAACGTCCGCCCCGTGAGACAGCCGCAACGCCCGGTTGCGTTCCGCCTGC
GCGAGGCAGTAGGAAGAGAGCTCGACAAGCAGGTCGAGCAGGGCATTCTCGAGCCCGTCG
ACAGCGGCAGCGGACCGACCCCATGGGTCTCAAACCTAGTTGTGGTGCCCAAGGACAAGA
CGGCGCACGCCGACTGGNGGAACAAGCGTACGGAGTACACGTTGGAGATTCGGCTCACGT
GCGACTCCAGGGCGCTCAACAAGGCGATCCGACGNACCCGATTTCCGGGTNAAACGATCG
AGGACCTCATCACGCAGGTCAACGGCGCCACGGTCTTCTCGAAGATAGACCTCATCAAGG
CGTTTCATCAGTTCGAGTTGGACGAGGAGAGTCGGAAACTACACGACCATNACNACGCAC
GNGGGCTGTACTCGTGTACGAGCGCCTGCACATGGGCATTTCGTGCGCGTCCGAGGTGTT
CACGGAGGNCCTCCGCANCATCCTCGAAGGATGCNAAGGTCAGTTGAACATGACCGACGA
CATCCTGGTNTNCGGAGNACCGGAGAGGAGCATCACCGGAACCTCATGCGNGTGCTCGGN
GACNTCGGAGNAAGCTGGNNTCACNCTCAACGTGGATAAGTGCGAGTTNTACAAGACGGA
GCTCACGTTCTTCGGNCTNCGNTTCTCCGAAGAAGGCATAGCTCCGACCGNGGACCGATG
CCGCGGCTTTGAGGAACGCAAAGCGGCCGGCGGACGCGAGCCAGTGCAGAAGCTTCCTGG
GCGTGGTGCAGTNCAGCGCCAGATTCATCCAGGATCTGGCAACGCCANCACCGANCCGCT
GTGGCAGCTCAGCAANNAAGGCGGAGCGATGGAGGTGGGGCGAGCGAGAGCAGCAGGCCT
TCGAGCGAGTAAAAGCCTCCATTTCAGATAAGTGCTTCTCGTACTTTAAAAAAGGCTGGC
GGACCAGGTCGGTGGTCGACGCGAGCCCGGNCGGGGTCGGCGCAGTGCTCGTACAAGTCA
ACCCGAANGACGAGAACGACAGGCGCGTGGTTTGTTGCGCCTCACGGCTGCTGTCGGCGA
CTGAGCGGAAGTACAGCCAGTGCGAGAAGGAGGCGCTNGCGGCAGTTTGGGCTTGCGAGC
GTTTCTGGATCTACCTGTTTGGGCAGCAGTTCACACTGGTCACCGACAACNGGGCCGTGC
AGCTGATCTTCGGGAACGCGGCGTCGCGACCGCCNGCACGNATCGAGCGATGGGGCCTCC
GCCTNTCNCAGTTTGACTTCACCATCGAGCACCAGTCAGGCAAGNCCAACGTGGCGGACT
ACTTCTCNCGNCAGCCAGTGGGACCAGCACCGACGNGGGACACGTCCGAGGANGAGAGCG
AGNCGGAGCGNTNTATCAACACGGTGGTGGTCAGTGCNNTGCCGAGAGCGATCACANNNA
AAGAGGTCGCCGCGGCAACNGAGGCTGACGAGCAGCTGCAGCTTTTACGCAAGTTCATCA
TTCAGCCGACAGGGCGGCTACCAAAGGAGCTGGCTGAGTTCGAACACGTCGTTGGCGAGA
TCAGCGAGGCCCAGGACGGCGTCATGCTACGAGGGAGTCGAGTCGTCATACCAAGCAAGC
TGAGAGGGGCGATCGTGACGTCGGCGCACCGTGGGCACCAAGGAGTGGTCAAGACGAAGG
CGCTGATTAGGGCGAGAGTCTGGTTTCCAGGGATCGACAAGCGAGTCGAGCGGGAGGTCG
NACACTGTCATCCGTGCCAGACCGTAGCAACAAAGCAAACCTTCGAGCCGCTCAGGGCAT
CTTCATGCCCGAATGGACCGTGGGAGCGTGTCGCCGGCGACTTTTTCGGACCGNTGGCGA
ACGGCAAGTNCTGGTTCGTGAATCTATGCGAGTACTCGAAGCAAGTATTCGTCAACGAGG
TGGCATCAACGAGCTGGTTTCACGTAAAGCCTGTTTTGGACGAGCTCTTTTCCATTTTCG
GCGCACCGCTCATTTACAAGTCGGACAACGGNGCACCGTTCCAGTCACATTCCTTCGCCG
AGTACGCACGGGAGCTAGGATTTGAGCATCGCAAGATCACACCATTTTGGCCAAGGGCCA
ACGGCGANGCGGAGCGTTTCATGCGCAACCTAGGCAAGACCATCAGAGGAGCCGAGGCGA
CGGGAATCAGTCGAGACCAGGCNCTAAGAGATTTCTTGAGGGCGTATCGGGAAACGCCTC
ATGCAGCCACCAAGGTTTCTCCGAACCTGCTGATGTTCGGCTTCAGCCGGACTTCGGGTN
TGCCTGAACCAGTCGGCGAGCCAGACCGAGCAGAGCGGCATCGATTGGCCAAAGAGAACC
ACGAACGGTCCAGGAGACGCATGGAGGACGAGTACAATGAGCGAACACGCGCGCGCATGA
GTGCCATCCGAGTAGGAAGCAGAGTGCTGCTCAAGCTCAAGCGCACTCACAAGTCTAGGC
CGGAATGGGATCCGGAGCCGTATACAGTCGCGGACGTCAAGGGCAGCATGGTCACTGCTT
CGAGACCAGGCCATTCAATCACGAGGAACTCCTCGTTCTTCAAAGTTTACTTCAGCAGTT
TCGAGGAGGACAAAGTGGTTGTACAGGAAGTGGTGAGAGGTAGCAGCGGCGACCAGACGG
AGTCGGCGGCTGAAGTCAGCGCGGCAGCAGCACCAGGTGATGATGGCCAGACCAGTGCAA
GTCCAACAACCAACGCAGCAGCGGTCAATGTTGAGGCGGCTAGGGCAATGGGTGTAGGTA
GAGGACGCCCGAAGAAGGCCGAGTCGGAGCATCGAGAGGCGGAACGGAAGGCAGCGGAGG
TGGCAAAAAGAGTTCTGAATCCGCCGGAGCGAGTTCAACCGGAGCGAGCCGCCAAGAAAC
AGCACGGTCAACAATGAAGCAACTCTGGCTCACTTGGATTTCTAATGTTTTTTTTGTTTG
GTTGTTTATTTTTCCTATCTGTTTGTGATTTTTTTTACTTAAGCTATTTATTCATTAACC
TATTGTATGTCATTTATTTGGAGAGTCGAAATTTCTATTTAAAGAGAGGGGAAGTTGTGG
TGTTCACCACAGATACTTATCTGTTTATTTATTTATTATGGATGTGAGCGTTAAGTTACT
TATGATATTTATATGTTTTATTTTTGTACTATTTATTCTTGCATGTTCGAGTAGTTATAT
GACGCTCGAGAAAAAGAAAGATATAAATAGAGTGGAGGGAAGCGAATGGGAGGATCCCGT
TTTCTTTTGGCTTAAGCTCAAAAAAATAAAGATTTTAAAAAACAAAGCTTTTCTTTAGTT
GGACCATTAGCAACTTCACAC
>rnd-4_family-557#Unknown.inc.unc
AAAAGCTAATAAGGTTTAGTTTGGAGCNCANTGATTTAAATGTCCAAATAATTAAATATT
TTAAATTAAAAATTTCNAAATATAAACAAATAGATTTTATCGAATTTTCGTTATTCTAAA
ATTTAAATTTNATAATTTTTACGAAATAATATTCTTTCAGAAACCCGGAAAAAAAAGAAC
GCTGAAAAGAACGCCGTTTTAACGCTGGTAAAACGGCGTTAAAACGGCTTCTTTTCAGCG
TTTTTTGGTTGTTTTTTCAGCGTTTTTTAGCGTTATTTTCGTCAGCGTTTTTCACGCTGC
AGAACGTTGAAAAAACGCTGCTAAAAATCGATTCAATTGGGGCCAGATGGTTTATTGAAT
TTCTTCATCAGTTATAAAATATGATTCAAATAGCTGCTGAAAGCCCTAGTGTAAATCCTT
TGANTGTTGTAAAATAATTTTCGCTGGTTTTCAGACTAACACTGTGAAAATTATATTAAG
CAGTATTATTAAATAAAAATTAAAATATTTTTTCGATTAAACTTGACTTTTTTTTTAAAT
ATTTTAAAGTTAAAGCTTTGATTAAAATAAAATTAGTTCTGATGAAACTATTAATTTTTT
TAAATTAATTTGTTATNCGTTTGGACGTTTTTAACTCTCAAATTGTAAGCGTATTTCAAG
TCATTTACTTAGAACGCTTAATCTCTTGCCAGTTCCGCTTCAGTCCATTAAATAGGTTGG
AGTAATTAGGACCATTGTAACTGAAAGAAGGGAGGGGGAAGAATAATTTTGTTTTTGATC
CTTCAAATTAAAATAATAAGAAAAATAAAATAAGCTAAAAATAATAAATAAAAGAAAATA
AAAAAATTTAATTACCTCAACGTTTTTTCTTTCTTTCCTAAAATGTTCAATATTTAAAAA
TGTAGCTAATGATACAGNACGTTTCCAAACAAAGTATACAGCTATGTTATAGCGCTGCTC
TAGAGCTGCGATAGAACATATTTTTTGCTTAAGAGCATTTGCATGAGCAATTGAACATGC
TCTAGAACGCTCATGAGCATGTTCTAAATTGCTTAAGCAGACCATGAGAACTGCGCTAGC
TATGCACTAGAGATGCTTAAGCAATGCTCTAGAAACTGTTTACTTTGTTTAGAAACGTAC
TGTATGATATATTTTAAATTTTGAAGTAAATGTTTATAAATATAAATAAGGTTAAATAAG
TAACTAAAGTGAAATAAGTAACGCATGTAATAGGCATGGCAAAATTATTCCTTTCATTTA
AATAAGCGTGGGAATGTTTTTTCTTTCATGCTTATTATTTTAGCTTATTTTATTTATCTT
ATTATTTTAATTTGAAGGATCAAAAACAATCTGAAATAGTAAGAATATGAACAAAAATAA
GATAATGTATTTGCTTGATTTTTACGACATATCGTTTCTTATCGAACACTGGTATTCAAA
ATGGACATTTTCGACTAAAATTACATATCTTTATAACATTTTGAAAACCAGTGTTCGATA
AGAAGCGAATTTCGTTATTTCCAAATACCCATATACAAATTTAAGGTGATTTTTTTTATT
TGTTTATCTGTGTCGAGCCAAAGCTCCTTAAGATTAAATAAAAATAAAAATTTTAAAAAT
TTTAAATTTTTTTAATTTAAATTATAATTTAACAGCCGTGACCCTTAGGAAGTTCAAAAT
TATCTAAAAACCCTTTTTTTCATTTCTCATGCGATTTAAATATGTTTAATGCAGTTAAAA
AAGATTCAGCTAAAGATTTAGAATTTCCTACTGAATCACCCAAAATGATTATAATGTGAC
AGATGATNAACTTATATAAAAAAGAATTTATATTATTATAAAAAAATATTAAAATCAACT
AATTTGCGAAGTCAAAAAAGTTCTATTAATTCTAGTTGATCAAAAAATGTGTCATATATT
TTTTTTAATTGTTTCAACAAAAGAAATTTAAATCTTATAGCTTTGTTTTAGAAAAAAATT
ATTTTTGAAAAATAAAAAAACGCTCCAAAACGCTTAAAAAACGCCGTTCGGCGGCGTGAA
AAACGCTGACGAAGAACGGCGTTCTTTGAGCGTTTTTTGAGCGTTCTTTTTTTTCCGGGA
ATATTTTTAATTAAAAAAAAGNNACAAAATTTAAATTCTTTAAACAATTANATAAAAAAT
NTAACAATTTTTATCAACAAATTANTTTTTTTGTACATATTTTCATAANTCATTNTAACT
CTTTTACTAATATTTTGATAATTTTTTTTTATTCTTCATAATATTT
>rnd-4_family-515#Unknown.inc.unc
AAATTTTGGTTTTGTGAAATTCAGTACAAAATGATAAAAAGAACAGAAAAAATGTAAAAA
AATTGAATAACTTTTTTTCTAAAGGTTTAAAATTAATTCTGTAAATGCAACATAGTGCAA
CATTCAAAGTTGCATCAAATATCAAGGTCTGCTAAATTTGCAGAGTTTAGCAGAAATTAA
ATTTCAATATAATCGAGCGNAGTGCATTTTGCAGAGATTTTGCACATCATTNGCAGACTT
TTACAGTTGATGCAACTTTGAATGTTGCACCATNCTGCATTCACAGAATTAATTTTAAAC
TTTTAGAAAAAAAGTTATTTAAAATTAAAATAAATTTTAGTGGCTTTATGGACACATGAT
GTGTCAAAAAATTACGGAGTGTCTATTGACACACTATGTTACAATAAAATAATTTATTGA
CACAATATATAAAANTTTTGAAATATTACGAAATGTATCTTTTATATTTCCTGAAATAAC
GACGAAAATTTTATTTTNACTTNNTTTAAGTCGATTCAAATCTAATAAACTTAAAACGTG
GGTCCCAANTTTTTTTCATCTTTAGAAAATTTTTTTTCCGANTTTTGCATCTTAAGTCCG
AATNGAGGTCTAGATTCTGTCGATTTAAATGAATTAANCAATTTNNTTGTAAATTTATTT
ACCAGATGCTAAATACCGTTTTANTATTTTTAATTTATTTTTANAACTTTTAATTAAAAC
ATAGATTTATCTATATTGNTGCATTTAATTACNAAAGTCAACAATGAATAATAATTATTT
TATTTTCTAAGTTTTTATTTCTTTTAATTAAAACAATGCGAAATTTAAATCTNNAAGAAA
AAAAGTTGTCATTTNTAAAATATACTAACTTNAGTTAGCGNTGGATAGTGATCGGGTTTT
ATAGCAATAGGCGACGAATAAAATTCTTAAATCAAATTTTTTAAAAAGTTGAATTTGAAT
ATTCAAATATAAAATTTTTGATGATTCAAAATTGATGGTTCAAAATTTATTTTTATTCAA
AAAAAAATGAGGAACAATTTTTAACAAATATGATATTCATTGTGTCAATAAAATTGGAAT
ATTGACACGTTATGTTCCAATAAAA
>rnd-4_family-1520#LTR/Gypsy.inc.unc
GTCATACCCAAAGACAACTATCTTGAAAACGAAGTAACTTTATAATATTTAAAAGATGTC
GCTTTTAAATATTATAAGTTGATTGTGAAAACTTTATTTATTTGNTCAAACTTTTAATAT
AAATAAATGTACGAGCCAGCTACCAAAGCAGATATATAATATATATTCTACTAACTGGCA
AGTGAAATAAAACTGTCTTTTATTTATCCTTGCTTGTGTCATCCATTTATTGGCGTGACA
TAATTGGTGGCAGCGGTGTTTGCAACCAACAAAAGAAAAAAAAAAACTCAAAGAGAAAGT
TTGAGTTCGCGGTAAACACCCTAACAGGTGGTACCTAAAGGGTATAACCGGACTTTTTCC
AACTCTAAACTAGTTAGGTAGGATTACAATTCCAGAGTGACGGCGATTTGTTTTCAAAAT
TACACAAACTAATCGTTATTCAAATGGATAAGTTCGTTGGTACTAAGGCGTTATTCAAAA
CTCTCGCTTGGTATTGCAGAGAGGGTAGAACGTTTGACGAAGCAGCTTTTAAGCGTTTTA
AAACTGATAAAGTAAAAGATTTCAGTAATCTACAAAAGTACAACGAAGATTTTAAATTTG
AAACTGTTAGGACATTCGTAGAAGAATACTTCACGAGTGTAGATGTGTCCAAGTTAACTG
ACCATGAACAAAAAATTATTGAAAATCATCAAAAACACGAAATATTCGTGGATTGCGATG
TTCTTGATGAGTTGAAGCAACACATGTGTGGAGGAAGTGATACTGTCGAAAAAAAGACAA
ATTTTAATACAACTTTCATTAACAATATTGAACCACTTACAGGAAATGAGGATGATGTGG
ATGAATGGTTTAACCAGTATGATAGAATAGCTTTCGCGAATGGTTGGTCAAGAGAGGAAA
AAGGGAGAAAATTACCTGTATGGTTGAAAGACAAAGCCCTTAATACATGGTATGATATGC
CTCAAGAAAGTAAACATGTATACGAAAGAGTGAAATTTAAAATAATAGATAAAATGGACA
GATCAAACAATATAGCATATCTACAAGAATTTTTTAACAAAACACAGAAAAATGGAGAAA
CAATTGACGACTATTCGGCAACTTTGAAAAAAGCTTTCAATAAAGCATTTAAATCGAGCG
CAAGCGAAGATGCCAACAAGGCATTATTGGGTCGTTTCAGGACAGGTATAATACCGGAAA
TACAGAGTATTATGTGCACAACGGAACCGAAAAACTACGAAGAAGCGGTAGAATTGGCGG
GTAAAATAGAAAAATCACTCGAGTTAAGACTAAGCACGATNACAATTAACAAGATTGACA
CAGATCGATATAACGATAATAAAACTAACGCGGAGGATCCTAGAAAAAGTAGAGGAGCTA
ATAGGGAGGAATTTTCAAATAGACGGAATAGGTCAAAGAGTTACTATTCAAACCGGAAGT
ACAATCAAAGTAGAAGCAGTAGTAGATCAGTATCACCTCAAAGAAAATGTTATGTTTGCC
AAAAGAGGGGACATATAGCAAAAAATTGTTTCCTAAGGAAGAGAAACACTTTTAACCATC
CCTATGAGAACAAAAACAAAAATTTAAATTAAAAAGCACTGGAAGTCCGTGGGGTCTCCC
AGTGCTCTATCACTCAAGTACAAACCCTCACAATGACATAACTNCAACATACGTAAAAGT
CACTATCAATGGAACAAAAATCTTAGCCACTTTAGATAGCGGAGCCGCAAAAACAATGAT
AAGCTCAGTATTAGCTAAACAATTAAATATGAAGCCATTACAACAAGCAATCAAGAACAA
GTGGGTCTCAGCAAACGGCAGCGAGCTNATCTCAAAAGGGGATGCAAATGCAAAAATTAG
CTTNGGAAACTATTGTTTTATTCAAAAGTGCGAAGTAATCGATAATTTGGCAACAAATCT
TCTTCTTAGCACTGATATGCTTTTAAGTCAGGGAGCTATTATTGATTTTAGCAAAAAACG
TTTATGTATCGGGGGGACATTCTGCCCGTTGATCGTAAAAAAGAACCAAAGAGAAGCATG
TTTGGCAATAAAATCACCGGCTTGTATTGAAGCTAACTCTCAGAAGACAATATGGCTAAA
TTTACCGTTCGAATCAAACAAGACTGTTTACATTGAAGCAGTAAACAAATCAACAGAATG
GACAGTCCCAGATTATGTAACAANAAGTAATAAAGGAAAAATTCCATTAATTATTTTAAA
CAAAAATCCATATGATATAAAAATTAACCCCCAAACTGTGATAGCTCACGTTGAAGAAAT
CGATAGACAAATAGAAGTTCCATGGAAGAATGGGAATTATGACAAAGTAGATTTGAAAAA
TTTGATTAACTGGTCCGAAACATGCCTTTCAGCAGAAGAAAAAAAGAGTCTTCTAGATTT
AATAAATAAATTNAAAGATGTCTTTTCAAAAGGAGAAGGAGACATCGGTTATTGTGATAA
AAACAAGTTNAAAATAGACACAGGAAACAATAGACCNATAAAACAAAGAGCCTATAGAGT
GCCGTATGCGAAGCAGGAATTAATCGATAGAATGGTAAATGATATGCTAAAACANGGGAT
AGTCTCGAAATCAAAAAGTCCATGGGCATCACCAATTGTTCTCGTAAAAAAAAATGATGG
TTCGGAAAGATTTTGCATCGATTTTAGAAAACTCAATTCAGTTACCGTAAAAGACAATTA
CCCGTTACCACTAATTGAGGAAACTATCGACAAGCTACGAAATTCAAAATTTTTCTCTTC
AATGGATCTAGTAAGCGGATATTGGCAAATGGCACTTGAAGAAGAATCAAAAGAAAAAAC
AGCTTTTATTACGAATAAAGGGCTCTATCAATTTGAGGTCGTTCCTTTTGGTCTAAGTAA
CGCAGGGGCAGCATTTCAACGTAATATGGAGACTATTTTAGGGGATTTACATAATGTGCT
TGTTTATATTGACGATATAGTGATATTTAGTTCCACATTTAAAGAACATTTAGAACATTT
GGAGAAACTTTTNACTCGACTTCGAGAAGCTAATCTCAAATTAAAAACAACCAAGTGCAA
ATTCGGGGTAAAGAAGGTAAAATTCCTGGGATACGTTATATCTCCCGATGGAATTAAACC
CGATGAAGAAAAAATTAAAAAGGTTAAAAACTATCCGGTTCCCAAAAATCCAAAGGAAAT
TAAACGATTCTTAGGTTTTGCTTCACATTATCGAAAATTTATTCCGAGTTACAGTAATCT
CGCGGAACCATTAAATAGACTATTAAAGAAAAATACGGAATTCGAATGGACAAGAACATG
TGAAGATAGTTTTAAAAAGATAATCAATCATCTGATCAGTCCTCCGATTTTGTCGTTTCC
AGATTTTAATAAAAGACTTTACCTTGCAACAGACGCTTCGGGAGTTGGATTAGGAGCAGT
TCTTTATCAATATGACTAAAAATGGTAATGAAAAAGTCATAGCATATGCGAGTAGAAATC
TGAAGCCATCAGAAAGAAATTATCCGGCAATTGAGTTAGAGTGTTTGGGTATCGCATGGG
CATGCGAACAATTTAGACAATATCTTTACGGGCGCAAATTCACAATTGAATCTGACCATA
ATCCTTTGGCTTATCTCGAAAACATGAAAATTAAATCAACACGTATACAAAAATGGAGAC
TCCAGCTCGCAGAATATGACAAAGAAATAAAATATAAAAAGGGATCTGCAAATAAAAATG
CTGACGTTAATTCATTGGCATATCCAGAATNGAAGTATTTTGTGNAGAAAAAGAAGCGAA
>rnd-4_family-1#Unknown.inc.unc
AAAAAAATAACAGCTATTAAGAATATTGGATTGGATTTAAAAAACATTTTACATACACAT
TTTACATAATCTAGTGTTAAATTATGTAAAATGTGTCTTAGTTTATAATAAAGTTAAAAA
AAATTTTTTTTTTATTCAATTTTTTATAACTCACTATGACACAAAAGCCATTTTTTTAAA
GGTTTTTTTGGCCTTCTTTCATCATCAAATTTAAATTTGTTTTTATTTAAAATGAGATAA
ACTGTTTGAATAAATATATATTTTTAAAATATTAACAACTTATCTGACCTCGCTAATAAT
TTTCTTTTTTTAATTTAAGTGAAAAATTTTCCNTGATTTGAATTAATTGATAGTTTCCGA
AACCATTTTTTATTATTCAAAATTCCTTTTTAGATTCACAATCATTGTCATCAACTGTTT
GGACAACTGAAATTTAAAATAAGTTCCTATTTATTTAAAATAAACATGGAATTTAATTTT
AACCTTATTAAATCTAAAATTATTTAAATTTTAAGAAAAGTCTGCTTGATAGAAAAAAAA
AGAATAAAGTTTAGTTTATGAAAAATCTTTATTCATATCTTCTTATTAATTGGAATTAAT
TAATAAATTTAGAAGAAACCAGCGAATGATGATGATGATCCGCAGCTTGAAATTGGCAAT
GATGGAGCAGATGGTAATTTGTGGCAATGATTGAGCGGANAATTCCCATCCAGTGGTCAA
TGGAGCAGNTGGAATTTGTGGCAATGATGGAGCTGCTAATGACAATGGAGCTGAGAATTC
CCATCCACTNGTCAATGGAGCAGCTGGAATTTCTGGCAATGATGGAGCNGCTAATGACAA
TGGAGCAGAGAATTCCAATGGGGTAGCCAAGTTTAATCCACAGGTCATTTTTGTTGAATT
GGTTTTAAATTGAATATTTATTTATATTTTTATGTTTTTTTTTCAATATTTTAACGCTGC
TTTTTATACATCATCATACTTTACATATTTTCATCCACTATGTTATGCTTTGATTAAAAG
AACCTGGATTGTTTTGTTTAGTATTTTCTTTTTTTATTCTTTTCTTAATTTTATTGAGTT
TTTATTTATTTTCTATCAATTTGATCAATTGAATTGATGTATTGATTCGAATCTCTTTTC
AATTTTTTTCTCTCAACTAAACAAAGGAATTTGTGGCCAACCAATTATGAAAACTTTCAC
TTTTAAGCTTATTTATTTATTCGGAAGAAAATACAATTTAAAATTTTTGTTGTTAATTTA
AAAACTGAATGCATTTTAATGTAGTTCCTTACGAACAGATAATACCATTGTAGAAGTTCT
ATCATTTTATCAGATATACTTTAGATCTAATTTTATTGGTAAAATAATTTCGATTAGAGA
TATAAACAATTAGA
>rnd-4_family-72#LINE/CR1.inc.unc
GACCCTGCCAGAGTCTTCCGAGTAGCACACGGACCNCCCCTCGGCTTCACNGAGAAGGAC
GGCCTGCACGCNACACTTNCCTGGAACTACGAGCTCCGCACTGGCCGTCATACTCCTTCT
GTCGNGTCCCCCCGCCCGGTCCTTCGCCGTGGCAACTACGAGCTCTTCAGTACCCTCGTC
TACGACAGCACCATCCCCATTGATAAGGACGTCAACGTCGCGTACGATCGGNTAGTCAAG
TCCTATGCCGCCGCCTCCTCCATGGCCATCCCCAACCAAGTGCCANGAGCNCGCAAGCGC
CCCAATCCNAAGTGGTTCAACGCCAACATCAAGNCGCTAACCAAGANGAAATACAAACTC
CACTGCCGGATTAGGTCAGCCCCTCGCAACCCNGAGTTGAGAGCCGCTTACGCCACGGTC
TGCAAACAAGTAAAACAAGCTGTAAGNAACGCNATCTGTAAGTTCGAAGCATCNATTGTC
AGGGCCTGTAAGCTTCAGCCAAAGCTTCTTTACAACTATATNAACAGCCAGAAGCAATGC
AGAGACTCCATCAAAGGCCTGCTCGACNGTNATGGCGCCTTCCACACTGATGGCGACAAG
ATCGTGAACATTCTCAATGTCCAATTTGGNAGCGTCTTCATCCCTCGCCTACCATGCCAA
GCTCAGCCTCTCCAGCTCACGGCAAGTCCCCAGCATGAC
>rnd-4_family-918#LINE/CR1.inc.unc
ATGCAATCGCGTTTGGTGTCCATATCTNGAAAAAGACATGAATGAACTTGAAAAAGTTCA
ACGNAGAGCGACGAAGTTGATTCCAGGNCTGCGNGATTTGGATATTCGCAACGTTTATTA
AAGCTAGANTTAACTTATCTGAGAACAAGAAGATNTAGGGGCGATCTAATTCAAATGTTC
AAGATGGTAAACAATTACGAACAAATTGAATTTAATAAAGGAATCAACTACAGTCTNAAC
ACAAGATCCGGGAGTCGAGGATACGANTTAAGGAGAAATAGCNATTGTCTAATGCGTGAA
CATGTAAAGAATTGTCTTCCGAGATTTAACTTTTTTACAAATAGAGTCGTGAACGANTGG
AACGAACTGCCGGAAGATGTGGTAAATGCAAAGAGCCTNAATAGTTTCAAAGCGAAGCTT
GATGNTTGGATGNCGAAACAAAAAGAAGCGACTGCTACAGCTCATTAGAGCTNTGCTTGG
ATANTCTCCAAGTTGCAGTTTAATTANTACTACTACTACTACTATTAAAATAANTAATTT
TGTTCAAGNATGAATAAAACGTTGAATAAAATCTTCACGAAGAGAGAGGGTAAGGAAATA
CCTTTAAACAAAGAGGAAATGAAAAATTTAGACATAAAAAGTTTTTTATTTTATAAGAGA
AAATTTTGACTTCGAAAATTATACATTTTTATTTAAAAATGAGAAAAAAACATGAATTTT
TTATGATGTTGATGTTAAAGGAAAAAAAAATAAAAATCCGTTTTTATGGCTAGAATTAAG
AGAAAAAATATTTGAAA
>rnd-4_family-725#LINE/CR1.inc.unc
CTCAAAATTCTAGCATAATATGGATATTGACTAAGGGGTTGTGAAGTTCGTTTCAATTCG
ATCTTTTCAATTCAGAAAAGCTTGAATAACTTTTTTTTGACTATAAGAGACTATAATTTA
GTTCTATAAAATGTTTAATTTTAAGCAAATTTGCTTAATGCAGTAAAATAGGTCTGCAAA
ATACTCTGCATTTTGCACGCCATTAAAAAGTATTCTAATCAACTGTGCAAGTAATTGCGG
AGTTTTCGCAGACATATATTTTCGGATTAAGCAAAGTTGCTTAAACATTAAGCATTTTAC
AGAACTAAATTATTCCTTATAGTAAAAAAGNTATTNAAGTTTTTCTGAATTGAAACGATC
GAATTGAAACGAACTTCACAACCCCGATTGACAAATCATTTCATCATTTGACTTAACTTT
TGATAACACGCTTATGCAATGAATCAATAACAATAAAAAAATTAACCAGAAACCTTTATA
AGATGTTTAATACCCTTGGCCCAGGATTCGTCCTCACTTATGCATTTAAATGACCTTACT
TTAATTTTTAGGAGAGAATGCGTCAAATTTATTTAAAAAAAATAAATGGGAGTTATTTTT
CAATCTAATTACATTGAAATTAAATAGATAATAGCAAATAAAGGATAATTAATTTTTATT
GTTTAAAACAAAATATTTAGATTTAATTATTTTTTTATACAAATAAAGAAATTATTTTCT
TTGAAAAAAGATAAATTTTTTATCTAATTTACTTATTTTCTTAATTGATTATGATACTAA
TTCTAAAAAAATAATCAAAATACTCTTTCATTTTTAAATCTCAGGTATTAAAAATTTTTT
AAAAGAAATTTCTGATTTTTTTATTTTATTTTTAATTCTATCATTTACTTTGGTATTTTA
AATGGGATTTAAATAAGATTCAAAAATAAATTATATTTATTTTACTTTTAAACTTTTGTT
TACATTTAACCATGCAAATAAAACACTAAAAAAATTCGTATTACACCATTCAATTTATAT
CAAACATCATTTTTCCTATAAAAAAAACTCACCTCATTTTATTTTAAACAAGATAGCTTT
TTTCCCTTTACTTGATGGATTTTGTCTTTAAAAGATAACTTTTCCAGCAGATAATGATTT
ATTTAAATATTGATGTTGTGTTTTTAAATTTTAAATTTAGAAAAAGACTTTTATTATTTT
GAAAAAATTCATTTCATGGTTTATTAATTAAAAAAAAAAAGGTTTAAAAAATATTCAAAA
TCAATTTAAAAGTTTTAAATTGATTTTGAATAACTTACGTAAAAATGATGTAATATTACC
CTTTCTGCGGTTTAAAGTAAAACAATGTATATTCTTAAAAATTTATATTTTTTAAAAAAT
TTATCTTTTTTTAAAGAAAATAATTTTTTTATTTGTATGAAAAAATAAATTAATATATTT
ATGTTTAAATTAATAAAAACTAAATATCCTATGTTTGCTTTAATCTTTTTTACTTCAATG
TAATAAGATTGCAAAAATAACTCCCATTTATTTAGAAAATAAAGTTGAAACATCGCAATT
TTTTTAATGATTTTTCAAATTTGTGTGAAGATTTTCATTAAAAGTCAAAAAAAATACATC
ATATTGATATTGCAGTATTTTTTTTAAATATCTTATTATCTTTAATTTTTATTTATCAAA
AATNAAGATTTTTTGTTCANTTTGNNTTTTAANTTNACTANAATTCNTTTAAATCGAAAA
AATACTGGAGAAAAGTTTGGACTAGAGTTAGTTACGAAAATANCTCGAGACAAAAATCTA
TTTAAAAAATTCAAAATACTTTTCAACAACCAACTCAAGGTTTTTTTTATTNTTGTTCTG
ACTTNNGTNNATANGACTTTNAATANGATAAGTTTTTTCTTTAATCTTATTGAACAAAAG
GTGAATTATAAAAATTAAACTAACTATATTAGTTTTTTTTGAAATATAATAAAATAAATT
TTTGAAATAAATTGAATAAATTATTAAAATAATGGAACTTACAGGTCCTGTGTCAAATTC
TGAGGACTGGACGCTTCTTATTGAGACTCTCTGCTCTAAATTCGGAACCACTAAACCGGT
TTGTAGAACAGGTAACCCTTATGCCAGAGAAGTAGATGTTGTATCGGTCATAAGATCGCT
CGATGGTGCTTATCGCAAATGTTTGGCCGAGAAAGATGAATGTATCAGCGCTCTTAAGGT
CGAAATTTCCGAGTTAAGAAGTCGAGTTGACGTAATAGAAAGAAGGCAGAAAGAACCTTT
ACCGTCAACTAGTTTTAACTGGTCAAAAATAGTATCAGGAAATACTCATAAGGACGAAAA
TGCAGTTGCAATGATTACGACCATTACAACCGAAATGAAGAAAAAAGAGGAGAGGGCAAA
TAATGTTATTTTAGCGATCCCGGAAGCTAAACTCACTGAGCCTAATGGAGAGGCTGACTT
TGCTAAGAAGCTGGCCACAGATATGGGAATTTCAGGAATGAAAATAAAAAATGTGAGAAG
AATCAAACGTAAACTAGAGGGTTCAACAACAATTTTAATCACAAATAAGACTGATCCTGT
ACTGCTTGTTGTGGAGTTGGAAACAAAAGAAGCAAAAATGGAAATGTTNCGAAAATCNAG
GAGTCTTCGCCAGATTGCTGAATACAATGACGTCTACGTAAACGAAGATTTGACGCCAAG
CGAAAGAGTAGCGGATAGAAAACTCAGACAAGAACGTGACCACAAAAACAACGAACTCAC
AGAATCGACTACAATTAATGGACGAATTTTTCAAATTTAAGACATGTCCAGATGGAAAGA
AAAGATTCTGGGGAATCAGAAATGGNGAGTTGAAGCTTGTCCTGTCTATTGTTGAACGAC
AATAGCAACAAAAACCTTTTTTTTCAAGAGGGATCACTGCCTCATTTGATCTCAATGTAA
AAACGGTGAATTTTGACCCCGGTTTGGACTCGATTGAGATTCGTATGAGTTCTCCTTACT
TATCTGTGGCGAAATTCGATAATGAAAATTCAAGCTTTGAGACTCTTGATAACAGCTTTG
TATCTTCGTTCTCAAAAAGCTCAAATGATTCTTCCTTCCAACTCTTAGACGCTAGTACAT
CCCCAAAGTCTCAGACTTCTCGGTCAATTAGTCAAGTAATTTCCCAAGAAAAACTAACTT
GTATACGAACGCAACCAGTCTGAATAACAAGATGCACTTGCTGGAGGCAAATACAGCAAC
CATGTTCTCAGATATCATCGGAATTACAGAAACATGGTTTGATCAGAGTTCAACTGCTGC
ACTTTCTGGATTCCAGCTTTTCAGATCGGATCGCAAAGACAACAAAACTGCAGGCGGAGT
ATGCATTTTCGTGCGTGATGGAATTCAAGCGATTGAGGCACAGGAAAGCAGCTTTCTTAG
CAAAGAATGTGAGCAAATTTGGGTCTCCATCAGGCTCGAAGATGAGTCCCCTTTATTAGT
TGGCTGTATCTATCGACCACCACCAAAAAATGTGTCCAATACGGTACAGGTCACTGACAG
CTGCATCTCACGATCAATCTACACCGCAACACAACTCCTCGCAGACCGAGCATATTCGAG
TGTCATCTTGATGGGTGATTTTAACATGCCAGACGTCGAGTGGAGCGAGAATGGAACACC
GGTTTTAGCTAACGTTGCTTCGCCAAGCGTTTATGTCACCGACGCGATCAGCATTTCAAC
TCTTGTACAGCTCGTATCTGGCAACACATTTATCAGTAATGGTCAGTCGAGTAGCTTGCT
TGATCTCGTGTTGGTCAGCGACTCAAACCGGACAACTGAAGTTNAGATTGGCCCANCCTT
GGTCACTAACGCGTTAAGGAGCCATTTTAGTCTGCGATTTCAGTATATTTCACGAATCAC
TCCGGAAAAACCATTTGACAGCAGGCGCTTAAATTGGAGAAATGGTGACTACGTTTCAAT
GACAGCTTACCTCAAAAAAATAGACTGGAAGAAAATTTTCGATACTAAGTCAATACAGAG
CTCTTATTCGGCCTTTCTGGATGTTTTTGGAACAGCTGCAGAGCTTTTTGTCAAACGACA
TAAGCCACGACCCGTTAATGTGAAGCCTCCTTGGTGGAATAAACAAATAGCTTCTCTCAT
TCGTCGCAAAAGACGTCTTTTCATCGGTAAATGTGCCGATAAGGACAACAAGAAATTGTC
CGACAAATACAAAGCAACATGTAAGACGGTCAAGATAGTTGTCAAACAAAGTGTCATCGA
TTTCGAACTCAAACTTGCCCAGGATGCGAAAGAGAATCCTAAGAGACTTTATATGTATAT
AAATCGTCGATTTTCCCAAAGAGAGTCAATTGCAGCGCTTAAAAATCATGNNGGGCAACT
TGATACCAATAGAGAAAGCATTTGTGAACTACTCAACGAATTCTTTCATTCAGTCTTCGA
TAATGCAGCTTCAAAAGAGCAAATAATTCATGCGACTAATGTCTTCCATATTCGTGCCCA
GCCTGATCCAGCCTTCAGTGTCGAAGACATTNTTACA
>rnd-4_family-2256#LTR/Gypsy.inc.unc
GAAATGAACGACCANGTTACGCGCGGAGCGTTCAGTCGCAACCGAAGATTTAGTNACCGT
CGGCACAAGATGGGAAATGNGGCTCGAGCGGTTCAAACTCTTCGTCCACGCGAAAAACCT
GCAAGACGATCGAATAAAATCGACCTTCCTGCTNATGATCGGCCCAGANGTTTACGAGAT
TTACAAAAGCATCCGGAGCCGAGACGACGNCGAGACGCACGAGCAGGCNTACAAACTNAT
AACNGACACTTCACGGCACAGCGATCGGAATTTCCGAGGAGCAGAATTCCGGCACATGAA
AAGAAGAGAAGGCGAGCCAGTCCACGACTANGTNANGAGGCTCCGCCAGCAAGCAGTACA
CTNCAAGTTTGGGGAGGCGCTCGAGCGCANCGTCCTCTCCCAGTTCGTGGCNGGTTCGAA
CATGCCTGCATTTCANNAGAAATNNTNCAGGTCGAACAACTTGACCCTGGCNAATGCNAT
CGAGAGCGCNCAAGGGTTCGAGAGCTCGGTNCAAAACATGAACATGCNCACGAACCCGAC
GGCGGCATCGTCGATTNTGTNCGCGCAAGACCNATCCGGAAGNCCNAACAAACCNAAGGN
CAGTTACCGCAAAACTGGTNTTGGCNAGAGGGAACAATGCGGATGGTGCGGTGGNANCTG
CCANANCAAAGAAGCATGCAAAGCGTTTGGCAAANCCTGCCTNAACTGTNNCAAGCCAAA
CCACTTTNCANCAGTGTGTNAGAGTCCCAAGNCANNTAGNTCAGAGTCNAAAGCCAAGAA
GTCAATCAGANAAATCANNCACATGGACGAGCAGTACACANTNGGTAGCTCAGAGTANGC
NGAGNACNTANGATACAAANAGAATCAAAAGTACGGACTGTTTGCCGTCCAGCATGAACC
GACGTCAAANGATGGACCACGCGTGACGATAGAAATGAACCAGACGAGGCTCTCATTCCT
AATNGACACAGNCGCGGCCATCAACGTGNTAGACGAACNAACATACCANAGTATCCACAA
GNGGCCANNACTTCANAAGTGNAACACAGAATACTATNGATANACAGCAGGCTCAGCGCT
GCCAGTACTAGGCCAATTNANAGCNGACGTAAGCACAGCCAAGACAACGACAAAAGCCGG
TTTCATTGTTGTCAAGGGCAGAGCCGAGTTACTACTTGGCTATAGAACAGCGGTCCTCTA
NGCGTCGTCCAAATACTCAACTCAGTTACCGATACAAAAAGCACCAATGAATTCAAAGAG
AAANTCAAAAAAAAGTTTCCAAAACTATTCTCTGAAACCATGGGCCGCATAACCGGAACC
GAAGTCAAGCTGGACGTTGATCCAAAAGCGAGACCAGTNAGGCAAAAACTCNGNCCGGTC
GCGATCCATCTACGAGACCCAGTCAAGAGAGAACTGGAGAAGCAAGTAGACGAAGGCATN
CTGGAGAGAGTCGACTCANCGATGGGNCCAACGCCNTGGATATCGAATCTAGTNGTAGTN
CCGAAANCAAGAAGCAAAGCAGGCCAACCGATGTCGACGTANGGNTNACGTGCGACTCNA
GANCGATGAACAAAGCNNTNCGNAGAACGNGATACCCGACAAAGTCANTCGAAGACTTGA
TTTACCTCGTATGCGGGTCAGCTAAATTTCTCCAAGCTCGACATAAGAAAAGCCTTCCAT
CAGCTAANGCTAGCGGAAGAGTCNAGANACCTCACCACNATCACGACTCACTGTGGACTC
TTTNGATACAAGCGGCTNCATATGGGCATATCAAGTGCATCNGAAAAATTCACNGAGGCG
ATCCGAAAGATGCTTGAAGACATCACGGGCCAANTAAACATGACAGATGACATTCTAGTN
TTCGGNAAAACCGAAGCGAACACGACGAAACGCTAATGAAAGTACTCGAGCGACTCGAAG
ACCGTGGAGTCACGCTCAACGTCGANAAATGTGAATTCAACAAGCGAGAGCTCACNTTTT
TCGGACTTNAAATGTCAGCTGAAGGCATAANACCGACNGANGACAGATGTCGAGCNCTNN
GAGAAGCACTCCACCGNCGAACGCGAAAGAGCTNAGGTNACTTCTCGGTGTCGTGCAATC
TAACAGCCGGTTCATCGGCGACACATGTTCGACNACGAAACCGCTGTGGNGNCTCACNAA
GAAAAACGCAAAATGGAAATGGGCNGANGAGCACGATTCGGCACTCCGCAAGTTGAAAGA
AGCCATTACAAAAAATATGGCNTNCTTCAACAAGGAATGGNACACCGAACTNATAGTAGA
CGCNAGTCCGGTTGGNCTCGGNGCAGTNTTGCANCAAAGNAACCCAAAGGACAAAAACGA
GCGAGAATCGTNTGCTTCGCNTCAAGACTGCTTAGCGGACGCGAGCGAAGATATAGCCAG
TGTGAGAAAGAAGCACTNGCAGCCGTGTGGGCGTGTGAAAAGTTCTGGCTNTACCTCATC
GGNTCGNCCTTCAAGCTCGTCACCGACAACCGNGCNGTNCAGCTAATCTTCAACAACGGC
GCCAACAGACCGCCAGCTAGGATCGAACGNTGGGCNCTACGGCTCACNCAGTTCGACTTT
CAGATAGTNCACCGACCNGGNAGCACNAACGTNGCCGACTACTTTTCTCGNCACCCGGTA
CCATCCGATCAGTCAAACCAAGATGAGCAAAATGGAAACTACGTCAACCCGGTAGCTGAG
TGCGCCAGACCATACGCCATCTCANTGAAGGAGATCGCTTCCGAGACAANCTCAGACAGC
GAACTACAGNCACTTNAAAGCACGGCTAGCACNGANGAACCGCAAAATTCNGTCACCAAC
TCAGCGCCTANGCCATTTTAGCCAGATCGCGGGCGAAATATGCCGTAANCAGAAGACGGC
GTCGTGNTNAGAGGAAGCCGCATCGTCGTTCCGAGCAACTNCGCAGACGAACGTCGCAGC
TGGCGCACNCCGGACACCAAGGCATCGTGAAGACGAAGGCTCTGATNCGANCGCGAGTCT
GGTTCCCGGGCATNGACNAGATGGTCGAGGACGNAGTCAAGCTGAATCGTATGCCAAGCG
TCAACGAACAGANCTGAGTNCGAACCNNTGGTACCGTCNAAGATGCCCGANGGACCGTGG
CAAGAAGTCGGTGGAGACTTCTTCGGNCCANTGGCGGACGGNTCNTACTGNTTCGTCAAC
CACGGCGACTANAGCAGATGGGCCGCCACGACAAAATCAGGNCAACGNCTNCGCCAAAGT
AAGCTCTAGACGCCCTGTTCAGCNCGNTCGGAACGCCANTCGNCTATAAGACTGACAACG
GNCCNCCGTTCCAGTCNTACNAATTCGCGGAATACGCCAAGCAGATGGGCTTTACGCATC
GACGCATCACGCCANGNTGGCCAAGGGCGAACGNCGANACTGAGAGCTTCATGAAGAANC
TAGGNAAAGTGNTNAAGACAGCGGCNCTNNCGGGNAAGAACAAGGACGTNGNNCTAGAAN
GTTTCCTAAGAACGTACAGAGAAACNCCGCACNCCACGACCGGAGTGGCACCNTACAGAC
TCTTATTCTCGCACGCGCGAACGTCCGGNATCCCAGAGGTCGAAGAGCTCGATTTCGACG
AANTAAANAAACTNCACGANCTCGCNCGACCGAACGACTCGCAAGGCCAAAGAGANAACG
AAGAGCGAGAATACGACGANCGNATGAAGGCCCGTGAGCCTCAAATCGAAGTCGGAGCGA
GAGTCTTAGTAAAGACAGAACAAANCAAGAAGTCGGACCCGAGATGGGACCCAGAGCCGT
ACACCGTCACAGATANGAAAGGCACCGTGGCCGCCGAAATGGGCACGTNATCACNCGNAA
TNCCAGTTTCTTTAAACCATACCACTCANTTAGACGACNTGGAAACACCATCNNCNAAAG
TCCAG
>rnd-4_family-699#LINE/I-Jockey.inc.unc
AACAAAAGNCACTCGCCTCTAAATTCATAAGCAACAAAACATTCCCAGCANTTAGAAATC
TTATTAAACTANACAACGAAATCAAACGATTTAAACCAAACGNCAAAATNTCAAACGCNT
ACATAAATAGCAAAGATCGTTAATAATAAAACCGAATCACAAGAAGACATTGATTANATC
AAAGACNCATGGAGACCATGCGTTTANACACGGGTCACTAGAATCGAAACGAACCNAAGT
TCTATNTCGCTCTTTACAATGTCNNAACGGACGTTTGACGTCGANGACGAAGAAAACAAA
NANTACATGCTNGAAAANTNCAANATAGTCAAAATATGTTAGAATCGTNAAGAAAAGCAC
AAACGCGCAAACAAAACTTATCAAGGCTATAATNAACGACCANGAGNCGTTCAANAAAAT
CGTCGAAGAAAAAAAAATTAAAATTGGCNACNCTTACGTCAGAGTCNCNCCCTGGAAATT
CGACATNCAACCNGACCAATGCTTCCATTGCCAAAAATTCGGCCACAATGAACAAACTGT
CCCGATACAAAAACGAAAAACCAACNTGTGTGAGATGTGGAGCGCGACCATTCTCACAAA
AACTGTAGAATCACCGATCCGGCNCNATTTAAATGCGCNAATTGTCGNGNTAATCACCCA
TCTTGCAGCAAACAATGTCCAGNCTATNATCGANGANATTAATAGAAAAAAAACAGAATT
AGAAAATAAAANCTAAAAAAACCAGCATCAGAATTTACCGAAAGGAATCAGCAACTCCGA
CTCATAATCATACAATATCCGATCAAATATCAATCGAATCATCGCGCCAAATAACAATCA
AACGTTGAATCTNATTCTNTTTGTCATCGAAGTTTTCAAAAATATTTCGAAGTTTCAAGA
ATCGATTAGTAAATCTGTTAATAAGTTAGCAAATATGGTTCAGGGCTTTTTCGGTCCAAA
TTGCGCCAAATCAGTTGAACAAAAGCTTACGGAAGATATTTCGAATGACGCTTTTGATGA
CGAAATTTATGATGANTATTAATACCTCAAGAATACTTCACATAAACATTCAATCGATAG
TCTCAGAACAAATNCTNTTNCAAATTACTCGACTCANCCGAATCTCAAAAAGACATTATC
AGCNTNAACGAAACCTTCCTAAAACCAAATAACAAATTCGACTTACCTGGATTCANTACT
NTGAGANGACCGTTCGGANAGGCGNGGGGGCGGTGCTGCANTATGCATTAAAGANAATAT
TGATTTTACCCAGATTAGTCACGGCAAAAAATGAAAATGTAGTCGGTGTCGAATAGTCAA
TTGNCAAAAATAAACGACTAGCAATTTTTTCNATTTATAATAGCCCGTCCACTANTCTAA
ACGACGCAACCCTTTTANTACATCAACAANNACTTTCGTAAGCTCATAATCGCGGGCGAC
NTNAATGNTAAAAGCANAATNTGGCACTGTAANAANGACAACCAAANGGTGAAATNCTNG
AAAATTTTATCATCTCTCAGCAAGTCACATNCTTAACTGTCAAAAACCNACCTTTATCAA
CGGTGACAGTGTAATCGACTTANCAATCTGCTCAACTCAATCATGTACCGATTTTTTCGA
CTCNCACGAAGTNCTGGCACTTTAAAATAAGCGATCACCAGCCTACCNTNACCACATTCA
ANAACNTTCTACCCAGAAAAAAANCATTTACAATTAANAGAACNGACTGGTCGAAATTNA
GNAACTTACTAAAGAGTAAAAACGGCCCTCAAATTATCAACTCCGAACGANATCGACGAC
GAATGCCGATNNAATTATAACTGACATCTTAAACGCTAACTCTCGACGCAACAAAACNAT
GTAGTTTCAACGCATCAAGCAAACAGCCCAATACCGATTCCAGAANACCTTGTTAAAAAA
ATAAAACTTAAAANNAAACTCGTCGTCTAAAACAAAAAATAAGACGGAATTNACGACAAA
GATCTTAACATTTAATAAGTAGNCAAATAAGTCTAGAAATAAAATCTNTTAAAGAAATTC
TAAACGAGAAATTTAAGCGACTTNNTAAATTCAACCAATCCGAATCGAAATGTTGGAATC
CGCTGAAAAGCTTNATCGATCCAAACAAGGCTCNAACCAAGAAACCGATTATAAAANTTA
AAAAAAACGACAACCGTTTAANAAACGACGAAGANNTAGCNAACGCNTTCGGCGANNANC
TTGANGAAATTTTTACTGGGATCAACTGCCACACTTCAAAACAAAGAATTANCAGACAAA
ATTTCAGACCAGAATCTGACCAAAAGATAACAAAAGATGAATTTCTNAAGGCTCTAAAAA
AACTCAATCAATCAAAGCCTCGCCCGGGCTTGACAANGTAAATAACAAAGTNCTNAAAAA
CTGCCCAGTAATCTTCTTGNTCGTATTTTAANCTNTTCAACGCCTCNATNAAAATTGGNC
ACATNCCNAANGAACGGAAAATTTCNAAAATNATNATGATCCCAAAAAAAGATAAACCAC
CTGACCTGATCGACTCATACAGACCNATCTCGCTTATNNGNTGCATNTCTAAATTGCTNG
AAAAAATTATCAACAACAAACTTCNNACNTGGNTCGAAGAAAAAAATTCTTCCNCCGTGC
CAATCCGGTTTTCGGAAAAAAATGAGCACTCANGACCACATCTTNCGNCTANACCAATCA
ATNATNANCGGCTTCAGCGAANACGAGCTAACCGGAGCGGTNTTTTTTGACTTNGAAAAA
GCCTTCGATAAAATCAATCACCAAGNNATCCTGCACGAACTNAAAAAATCAGAATTAACA
AATTTTTNTNCAACTGGATCGAAAATTTCCTCACCGATAGGAAATTTCTTGTCTCGATGC
AANACANAAAATTAAACTTTTCAAAATTTCATCCGGAGTACCCCAAGGNAGCTGTCTNTC
NCCAACTCTTTTTTCGNTNTTTTTTAGCGACGTAGCTAAAAAGCTTCCAGCTGAAGTCAA
AAAAGCGTTGTTCGCNGACGACNTGTCGATTTGGTNCACANACACAAGCCTTAAAAAAAT
TGAAGAAACATTACAAAANGCAATTAAACTCAATNGCAGGCTTNTGTAAAGAATGGAAAC
TAAAAATAAACTTAAACAAAACTATTTANACAGTTTTTACNACAGCCGGCTACAGNAAAA
ACTACGAAAAAACTTACCGATTAAATTTATCTATAAACAGCAATCAAATACCAATNGAAC
CGTTCCCGACGTTTCTTGGTCAAAAACTCGATCCGAANCTTTCNTTTANNAGCCATTTAA
ACGATCTATCGACAAGAATGCTTCAAAAATCAATNTNATTCGGAAAGTTAAAACANTTAA
AAATAAAAAACAAAATCAATTTGTTAGTTTTAAAACCGTTTTTACGAGTCTTATCAGATC
CAATTTCGATTANTGTTCATTGCACTATCCANTTCAACACAAAGAATCTCAAANGACCTT
CAAAAANTACAAAACCGAATTTTAAAAACGATNAAATNCTTCCCGTTAAAAACAAGAANT
TCGACGATTCACCAAAAGNTAAATATAGACGATNTCGNAAAGAACCGATCACTTATTTNA
AAAATTCGTTGCNAANCGCCAANNCCATGCCCAAATCANCGGCGACCTNAANGACTCNCG
NAACATCACCAGCCCANCTGACAAGTACTGGACNCCCTTTGACAAGTTCAGGCACGTCAG
CCTGGNGCCTGGACGGTCAAAACGACATCNAAGACTCAACTCCTAAAAATTGAAAAAATC
ANNGAAATCTTGTTCTATTTT
>rnd-4_family-181#LTR/Gypsy.inc.unc
ACTGTTAGCGGCTAAATGAACTNGTTAGTTCGTAGCTAACTTTACACTTCTTAGTTATGA
TTCCCTAGTTATTATTTATATTAACTACTGTAATTGGTGGCTTAGAGATATAATACTNAA
GTATGTATATAAAAAGAAGATTTTATTTGGTATANTTNCGCGGAGCTTTAGAGTTATAAT
AAAGAGCTTTAAACACAAACTTTTGTTTTCTTTATTTNCAATGAATTCTGATAGGCAAGT
AAGCCTACAACATAATGGCGCTGCGACTAAAAGAACCGCGGAGAGAGAAAGAAGTGATGA
AAGTACAATTGGAAACGAGCGAAGAGGACCTGGTAGACCAAGGAAAATAGCAAGAAGAGA
AGAAGTCTGTGAGGAAGATGTCGATGGTGAAGCAACAGTTGTGACTTCTCGCTTACAATA
CCCAATAAATATTAACATTCGGCTATATAATGGAAAACCGGGAGAAGATTTTGANCAGTG
GCTNGCNGAATTCAAAACGAAGACACTCGACGAATTGAGGAAAATCGTAAGATGGAGCTC
TTTAAGGCTTATATGGGATCGAAAGCAAGGGAATGCATGGAAGGCCTTAATGAGCAAGAT
ATAGACACTTTCGACAAGTTAAGTTTCGAGATGNGAAAACTNTTTTGCAAAACNAATCCN
GANCATTATCTGTTAGAGTTAANTAAGCTTAAACGCGACTCCTCCGAACCNCTAGTTTTC
TNCAGTTTAAAGATNGCTCAGATGGTAAAGAAAGCNTATCCTACGATTGCANGATCCGAT
TGTATTAGAAAAATTGAAATTGGAAAATTTTCTAAGAGGACTGCCGAATGATCTAGCGGC
AATGGTTCGCGTNNGAAAACCAANTGATCTGCAAGAAGGATTACGTTTCGCTGAGATTTG
TGAAGTTGATAAAGGCACTAAAAAGAAGGAGCAACTGTTTGTCAATGAGATAAAATCGGA
ACAGAGCCTTATTCTGAAGGTGGTGACAAACAAAGAACAAACCAATCCGCTTCTAAACCG
CAGATAGGAGCTAGGAGAAAAGAAGAAATAGGAGAAAAGTAATGATTCGAAAAATTTGGA
AAACAATCTGTCAACTTTATATCAGAANATCAATAAACAAGTAAATTTATCGAAACAACA
TTATTCNAACTTAATTAACGAAATTTAAAACTTGGCGCGATGATCGAAATAAAACCGATA
TAGGAAATAATAGATTAGATACAAACCGACGATTCCAAAATAAACGTTTTAAGAATAATA
ATAAAAATAGTAATTTTGATTTGAAACACTCAAACGGACCTGATCAAGGTAAGTTCGCTT
TAAAAACTCCAACTAATCCTAACGAAACCCGCAAATGCTACCGTTGTCATCAAGTGGGAC
ATATTAGACCATATTGTCCGAACAGAGTAAGAATAGGTCGTTCACCTCTAAATAGAGTAG
TGACAGCAGCTACCCAAACTTCAAATTTAATAAATAATTTAGAAATGTGCATAAAGCTTT
TCTTTGACCCAGTTTTATTCCATGAACCATTTACTCCAGTTCTACAATCTTCTTCTTTAG
GAGAAACAAAAGAAATCAACATTCACAAATTCATCTCCTTAGACCTAAATTCAAGCAACC
TAATAAAAATATCTGCTAACATATTTGGTATTAATGTATCGAATGTCCTCGANACAGGAG
CTAGCAGAAGCATGATTAAGAAAGAATGTTTGAATAAAATTCTTGAAATTGCGGAACCAG
GAAGTATCAAATTTAGNAAATTAGAAAGCCCTTTGAAAATTAAACTAGGAGACACTTCGT
TAACAGAAANTAATTTCAGAGTTAAGTTAGATATTGACATAGAAGGGGATTTCTATCCTT
TAGAATTGCTGGTTTTAGAAACGTTACCTTATGATGTTCTTTTTGGAATGGACTTTATCA
CGCTTTATGATGTCTTAATTCGACCGGCAACTAAAACAATAAAAATTGATCCAGACTTTG
TTCGAACCAATCCCAGTTGTGAAATTCCTGAAAATTATTTAGTTTGTTCTGAAAACGTTT
TTATTCCTCCTTTTTGNGAAGTTTTGGTTCCGGCCANTGTAAATAAAACTCACAAAGGCC
AAAGTCTAGTAACNAGTTATTATCCTCTTGTAGAGAGATTCGGGATTTATGCCGGAAAGG
GTGTTCTGTCAGATGAAAGCGAAGTGTGCATNTGTTTAGCAGATTTAACGAAAGAAACAG
TTTGTTTACCAAAAAGAACAATTGTGGCAAATTTATCACAATNTGANAGCAGTGAATTTC
TTTTAATCGCTCAAGACTTGGGACATAATCCCCAAGAAAATGAGAAACCTACCAAAAATA
TGACATTCCCTGAAGGAGTAGATCTCTCGACTACCTCGCTCAATGATAATCAGAAGGAAG
AACTTTCTAAACTTCTTATAGATTACAAGGATCTCTTTAGTCAAACATTAGGAAACCCGG
GTTCGGCTAAAGGCGTCGTACACAATATTGATACTGAAAAAAATAATNCTGTAAGTTGTG
CACCTAGACGCGNAGGAGTGAATGAAAAGAAAGCCATAGAAGAGCACGTTAAAGATATGT
TGGAAAAGAAAGTTATNAAACCATCACGAAGTCCTTGGGCAGCTCCCGTNTCTTTGGTNG
GAAAAAAAAGATGGTTCAATACGATTTTGTGTTGACTACCGNAAGCTAAATAAAATAACA
AAGAAAGATGTTTATCCTCTACCANNAATCGATGACACTTTAAACAGCCTNGGNNNATGT
AGTTTNTTTTCATCTTNGGACCTTGTTTCTGGATATTATCAAGTTCCTGTTGCACAGGAN
GACCAAGAGAAAACAGCTTTCATNANCCATTGCGGATTGTACGAGTTNAAGGTCATGCCA
TTCGGNCTGACTNACGCTCCAGCGACTTCCCAAGGATATATNGACATCGCGTTCGCAGGA
TTAAAATGGCTTNGTTGTCTGATTTATCTTGATGATATTATCATCTTCTCGAGCACTTTT
GACGCTCATATGGAGCNNTTAAAATCTGTGTTCGAAAGGATGCGAGAATTCNACTTGAGA
GTTAAGGGTTCGAAATGCTCTTTTTGTAAAAGAGGCTTGANNNATTNAGGCCACAAGGTT
AGTGCTGCAGGTATAAGCCCTTGACCCACAGAAAGTAAAAGCTATTTTGGAGATACCTGT
TCCTGAATCNAAGTGCGAGTTAAGAAGTATTTGGGATTATGTGGATATTATAGAAAATTC
GTTGCGAATTTNTCTACTATTNCGTCATGCCTATATGAGTTAACCNATGAANGCATAGAA
NACGCTTGGTCGGAAAAACATCAAGAAAGTTTCGATAAACTAAAAACTTTATTAACTCAA
CAACCGATTTTAAGTCACCCAGATTTCAACTATCCTTTTATCGTCCAAACTGATNCAAGT
GACGTGGGGTTAGGTGCTGTACTTTGTCAACGTATCAATGGAGAGGAAAAGGNAATCGAA
TATATTAGNAGAAGTNTACAACCCTCTGAAAAAAACTGGACCGTTAGGGAGAAGGAAGNA
TATGCTATACTATGGGCATGTGANCAGTTTAGACCATTTATTATCGGACTGAAATTCTTG
ATTGAAACTGATCATGAATNCTTGAAATGGTTAATGGAAGCTCAAGCTCCTGCACGACTT
GTAAGGTGGGCCCTGAGGCTAAGTGAATTTANCTTTGAAATAAGACACAGGAAAGGTTCT
GAAAANTCTAATGCTGANGCTTTATCCAGACTTGTACCAANAAGAATAGAGCCTGATGTA
ATTGATATTGATCCTTACTTGTTAGTAGGGAATGTTCAACAGGGAATAGAGACAAGTTCC
ATTCTAAATTTTGACATCATAGAGGAGCAGGCTAAGGATCCCTACTTACATTCTATTTTN
AACAGTCTTTTAAGAGACAANAACTCGAACTNCTCCNTTAGGTTCACGNTCAAAGACTCG
ATACTCTATTTCAATGGAGAAAAAGGACTCCTGTTAGCTGCCCCACAANAATTAATNCCT
GTTTTACNAGAAAANTATCATCAGAAAGCGCTAGCTCATGTAGGTCGTGACAAGATGTNT
CATCACCTAAANGATAAGTTTCACTGGCAGGGTATGTATTCAGATGTAAGGAGATGGGTA
AGCGCTTGTTTAAGTTGTAATCGGGTTAAACCGAGTCAACCTGTCAAAAATGGAATGTTA
CAGCCAATTCAGGTTTCATATCCATTTGAGATTGTGGGTTTGGATATTCTCGGTCCACTT
AAAAGGTCAAAGAATGGTTTTAAGTATATATTAGTTTTTGTTGATCTATTTACAAATTGG
GTAGANGCTTGTCCATTGCGTACTTTGGAGGCTGAAGAGGTGGCTAGAAAATTCTACTCT
GTGATAATTACGCGACATGGATGCCCAAGCAAAGTGTTTACAGATCAGGGAACTCAATTT
ACCTCGAATTTGTTTAAAACACTTTGCAAGAAGTTCAATATTAATAAGCTGGAATGCAGT
AGCAAACATCCGCAAACTAACGGGAAAACTGAAAGATTTAACAGATTCCTGTCAAACGCA
CTTGCAATGTTAGTTAAAGAAAATCAAAATAACTGGGATGAATTAATCGATGACATTTTA
TTGGCCTACAGAGTTACCATTAATATGACTATTAAGGAAACACCTTTCTTTTTGTTGTAT
GGGCGAGATGCCGTTTTACCTTCTGATCTTATGTTTGGTACAGCAAGAAATGCTGAGGCA
GATGATACTGAGGACAAATTTGATTATAAAATAAAGCTGCTTAATCGGTTGAGAACCAGC
TATGAAAATATAGAACAACAAAGGGAAAGAAGAATTAACTATTATAAAGAACAATATGAT
AAAACACATAAATCTGTTAATTTTGAAGTTGGCTCAGAAGTCATGGTTTATTGGCCGGTT
CCTAAACAAGGGTTCACACAAAAGCTTTTGCCAAGTTGGCAAGGTCCTTATAAAGTAATT
GCTAGATTGAGTAGTTTGACGTATCGGATCGAAAAGGATAACAAAACTTTTGTTATCCAT
GTTCAACGCTTGCGAGCATATAAAAGATTTGATTAATTCTATTGTTTTTTTTTTGTGTAA
TTTGAAAATTTTAATGAATTCATCAAATCAATTAATCAAATCAATTAAATCAATTAATTA
TACCAATTGATTAAATTATTAGTTGCTAATTGCTAACTTGGAGATGAATATGAATTAGTG
ATTNTATTTAAAGCAGCGATGGATTGAATTAAAAAAAAGAAAAAAAAAAAAAAAAAATGG
TAGAGGAAGTAATTGATATAAACTTAGAAGAAAATAAAGAT
>rnd-4_family-110#LTR/Gypsy.inc.unc
AATATGTAAATAAGAAAATACAATTCTTTAAAAAATTCTATTTAAGNTTTGGAAGTGTNA
TAACCCAAATTTGATGTCGTATTAAATTTGAGTTAAAAAACAGTTACCATATTATTTTCA
ACTTTGGATATTATTTTCNNCAGTTANAGTAGTTATTGTTTTCTNGNCATAATTTTNCAT
ATTTAAATGCTTGTTTTTCACTTATTAGTTTNAGATTCCAATTTATTTCAAATAAAGATT
TATCCTTAAAAAGTTTCTTCTTTAANTGTTTGGTCTCTCAACCACAGCATAGCGGGAGTT
ATTAAATTAATGCTCGTCTATGCACAAAAAGATAATAAACAAAAACCACGTTTATTACAA
ATGGTGCCCAGTGGTCGTTTAATTATATATTTTAATTAAACANANTCAGATTTTTCGANA
ATCAAAACAAATCGTACACGAGGTACGTAAATCAAATAAGTAAATCTTATTTAATCGTCA
CTAACCAGAGTGATACTGAGGTAGTCTCCGTGCAACCTACAATTAATTGATCGTCCACAA
TAAATTTTTTTCAAAATTAACGTGTAATTNACCACAAGCAAATACAAGATGCCCACGTGG
AACCCAATCACGTATGTTTACACAAGCATGCAATATATTACACAATTAATTTATACAAAG
CAAGTCATTGAAGATGAGCTTAATCGATCAAAATATGGTAAAAAAGTCCCACCTACNCTG
AATGAAAACAAATTCAGATTTATCATACAATTACTAGACCAAGTNAATACCTACTACTAC
AACCAAAGTTATTTTCAATATATTTGGAATTTAACAGTTACAATTTTCATTTTCAAAATT
TTATGGTCTGTGTTACCTATGGCTGTCACATGGGTTGTGAATTGGTTAAAAAAGAAACCA
ACAACACAATTACAATATGTAAGACATGAGCTAAAAATCACACCGACTAAATTTACAATT
AATCAAGACTTCAATGTATGGAAAAAAGGGTTTGAACGGTATGCGAAAAATGTTGCCGAC
AANACAAATGCCTTATTATCTTTAATGGAAGAAACCTGCNTTGAACAATTGGAACAAAGA
CTTCTGATTCGTAATCCAGATGCNACTTACGANGAAATTATCAAGATCTCATCAAAATTG
TTTGGAAGAAACCCNATTTACAATGATCCATTGATGGAATTTGTTCACAGAACTCAATTA
CAAAACGAAACAATATTTCAATTTATGTTTGAACTAGAAAATTTGGCCGCGAGAGCTTAC
CTTCAACATGACGATAGGTATAGGGAGCCAATTATTNTTGATCGTTTTATTCGAGGTTTA
CGAGATAANAGAGTACAAAGTGAACTNTGCCAAACGGAAACAATAGAAACAATTCGAGAG
GTTTTGGACAAAGCAAATAAACTTGAAATTGGTTTCCAGAAATGTAAACAAATAATAGAA
GTAAAAAATTCTAGAACAAATGAAACAGATCAAAACAATCCAAACAATTACAANAATTCG
TATGATCAGTTCAATCGAGAGACCTCTATTCAAATCAACATTACCAAAAGCCAAAACCTA
AAGTAAGTTTTCTATCTAATACCAAGAATAATCAAAATGTGAGAATGGNCCAAAACGAAT
GACTATCACATAATTTTGAGCCTAAAAATAAAAAAAATTTCAACAATAATAAACATCCAA
ATCTTAAAACAAAAAATGCTACATCACCTAAATTTTCAAAAAATCTTCAATTGGCCAAAC
AACTACATCACCCAAAATCTCATTCATATCAGAATTTAAAATTGCCTACCAACAACGCAA
CATTTTTAAATGCAAATGAGCAACAAATTTCAAACTACAGTTCAACCGTAGCAGAAAATT
TAGAAGGTGATTGCCTAATTAAAGATATTTTGACTCATTTTCAAATCGACACTGGTTCGG
ATATAACAGCTATATCTGATAAAAAGTACAAGGATCTTCCAAATGAGAAGAGATGATTCA
AGTCAGAAATGATATTACTGGTGCCGATGGTAGTAACTTAGTAATTCTTGGTAGAACGGN
GTCAAAATACAATTTGGTACTACACCACACAAATGTTTACGTAATAAAGGATTTGGTACA
AGANTGTCTCATTGGTCTTGATTTTGTTAATAAATTCAATGGGTTTAGAATACCAATTGG
TCATTTAAAATCAACTTTAAAAAATTTTACAATTACAACTATACATAACTACAACAAGAA
ACTTAAACAATCGCAGTTGAATAACAATGACGCAAAACCTAAAACTGTCCAAACCATCCA
CCAAGCTCAGACACTATTGAATCTAAGGAGGATCCATCGAAAAATGAAGTAATCAAAAAT
AAGATTTTAGAATTAGTAAAAAGTGTCTCAGCCGCTTCACTCATGGATCTTAAACCATCA
ACAATTACNAATCATAAAATTGACTNAATTAACCCACAACAAGAAACAATACGTCAAAAA
ACACGTAGAGTCCCAATGAGCAAACGAGATGAATTTAGTAAAATGATTGATGAAATGCTT
TCGGCAAAGTTAATCCAACCAAGCAATTCATCCTGGTCCTCACCAATATATTTAGTTAAC
AAACCAGATGGATCAATTCGTCTCACTATCGACCATCGCTTACTAAACAATGTCACCAGG
AAAGATGCTCATCCGTTGCCAAACATTGATGACTTATTTACGCTGTTGCCAAAGTNAAAG
TGGTTCACCAAACTGGATTTGTTTAGTGGATATTTTCAAATAAAGCTGGATCCAAAATCG
CGNAAATACACAGCATTTTCTTGTGAGCGAGGCTTATTCGAATTTGTGGTGATGCCAATG
GGTCTGACAAATGCGCCAGCATCATTTCAAANGGCCATGAATGAAGTAATGGAGGAAGCA
ATCAAAAATGGGTTTGTTGTCGTATTTTTAGATGACATTTTAATACATTCTTACGATATA
TCCCAGCACTTAGAACACGTAAGAATAGTTNTAGAAATTTTAAAAAAGCACGTACTTCAA
GTTAAACTGAAAAAATGTGAAATCGCGAAAAACGAAGTCGCGTTTTTAGGTCGTGTAATA
GGATTTGGCTACATTAAACCTGATCCAGCTAAAATTGAAGCTCTTTTTCANTATCCTAGA
CCTTATACACTAACACAATTACAAAGTTTCTTAGGCTTAGCNCAATATTATAGAAAATTT
ATGGAACATTTTTCCCAAATAGCCGCGCCTTTGTATAAATTAACGACAAAGGAAGAAACA
ATTACAGCAAAAAATAATAAATTAAATTGGAACGAAAAATGCGAGNAATCTTTTAGATAT
TATACGCAACTTGTTTACGTCAGACGCAGTCCTAACGTTACCAGACCCAAATAGAAGATT
CAGGTTAGACACGGACGCGTGTAATACAGGNATCGGAGCAGTNTTATCCCAAGAAGNAAA
TGGGGAGNTTAGACCGATCGCNTATTTCTCAAAACGACTAAACAAAAGCACAAAACTACT
CACACCGAGAAAGAATTGTTCGCNATGGTCNTANCNATGGAANATTTCCACCNNTNCCTA
TTCGGTCGAGAATTTGACTGCTATGTTGACCATCAACCTTTATCATGGTTACTCACGTGT
AAAAAACCTAATTCACGTTTAGCCAGATGGTTAATTAGAATCAACAATTACGCCTTCAAA
ATCCATTATAAAAGTGGTAAAACTCATACAAACGCAGACGCACTTTCGAGATGGCCTTTG
CCAATTGACGATGTGAGAGTACGAGCTCAACAATTACAACACGTAGCTGATGAAANAGAA
CCAAAATNTGTGATAAATTTAATTGACATCAATCAAGATGAACCAGAACCACAACAATTA
GAAATTTCACCAGTTGAACAAGACAAAGACCAAGGTATTCGTTGGATCAAAAATCTAATT
NATGAAAATGGCGAAAACCGCCCGAAAATAGAGCGATTCGATTCCAATTTTCATAAGAGA
TTATACGAACTGTATGAACAGCTCTGTTTAGATAACGATCTCTTATTTCTGAAAAAGGAA
GACGGTANAAAGGTCGTTGTTCTACCAAAACATCTAATGAATCAAACAATTGAGAAGGTG
CACAGTTCAATACTTNACGGTCATCTAGGTGTAAGCAAAACATATGACAAACTAAGAGAT
CTTTTTATGCACCAAAATTAAAAAATAAAACGATCAGATTCGTTAAAGAGTGCTNTACTT
GTCAAAAAGTTAAACAACCTAAACGATTTCAAAGAGCACGACTACAACCAATTCGGCCAA
GTAAACCGCTNCAATTAATTACCATAGACATAACCGGTCCATTGCCAACATCCAAGAATG
GAAATTGTTATATATTGGTAATTTGTTGTCACTTTTCAAAATGGGTGGCTCTGTATNCGA
TGAACAACACGACGAGTGACACTGTGGCTCATAATTTAATAAGGTTCATGATGCAATTTG
GTCTCTGTACAAACATTCTTTCAGACTTGGGTACGAATTTCCAGTCTGAATTAATGAGAA
AAGTCTATGAACTTTTAGATGTTCATCGATTAAGAACAACGGCTTATCATCCCGAATGTG
ACGGCTTAACGGAGCGCTTTAATCGNACACTCAAAACAATGATAGCATGTTACGTGAATG
ANAACCAAAGCAATTGGGACGAACTTTTACCGTATTTNAGCTTTGCATACAACACATCAA
CACATTCAACAACCAACCATTCGCCGTATCAAGTCATTTTTGGTAGAAAACCCAAAATCC
CAATTGACTTGATGATTACCGAATGCGCCGAAAATAATGGGGAAGGGGAAGTTACAGTCG
ACTTGAACGCAACTGAAACTGAGAACAATTACAATGAACAAACACGCGCTGACCTATATG
TTCGTGAGTTAAAAGATAAACTCAATGAAGTCTTCAATTGTGTCCAAACAATTACAAATT
CCAAAGTNGAAAAAAGTAAATATTATTACGACCGCAACATTAAACCAAGTGAATATAAGG
TAGGAGACTTAGTTTTGTTAAATATTCCGAAAGTCAGGAGAGGACTTTCTAAAAAGCTTG
CCCCAAAATGGGAAGGTCCATTTATTATATTACAAAAATTAGGACCGGTAAATTATAAAA
TAAAAAAATTAAATNAATCAAAAGCCAAAGTNAAATTAGTGCACCATAATCGCTTAAAAA
GGTTTTTTGGTATCATCAAAGATAAATTAAGTGACCCTGAGTCCGAAAACGAAAATGATA
CTCTACCTCAGAAAAAACCAAGAAAGCGTAAAAAGAAACAATTTAAGGATAGAAGAACAA
TACAAACCCGGTTGACCAGCAAGATAAGTCTATAAATGAAAATTACCATAATNTACAGGA
AATCAAGACAGAGTGGAATTTGATTGTCCAGTACCTGATGTACAGCCAACAAAAAATAAA
TCATTTTTAGATAGCCGGTCTGACACTGAAACTGAGTCGGAATCCTCAGGTGATCAGACG
TTTATTCCAAATAAATACCTGGCAAATCAAGTGGTCAATAGGGAGGGAAATACTCGCAAA
AGTANTCGAGTTAAGAAACCAGTCAATAGACTCGGATTTTAATGTATCCCTAATATTTGA
AAATTTTTTTAGCGTAATGTTTTCTAAAATATATTTTCAAAATTTTGTTAACTTTTCTTT
GCCTTTATTATTTACATAAGTTAAAATTTTTAATTTCGAAATTTTTAAAAATTAATTAAT
TTCAAATTTCAAATTATTTTCGAAAATTTGTAAAATTACTTTCCTTTCATTCTTCAGAAT
TATTGTAATTTTCTATTTCTTTTTTTTTATATATCATAATTAGAACTTCGTTCAAAAAAA
AAAAANAAGGAAAANANGAAGGAAAAAAACAATTACCATGGCTCAACACGACGTCATGAT
CTCCGGCGTCACNAACGAGC
>rnd-4_family-423#DNA/TcMar-Tc1.inc.unc
TTAATAATTTTTCTAGTTATAAATTGAAAAAATACACAATGCTGAAAAGAAGTTTAATTT
TATATTTTTGTAAATATATTATAATTTATAAAATGCAAAATTTCAAAATTAGACATTTCA
AAATTGAAATTTTGTGACTTGAAATTATTTTTCAAGTCTCTTTATGTAAAAAAATTGCTT
GAAATTTTTACTTCAAGAAAATAAAATTTTAATCTCGAAGTTTTAATTTCAATCTGAGAA
TATAAAAGGATTGAAATTTTGTCATTAAGTAGGAAATTTAGAAGTATGTATGTATTTCGA
AGTTTCATTTTTTAATTATGAAATTTTTAAAAAAATTTCAATGTTTCAAAATTTAGTGCG
TTTAACAACCCTAGTTTTTAATAATTAAAAATATTAAAAAATCTAGTTGTTCCAAGGCAA
CCAAATACCTTTACCAGTAAATCACCCATTGTCTCTAATTTTTATCAAGAAAATATATGT
GCTTATTATTACTTTATTTTAAAGAACCCTGTCTCAAATGATAAACCCTAGTTATGAAAT
TATTATTATTATTTCATAAAATTACACCAGATTCGGGGATGTTAAAAAATAAAATAAAAT
AGAATACAAATAAGGAAGTTTTGTGCTGTTTGTTTTCCTTTTTTTAAATTTACAATAATG
TTTAAGAATTTAAAATATTAAAATAAATTTTCTTTTTTTTTTATATAATTACGACAGAAG
TTTTAACTTTAGATTAAATATTCAAAGAATGAGATTAAAAAAAATAAAACCTTTTTTAAA
AGTTTGATGTAAGCATTTTTTAATTTTTATTAAGAAATAGCCAAACAATTTTTTCTTTAA
AATTGTGTACCTATCTTATTTTTAACTTTGATTATAAATTGTTATTATTTGAAAAAGTTC
TGCAACAAATTGAAACATACTTTGTTTCACCTTTTTTACCTAAAATAATTTTTCTCACCT
AAAAAATGACATAAATAAAGAATCAATATGATTCAAATACAGTATGTCTAGAAAGTTTAG
AACATTACTAAAAAATTTATAAAAAAAATTTAANGAGTAAAAATCTAAAATTATAATATA
TTTACATATAATGTTAACTATACCATCTTAAAGATAATTTTATTAGCTTTCTTTTGATAT
ATAGATTGTTCAAAAAAAAAATTTCTGAACACTCCAGAACCCATTTAAAAAAAAACAGAT
AAAATTGAACAAAAAAAAATAGTCTACAAAGTTTAGAACAATTATTTTATCCTAAAATTT
TACCACACCTGACAATCCCTGGCCATTTTTTTTTCACACAATGCTTGGAATGTNNTTTCA
TACTGTTTGCTTGCACTTTTTACGTTTNATTTATTATTTTTGGATTTTAAAATCGGTCAT
TTTGTTNAGTTGTACCATTTTGGCGTTTNTTCCATAAAAATGGGTAAAAAAAATGTGTCT
GGNNCNCAAAGATGGCAGATAGTTGGTCTGCTAAAAATTTGAGACAAAAAGCAAAANGAA
ATAGCCGAGTTGNTAGGAGTTTCGAGAAAATGTGTGTCTACAACAAAGCGCAATTATGAG
AAGACGTCCGTGGTCGAAGAATTACCAAGGTCTGGTAGACCTCGAAAGCTTACCATTCGA
GATGAGTCGTACATTTTTAGAGAGGTCAGAAACGATCCTACANCNAGCTATCGANAACTN
GCCTCTGATTTTAATTCTAAGNCTCAAGATGTTAGGGTAAGTAAAGACACTGTAANGAGA
NTTCTATCAAACAAAAAAATANAGTCTCATACNGCGGTAAAAAAACCTCTTTTGACTGTA
TTGGATCGATCGAAAAGGCNCAAATGGTGCAAAGAGNGACNAAGNTGGACTGTTAATGAC
TGGTCAAAAGTTGTTTTTAGTGACGAGTCCAATTTTGAGGTNTTTAACAGNAAATCNAGA
GTGTTNGTAAAANGTTTTGCAAACGAAAAGTNTCACCCCAAGTTTTGTTTACCAAAGTTA
CAAAATGGTGGAGGTTCGGTCGGTATTTGGGGATGCATTAATTATAAAGGTACTGGATGT
CTGCATCCATTTATACAGGCAGAATTAATCAATTTGTNTACATGGACACTCTGGAAAATA
ACTTATTACCATCAGCCGAGATATTTTTTGATCAGAGTCAAGACTGGATTTTTCAGCAGG
ATGGCGCTAGTGCACATACTGCTCATTCCGTTCGAGATTGGTTTCAAGAAAAACAAATAA
CGGTTCT
>rnd-4_family-77#Unknown.inc.unc
AAAAAATCGCATTTACCAAATATGATTGTGTGGTGAAAAAATATACTTTNTTAAGTATTA
ATTTAATGAATTTTTTTCTAGNAACTATCAAAATTTAANNNATTTTTGGACTGATCCTTA
ACAATTGATTTAGCGAATTNNAAAAATGAAAGTTTATTGCGTTTAAAAAAAGNTTTCTAG
TTCCAATTTTTCAAATGNTTGAAGCTTANTTTATTTTCTGAGACANATGGAGCGAAAGTC
GTTAAGNATTATGAGAAAAAAAATTTTTCAACAAATTTTGTAATATTTTTACGGCAACTA
AAATTGATCATGATCAAATGATCAAAATTTAATAGATTAAAATCTTAATAAAAATGTTNA
AATTAGCTTTTTTTAATATTTTTTAAATTAAACATAAGATGTTTATTATTTTAATTNAAA
AAAAAAATCTTTTTTTTTAATTAGTTTTTAATTATTCTTCTAAAATTTTTATTTGAAAAT
TTTAAAGACAAATTTAAAATCCATATTGAACGATCCAAATTATGGCTTTAAATAATATTT
TAATGCTAATAAAATTATATTACTCGAAAAAAAATTAATTTNATCTTTTTCTTGGCTAAA
TTAATTAAAATAATAAATTTAAATNGGCAAATTGAAGTTCATGATCAAATTTAAATTTCA
AATCAAAATTTTTAGTTTTTGATTTAAATAAAAAGGTATTTTTTTTCAATTTTTTAATAA
AAAATNACTAAACTTTATTAAACATGATTTGTTTAATCTATAATTAGATAGAAAATTATA
TGAATTTTTATCTAAAGTAAATTAAAATCTTAATCAATATTTTGAAATTTTGCAATACAA
AATTTAACTTTGTTTCGCCGTAATATATTTTAATTAGTATTAAAATATCATTTAAAGCCA
TAATTTGGATACCTNAATATGGATTTTAAATTTGTCTTTAAACTTTTCAAATAAAGATTT
TAGAAAAATCAATTAAAGATCAATCAGAAAAAAAAGATTTGTTTTTTTTTCAATTAAAAT
AATAAACATCTTATGTTTAATTTAAAAAAAATATTAAAAAAAGCTAATTTGATCATTTTT
ATTAAGATTNTAATCNATTAAATTTTGATCATTTGATCATGATCATGAACTTCAAGTTGC
CTTTTGAATGAATTAAAAAAACCAATTAATTAANAAATTATTTTTTATTNATGAAANTAA
ATATAGNTAAAAATATTCGCAAAGATATATCTTTGTAATAATTTTATTCCAAAATGATAA
TATTAAAATTTGNAAATCATCTGTAATTTAAATAATCGAGTAGATAAATTTGCTTCTTTT
ACTAAAATGAAAAAATTTTTAATNTCATTTAATTCAATTTAAAAGATCCAAAAAAGCGAT
TTTTTTTAAATTTATATTTATCATTTTTTTTATCAATCAATCAANTATTCACATCAAAAA
TTTATTTTAATTTCGATTTATTTTGTAAAAAATAANTTACAAACGTTACTAGTTAAAAAA
ATTTCAATACTTCTTTTGA
>rnd-4_family-824#LINE/CR1.inc.unc
TGTGGAACANNTTNAATNAAAGGGAGATAAGGAAGATAGAGGGNGTTCAAAANAGAGCTA
CAAAAATGGTAGTNGAACTAAAAGGACTAAATTATGAGGANAGATTAAAGANGTTGGGGT
ACACTGACCTGGAANTAAGGAGAAAAAGGGGTGACTTAATNCAANTATATAAANTANCCA
ANGGGTTAGAGGAGGTGGACATGGGGTGACTATAGGGAGGGGGAATCAGGTAGATCACAT
ACACACCAAATTGCTAGGGAGATCGTGGGAATTGCAATATAAGAGGGATAATTCTTGCCT
AACAGAACCGCAACCACCTGGAATTTACTACCNTCCGANGTAGTAGANGCTGATACGGTN
AACAGTTTCAAGCCGGAATTGATAGACACATGACGTCGGAGGCCTTGAGGAGATCGGTNT
ATCGGGTTTAGTAATTGGCATAGCAGATAAGGTTCNAGCTGATANAGTGCAGCCTTATGA
ACTGCACTCACACATTACTGTGTCACAGCTTNCACTACTACTACTACTACTACTACTAAT
TTTTNTAAATCTTATTTAATAAATAATATTCTATTTTTTGAAAAAAATATTNAACAAAGT
ATGTTACACTTTTTGATATTATTTAAAATATATTTTATTAAATTTANTTTTATATNTATT
AAAAATGGAATTATTTTAATTCGATTTGTATCGAAATTAACAATTGCAAGATTTCGTTTT
AATGAATTTCGATNAAAAATTTGTCTACTTACGACTTAAATTAATTAAANTAAAAACCAA
TAAATTTGATACAAAGTTTAAGAGTTTTCAATAATTNATGAATCATGATCAAAAAAAACT
ATTTAGGAAGTTAAAATGNCTTGGATTNTAAAATTTTATCTGGAATATGATTTTGAATCC
CAAACGAACATTNACNTGACATGTCAGTGTCGAGCTNTTGCAAAGTTCTCAAGAGTAAAG
GAAAAAGCTAATCATATCTTTTGTTCCTCTATTCAATTTAATTAANNAAAAATTATTTAC
ACAAGCTTTAAGTANTTTGATCTTTTGATCTTGGTCTCAAACTTNAATTATATCATAAAC
TTCAACACACCGATAATAAAATTTTTTAAAACGTTTTTTAGAAAAAATGACAAGGAGAAA
TCATTTTCGTATGGTTAATTTTTGTTCAATTTTCGACAGATAACTTAAAATCTGAAAAAA
TTAA
>rnd-5_family-121#Unknown.inc.unc
TGGTCTTTGGCCAAAAATTGTCTTTTTTTTTAATTAAATAGTGCAAATTAAATTGTTTTT
TTAGATAATTTNACGNAAAATTTTTTTCGAATTTTTGGCAATAATAAAAATTTTCTAAAA
AATAATCAAAAATTCGAATGTAAAAAGACTAANATAAAATTTTTTTATATAATTTAAAAT
TTTTTATAATTAGTTTTTGCAATTCAATTTTTANCAGCTAATTTAAACTAAAAAGGTTAA
ATTAAATTTTTCGTNAATTTTTCCATTTCTCGAATTTTTTGCTTTAAAAAAAATAAAATA
TTNNATAAAATTTAATATTTTATTAGNCGTTCATATTAATTCGGTCATTCGATAATTAAA
TTGTNATACAGTATGTTGCAAAAGTTTAGAAATTGATTATTTTATTTATCTTAAATTGTT
TATTTGTTGTATTTTACGAAAAATTGAGTGCAAAAGAAAAAAAATAAAAGCACTAATTTG
TAGATTTTTTTTTCTCTACAATTTTNGNGGGCTAGACGCATTTTTTTCACCNATTTTTTG
TCAAAATAAAGATTTCTTGGTAATNTTATTTTGAAAGGACATGAGGAGCTGNAGNGTTGT
CTAACTAAAATAAAGATTAAAATTATAAATATTAAAATTTTAATTATTAATTTTAATTTG
AACTAAAATTTCTCTTATCTTTAACATACCCGAATCCCTAAACCAGGGCTCCGCCCCGGA
CCCCGTTTAATTTTTATTATGGTTATTATTTACTGATAAAGTNCAAAAAGTACAGAAAGT
ACAAAAAGAACAGGGCCAAATAAAATAATTAGAAAAAGTACAAAAAGTACAAAAAGGAAA
AAGTTTTTTTTAATAGTTAAATCTCATTGTCTATCCATGAATAATATTTTTTTAGTATTT
AATTTCAAACTNATTTAGGAAATTNAATTTTTTATTTTTAATTTAANTACTCAAATCATT
AAATTTTTNTTTTTTTCAAAATAATTTTTTTATTTAAAANTTTTATCGGTGGCTGAAAGG
AAGGACTAAGCTTCCATTCCAACCNGNCNGGGNNTTGGCCAAATTAAAGATTTTTTGGTA
ATGTTATTTAGAGACCAAGTGAGGAGTTGGAGAGTTTTTAAATTAAACAGTTAAAGAGCA
AAATTTACTCAAAATTAGAAGTTATTTAAGAATTAATCATAAAGGTGTGAAAAAAGGTAG
CAATGGTTGCTAAAACTTTTGGATTACCCGAATTTCTAAACTTTTGCACCGACTTTTATT
TTTTATTTTTTAGAGGAAGTTTTTTCATTATAAATATTTAAAAGTTGATTATATTTTTAT
GCCGAGTGTCATATATCAAATTGTAGAGAAAAAAAAATTCTACAAATTAGTGCTTTTATT
TTTTTTCTTTTGCACTCAATTTTTCGTAAAATACAACAAATAAACAATTTAAGATAAATA
AAATAATCAATTTCTAAACTTTTGCAACATACTGTATAAAAAAATTGATTGTCTTATAAA
AATTAAACGAGTTANTTAAAATTAAAATTTATAATGAAATTCATGGATAGACAATGAGAT
TTAAATAATTAAAAAAACGT
>rnd-5_family-182#Unknown.inc.unc
GGATATGCTCATTACAATCTTCATTTATTGTAGTGTTGTGAGTCGACTCAAGATCTAAAA
AGTCGACTCAAGTCGACTACATTTTTTCCCAGTCGACTAATATTATAGTCGACTGGGAAA
TATTATAGTCGACTAAAGTCGACTTTTATTTCGGCTTCAAAAGAAAAAGAAAAGACACTT
TCTTTANTAAANTAAAATAATTCTCNTACATATTTNTATTTGTATTTAAAAAAAAATNTT
CATTTAATGTNCTTAGTTANATTATAGGTTCATTAATATTGANTTTATTTNTAATTTTAT
TTTGAATAAATTAAAATGTCTTCAAAGCAAAAAACTATTACTATTAGATTTTTAGTTATT
AATTAAATATTTGACGTTTTTACGAATAATGAAAATTTCAAATTTATTTTTTTCAAAGAA
CAATACTCTATTTGCATTGAAATTTGGACCTTTTACTATTAATTAAGGAAAAACGAGTTC
ATATAGAATTATATATTAAATGAAAGGTCTTGGACTCATCTTTCGGCAAAATTATTTAAT
TTTTTTGATTTCCAAATAAAAATGTCAATTTTGGCAAAAAGAAAATGTCTTTTTTTACAA
AATAAACTTTACAAATGAATTTGCAACGATTATTTTTTAGCTAAAAAATATAAATGCTTT
TTTTTCCTTTCAAAAACTGTTCATTATACAGTAATTTTTTTTAATTTCCAACCACAACTA
CATTTTAAATATGTATTCAGATTTGACTTATTGATTTTAATTTTGCTAGTCCAAATATCT
AATCAATTGGTGCTGTGAAATTCAAATATACATCGAAAAAATATATAAAAATATTTCCTT
TTTTGATAAGTTAAAATTAAATTAAATAAAATTGGTCAGGTCGGTATGGTGAACCATAGT
TCACTTATTATGAGAAAAATTCTTTTTCTCGGGTTTAGTGAACTATTTGCTCACTGTTCC
TAAATTAATAATATAGGTAATATTTAAAAATATAAATAAAATGACATAATTTGAGAGATG
GAAGAAATTGAGTATAAGCTGAGTAATTCATTTTATAAAAAATGTCCACACATTTTTTGT
ATTAAGAAAATAATTAATAATAAACTATTTNTTGTTTTTACTTTTTATTATTCGCCAAAT
AGTGTACATTCTTTTGAACATTTTTTTTAATATCTAAAAGAGATGTTGACAATTTATTAC
AGGGGATGATCTTAATGCAGTTGAAGCACATATTTAGTATAACATTTAGTTAAGCTTTCG
AATCTACTTAGCTCTTCAAACCAAAAGTTAAGGTTTCTTAACTAATATCGATGATTAAAT
CTCATAAAATATCATTAATATTGCTAAAGAAGTGTTCCACTGAAACCATAAAAATCTTTT
GTTCACCTAATTAAAAAATTGTTCACATTATCCAATTTTGGTTCACCTTTCCGTAAAAAC
AAATATTAAGTAAACTAAAAGTTCACAAAACCCGAGAAAAAAAATTGTTCACATAATAAG
TGAAATATGGTCACCTAGCCTACTAGACTTAATAAAATAAACATAAAAAAATATTGTAAC
AAAATGCAAAATATTTTTTTTTATCTTTTTTAATTTTCTCATATAAAAAAAGACAACAAG
ATAAAATATCATTAGTATTTTAAAATNATTTTTGTTTTAATTAATTAACTAAATAAAATA
GAAAAATAAAGATTTTNTTTTGAAAAAAAATGTGCAAAAAATGCATGTTGGAGTTTTTTT
TTAAATAATTTTTATTTTAGTTAATTTGATTTATCAGAAAAGAAAGTAATTAAGATCAAT
TTATATTTGAATTTTAAAAACCTAATAAATTAATAAATAAATACCCTTTTTTCGATTTTT
ACGACTAGAATTAATTATTTTAAATCATTAATTGAAGATTAATTTTATAAGTTTATATTT
AAGTTTTACAATTATTTAAGACTTTTATTCTTACTAAATAATTTTTTTTTAGCAAAAATA
TATTTTTTATACAAAAATATTGTTTTTAATACTGATCCCATTCTGATGCGTGATAAAAAA
TGAATTTTAACTTTTTAGAACAAAAATTAGTTTTTATACAAAAAAAATGATTTTCATTCC
GAATATTGCTTAAAAAGCTACATGTTTTGATTTTAATTTAGACTGTATTTTTTGAAAATA
ATTTCTTATCTTTAGGAAAAATTATCCTTATTCGAACAAAAATTATCTTTTATAAAAAAT
GTTGATTTTCAGTCCAAAAATTGCTAAAGAAACTCATGTTTCAATTTTAGTTTAGACTGT
TTTTTTGNAAAATAATTTCTTATCTTGAGGAAAAATTGTTTTTTTTTTTTAAAAATGATC
TTTTGTGTANCAAAAATAATCTTTAAGGATTAAAATGACTTTTTTTGAAATAAGCTAAAA
GAAAAATGATATGTTGAAATAAATAGAGGTAAGGCATGTTTAAATTTTTAAAGTTCAGGA
AAAAATGAAGAAATTACTTGTTAGCAATTACTCAATGGAGTTTGATATTCGATATATCTT
GATTCGAATATCCAACTTATTACAAAAATTATTTTTTCTTCCATAGTTTCATCTTTGCAT
TTTGGTTTTTCAAGAGCCTGCTTTTTATATAAAGATTTTATAATTTATATAATTTGTATA
ATTTTATCAAATAAAATAAAGCTTTTTTCAATTAAGATTCATCAAAAATTATTTTAAAAT
AAAAAAAAAATGTAAAATGTAAAAAAAATAATTATTCCAGAAAAAAAATTAGTGACTTAA
CTAAAAAATAGGTGACAAAATTCTTGTCACTTATTCCATCTCTAAAAATTAGGGGTCCAG
TCTTGATGTGATATAGGTAAGATACACTGGACAAAAATATGTAATCAACTGGTCAACTAT
GACTAAAGACACGATATTGGTTTAGATTTTATTAATGAAAAAATTTTCTTTTATTAGCAA
AAATGAACTTTTTTTGAGCATTAAGCAATATTTTGAATTAAAACCGATATTTTTGTACTA
AAAATAAATTTTTATTCAAAAAAGATAATTTTTATTCAAAAAAATAATTTTTNTTCTAGA
TAAGAAATTATTTTGTAAATAATTTTTTTCTCTAAATAAGAACAATTTTAGATAAAATAA
NGATTTATTTTAAAAGAACATTCCAAAATAGAATCCAAAATTGAAAAATGTTGTTTTTTT
AGCAATATTCGAAATAAATATTAATTAATTTGCATAAAAAATAATATTTCCTCTGAATGA
AAGATGATTTT
>rnd-5_family-80#Unknown.inc.unc
GGGATGATTGTACTATTTACCTCTCTAAAAAATCTCTATTAATTTCTCTAAATTTTCTTT
TCACTAATATAACTTTAAAAATTTAGTTAAAATGATTTTTCTTTTCTATACCCTCTCTTT
GCCTTTTGCACAATAAAATCGGATTTTTAGGGCTTCTTAAAATAAATTAATTTATATCAA
TGAAAATAATTTAATTTGTATACTTTATAATTTTTAACGTTCCTTAATTTTGCTGGACGA
ACTGTGATAAAGTTTTGTTCTGATTCATCAGAACTAGAAGAAATTTTGAAATATTCAAAA
TTGTCATCTTGATAGCTTCTAAAGAGTAAGAATCAGAAAATTATCCTTCATTAACATCCA
TGGATATTTTTGATTTAATTGAATGCTAATGATTGATTAAAAAAATTAAATTTAGTTTGC
AAATTTAAATTTTTTTAGATTTTTTTTTGTCATGAAAGTAAAGCTATAATTGAAATTGAT
ATTATTATCAATTCTTCATAATAAATTATTTAAAGATCGATTAGAATCATAACAAAAAAA
TAGTTTAAAAGAATTGAAAAGAGAAAAGAAAACTCAAATGGTTCAGCATATAATTTGTAG
ATGTAATAGTAAAATTTATTAGATTTGAGGTAAATTTTGATGCTTTAAAGGTAATAATAA
ATTTGATTTCGAAATTAAAAAGCATTTTTAACAATTATAATTACATTCAATTTTATTAGT
GAATTGAAAAGCTCCTTCAAAAAAATTATTTATTTAAAATAAGAATTAAAATTAAAGAAA
AATTAATTTTAAAATATTTTAGACACCTATAAAATTATATTCATTTTCGATAAAGATAAA
AGTTTTCTAATTTATTTTCTACCAATTAATATCTATATCTTGAAAAAATTCAATTTTTTT
AGTTGAAATATTTAACTGATTTTAATTTATCTAAAAACCCTATGACATTATAAAATTTCA
TATACAAAAGACGGAATTTTTTAGATCAGCATGAACCTTAAACAGAATTAAAAAAACTCA
TTTTCTTTAAGAATCATTATGTCAACTTTTGAAATCTTTTTTAGATGCTTTTTTTGATTT
TTATTTATTAAGAATATAATTTGAAATATTTTCTTTTTTTGACAATTTAAAACGAAATAA
ATCTGAATTAAAATTTTTATTTCGAAAATATAAAACCAAGTATTAATTTTTTTGGAAAAA
TTTAATTAATAAGCCCGATAAAAAGAAAATATTGGTAAATTTTATAACTAGTTTAATAAA
TTGAAGAAAGCTCTGCGGAATTCGTTGATGTCCAATTTTCCATCACCATTCAAATCTAGA
GTTGAAAATAAAGCTTTTACTTCATCTTCTCCATAGCTTCTGCCTAAACGGCTGTTCAAT
CTTAAAATAGCTTTTTCAGCTTCACTGACTGAAATAGAATTATCACCATCAATATCCAAT
TGACTGAAAATTTGTTCAGCAATTGATGATCCACTATTTAAACTGTATGAAGCTGATGAT
GAGCCAATTGCAGCTAAAGAGGCATTTGTAGAGCCATAAGAAGCTCCGGCAGAGTATCCA
CCACCAGTGCTATATCCAGCACCTGAAGCACCAGCACCTGAAGCACCGTAAGATGCTCCA
CCAGCCGAATAAGAAGTAAACGAAGCGGCAGCTGATGCGGAAGAAGCATCATAGCTAATT
CCCAATCTTTGCAAATATGATCTGTATTCAGCCAAACCTTCACGGTCCAAATCGATCAAT
CTCAATGCTTGCACATCTCCTTCTAATTCATACAAGCTGTTGTATCCGTAGTTGGCAGCC
AAGACAAGACCATCTGGAGTTTGATGTCTGTTACAAATGACGGCAGTTCGCCTGATTGTT
TCAAGCTGGCACCGTATCTTGATACATATTCGGCTGGATTAGCTCTAATCACGCCTAAAT
ATTTGATTTCTTTTCTAATGTTCACTTGTGGAGCTTCCCATTGAACAATTACATTTCTTG
GCTTAACAACAACTGGATCGGCTTCGGCTGGCTTTTGGAATACGACTCTTCGTTTAATTC
TGAGTACGGCAACCATCTTTCGATGATCACTGATTGTGGTTTAGCTGGAAGAGGAGCAAG
TCTTTCGATCACTACTTTTCTTGGCGGTGGTGGAATGCGTTGCCAGAAATAGTTACCACT
TTTCCTGTTTTAATCAGACAAAAATAATTAATTTAATAAAAACATGCTAAAAATTAATTT
TTTTTGTTTATTGTTAAAAACCACTTACGTCCAACTTGGGCAGGTGGTTGTGGTGGAGCT
TCGCGAACAACTAGNGGTTNTGGGGTNGGTGGTCTAGCTGGCTGCTGGCGGATAATTAGC
GGTGGAGCTGGAGGAGTCAAAGTGTTTGGTTGTTGTTGAATGATTATTTCGCCNGGAGCT
GGTGGAGTCGGTGGTCTCAAGTATCTAATGGCCAATTCTTGAATGTATTCCAATTGTTGA
ACAGTTCGCTTGGCGATCAACTCAGGGTTCGAGTCTTCATTGATTAAATACTGAGTGATT
GGAATAGTGCCTCTCCAGTTGACTACTTCGGCTTTATTCGCCCAAATACCACGTTGACCA
TGACAGTTATTTCCTCTGATTCATTCACAGAAATTGGATCAGATGATCTCAAAATAGCTT
GTTCAATTTCACTCAAATAAACAGAACTACCACCAGAAGCACCTGAACCATAAGCCAGAG
ATGCACCCAGCACCTGAAACCATAAGCCAAAGATGCACCAGCACCTGAACCACTAAGCCA
AAGATGCACCAGCACCTGAACCATAAGCCAAAGATGCACCAGCACCTGAACCATAAGCTA
AAGAAGCACCAGCACCTGAACCATAAGCTGCGGAACCAGATGAAGCGACCAGAGCTGATC
CGGCTGATGAGCCATAAGAGGCGGAGCTACCATTGGCAGCACCCAATAGTAAATCTGAAG
CTATTCTCGATGTAGCGTCAGCTGCTCTTGAACTTGTTGAAAAAGCGTTTGCATCTAACA
CTGAACCAACTGCATAAACTCCTCCAGAACTTGCAGCGTTAAATGAAGCTCCGCTCTTTG
TCAAAGCATTACTTATTGTTGTTTCTTCATAGTTATAGCTCATTTTTAGATTTTCTTGTT
GGAAATGTTTTATTCAGAATGTATCTTATTTGTCATAAAACTATCCTTATTTATACAATT
TCTGCGAAAATTTTATGTTTTTAAGTTTTAATGTGTTTACCAATTTAGTTATCTAATTTA
AAGATTGTTTTCTTTGAAAATCATTTTTTAGAATACAAAATATTTTTTGTAATGCTTTCT
TCAACTTCTATGATTGAATTTTAATTTTATATCGGAATGTTAATTAAGCAATTTAGATAC
ATTACTATTTTAAAACCTTGATGATTTAAAACAAAAATATCAAAATAATTTCAAAGATGT
GAAATTGTTAAATTTCCAAAAGTTTTAAAAAATAATTTATTTTTTTAAACAAATATATTA
ATTATTTTTGTTTTTCATTTTCTGACAATTATTTCATCCATGATTGATTCTTTTCAATAG
CTAAAAACTTTCTTTTAAATTTTTATTTTTCCAAAGTTTTTTTTTTAATTTTCTTCATTT
TTAATTTAATTAAGATACAATTTAAATTGCTAGATAATATTTTAAAATTTAAATCATCAT
TTACAAATGAAACCTTGATAGTAAGATTTAATTTATTTAATTATTGTTTCCAGAGCCAAA
AATGATTGTTTTAAAATCAATATCTTAGAATTATTGATGCAACAAAATTGAAATTAAATT
GCTCACCATTTTAGTTTCAAGTAAATTTTTTCTTTAAGTTCTATCTAGTGGTCTTTTGAT
CTACTGTATTTTATGTATTACACTGAAGTTTTTTTCTTATTTTAAAAATTTTCAATTCTA
GATTTTGGATTAAAGAATTTTTCATATTTTTTTATTTTTATTCTATCAACAAAAATTACT
TTCATTTTATTTATTTTTAAAATTCCATATAATTTAATGTTAAGACCCAAGTTTTTACAT
CTCTCTTATTTTTCTTTTCAAAAAGACAATACTAAGCTGAAAAAAATGCTTCATTTAAAT
TTTTTTACTTTTTTTCTCTTTTTCAAACGAGAACTTAGTAGATTTTAAATAAAATTAGAT
ATTTTTCTTTCTTTTATTGGGTAATATTCAAGTGTTAGCCAAATTTGTGATTAAGGTAGT
CATGTTGGGCTTGTGAGCATTGAAATCTATCATGATCAGGTTTTCGATGATCACACAATT
TTTGATTTATATCTGATCTATAAAAATTTATTATGTTATCTTTTTTTAAATGAATATTTT
ATTTTTTGGAATCATTTTATATGAATAATATTTACTTAAAAAGTTTGAAATTCTTTTTTA
ATCTCTTTTGTGACGACTGGTACAGATGCATGCAAGATGTTTTTATCTTATTCCAAAGCT
TTATCTTATCAAAGTTGACTTGGAATTTTGAAATTTTAATGAGATTTCTTTAGTAAATCT
TTTGAAATTTTTTGAAATTTTTTTAGCAGTGAGTTAGCGAAACATCTTACATGACTTGGA
GCGTCTTGTCCATTTATTTGACTAAATGTTTTTTCATCTTAATATTAATCTTCGACAAAT
TTTTCATATTCATTAGAATCGGATGATACTGTTTTCTTCCGAGTCTAATTTAATTTTTCT
TTATGACTTTGACTTGTTACCAACTCTGGATCGAAGATCCATACTCGATATAGTCCAAAT
AAATGGATTTTTAAATTTTTTCCAGCGATTCAAAACTTGGACTTAAAAAAATTAAATGTC
CAAGTGATTGCTTCTGTATAAGTCTGGTTATTGTGATAATCCGCTTAATCACACTCTGCA
TTAGATCAGAAAAATTAAAGATTATCCTAAAATAAAAATCTTTATGTGTTTTTGTCTTTT
TTATAGTCTAATATTTATTTTGGATAAAGTGGAATTTTTTCATTTGTTCAAATAAATCAG
AATAAAGCCATTTTAATAAAAAACAAAAAACGCAAAAAGAGAAAAAATTTGACTGAATTT
TGTTAAAACTTGGCCTTTTTTGATTAAAAATTGATTAATTCAAATAGCATGTTATTTTTT
TAATTGCTTTAATTTATGATTTTATCACTAATTTTTTTAATGATTTTATTTTTAAAAAAA
ATTATAAAATTCTTTGTTTGATTTAACAATATTAATTGATCAAAAATATCAGATTCAGCT
CAATTTTCTACATAAAAACTATAAATATATTTTATTCTAATAAAGTTTAAGTCAGATAGA
CAAATTGAAATTTGATTTTTATATATATTATTTTCATTTCAAAAGCCTAAACCACGTAAA
AAAAAGACCAGAGTTTGGAATGCATTACAAAATAATTATCTTTTTTTAATAGATATTTTT
TATGAATATAATATATAACAACCTGAATTTTTTACTTTATTGTTAAATAGACATTTAATT
TACTTTTACCCTAAACTCGTGTTAAAGACTAAGAGAAGAATTTAAATTTTATTTAAATTG
GAATTCAAGGAATTTTCAGTAATTAAGCGAATTAACATTCCAAGCTCTGGTCTTTTTTTC
CTAGTTGTTTAGGCTTTTGATCTGAAAATAATTTTTTAGCTGAAATAAATAGGGAAATTT
TAGTTTTAAATCTTATTTACCATAGGTAGCGACTAGCTAGCCATGTATGTGGTCTATTTT
GAATCAATTTAAGCCTGGACCTAAATAGTTTTAAAATTGCTTTCGAAATGTTCGCAATTT
ATTGTGTTTAAGTTCTATTCAAAACAAGCTTTAAGACCATTTAGGCAAAATTTTGTGTTT
TTTTTATTTTCGATTAAGCCACTTATTGAACCGGTCCGGGTAAAATGGTTTATTAACAGT
TATCTGGTCCCGTAGACAGTTTCAAACCCTTTTAAAAAGCTTGATGATGATACAACCAAG
CACAAGTTCTCTCACTTGAAATTTTTATACTTCAAACAAGGCTGACTGAAGTCAAAAGAA
ATTTTACATTACAAATTTTATTTGAATAGATAATATTAAAAAAATTATAAGATTAAAATT
TTAGTTTAAAGCTAATTTTAAATTATTTGATCTTCAATCGAAATAAAACTTAAAGACTTG
TATTTCTAATATATTCCAGTTGATTTTCCGCCTGGGGGATTTTTTACTCTAGTCGATGAT
CTGATCGGTTGATCATCCCATTGATCACCACCTAAAATTTACAAATAAATTCCATTCAAA
ATTTATTTTATTAATTTTTTAAAATTACCAAATGAAATGGACGAATCTTGAAGATTTCTT
AGTCCACTTTTTGTCAAAGGCCTTTGATGAGTACTTCCATTTTGATTTTGCTGGTTATCA
GTTGCTTTAGGAGTTCCATTTTCAGTCTTTAACTCGATAACAGGTCCAGTGTAGGGCTCT
CTTTCGACTTTAACAGGCTTAATGTTATCACGAATTTTGATTCTATTATAGACATAGTCC
GGAAAACATGGTGTGGATACAAACTTTCCAGAGCCTTTCTCAACACTTAATGTGTCATTT
TCATACACTACTTTTCCATTGGAAACGACAACAAACGGGACTCCCTGGAAAGTCATCCCT
TCAAAAATGTTGAAATCAACTGCTTGGTGATGAGTTTTAGCAGAAATGGTTTTTGACTGT
TCCGGATCCCACACAACCACATCAGCATCCGAATTCTTTCCAATATAGCCCTTACGGGGA
TAGATATTGAACACTTTGGCCGCATTTGTACTTGTCACAGCCACAAAACGGCATGCATCC
ATCTTTCCTGCTCCAACTCCCCTGTCCCAAATGACAGTCATTCGGTCCTCTACACCATTC
ACTCCATTTGGAATCTTGCTGAAGTCATCTTTTCCCAGCGCTTTCTGATTAGTGTTAAAA
ACACAATGATCAGTGCCAGTGAGTTCTAAGTCACCATTGGCCAACAAATCCATCAAATAG
CCTGGCGTTGACACATCATCTCTCAGTGGAGGTGACATGACATGACCAGCGCTGTGACGC
CAACACTTGTTATAATAATGAGTGCCATCAGTGGCCAGACCAGCAGCTATGGGTTCTCCA
ATCACCACAGTACCCTTTCGTTTGCCTTCGGACACTGCCATGGCTGCTGATTTGCTCATC
ACATGGACTATATAAACAGGACTATTGACTTCATGAGCTATAGTTATGGCTCTATTGGTG
GCCTCTGCTTCAAGAGATTCGGGTCTGCTCAACAAATGACCCTCTGGTCCAGTGATTCCC
AAATTTTTGATTTTTTTTTGACATTCATCAATTACATCACCATTTTCAGCGTGAACCATT
GGAATAGCACCAAGTTCTTTGCATTTTTTGAACACTTTAATCATATCCGCGTCATTTATC
ATGAATGCATCTTTGTATGCCATAAACATTTTAAAAGAATTAATTCCCTTCTCTCTGGTC
AAAACTTCCATATCCTTTTCTACTTGTTCACTAAAGTTAAATACACAGGCATGAAAGGCA
AAGTCACAGCAAGCGTTCTGTTCCGCTCTGGTCTTGTTCATGTCATATTGTTCCAGTAAA
GGAATTTGTTTGCTTTCAAGAATAAAGTTCATTATCATGGTAGTTCCACCAGCCAGAGCT
GCTCTAGTGCCAGTGTAAAAATCATCGCCAGTTCTAGTTCCCATAAACAAAAGATCCAGA
TGAGTGTGAGTGTCTATTCCGCCTGGGATTACAAACTTTCCACTAGCATCAATCACTTTG
GTGCCTTCAATAGCGACTAAATTTTCACCTACATCTCTAAAATGTCAAACATGCTTTTAG
AAGCTAATTTTGTTTTAGTAAAATTTTACTTGATGATACCATCCTCGATAAAAACATCGG
CCTTAAATTTTCTATCATGATTGACTACAGTTCCGCCTTGAATCAAAACTCGACCCTAAA
TGCACAATCATTTAAAGCTAAAATTTAAATTATTCAAATTTACCATCTTTTTGGAAATTA
ATTTGATAAATTTTTAAAATAAGATTTAAATCTAAAGAAAAGAATGAATTCTAGTTTTGA
TTAATTTTTCTAAATTTTCTTAGCTGTAAAAATATTTCCAAGTTCAATCACTGTTTAAAA
AAATTAAAATAATTTGGCCCTATTGAACTGAACTTTTTTAACCAAGAGCTAAGCATATGA
ATTAAGTTCACTTTTATATCCCCACCCTTATCGTTCAGGAAAGATTATAATAATTTGTAC
ATGTTCGAATTAGAGAAAATTTAGTAAAAGATCTTAATTTTTGGATGCCACTTAATACAT
ATCTCAAATGAACTTAATATATTTTCACACTACTGCATTCAACAGTCATTGCTCATCGAC
TGAATTTGAGCATGAATTTTGAAAATTTTCTTACTTATTAATTATTCTAAAATTTATTTA
GAATTAAAATTTAATAAACTAAATCATGGCATTCACATCATACGAATGACTTTAGTGATG
AGGAAAATAAATCTTTCATTTTAAATTTTATTGTAAAATTTATGAGAAATTTTTTTTTTG
ATAAATAATTAATCTATTCTTTTGTTGTCTTCATAATTTTTGAAAAATGAAAATTTTTAA
GATAAAATTTTTGAACTAAATTAAAAAATGTTTGATAAATAAATTATGCTCTTTTTCCTA
AGGATTTTTTATGAATTTTTCGGGTTTTTTAGTATTCGACTTCTAAATTCTCAATAAAGA
TTAAATTTTCAAATTTTTTTTTATCTACTTGTTATAATTAAGCTATAGCTTGATTAGATA
TCTTTATTTCTGAGAAATTTTTTATTATTTTTTTTTAAAGTTTATTTAAAAATCCAATAT
TTTGAGTTAAAAAGGCAAAGATACAAGCAGCTCTTCAAATTAGAATTTACATTTTTTCCA
TATAATTATTGTGTTATGGCTCTTAAATTTTTAACTTTATTGTCAAATTACTTTTTATTA
ATTAACAGCCACGTATAAAGTGATTTAAGCTTAAATAGAGATTATTTTATTTCACTTTCT
ATTCATACCAGTTATCAAAATTATCAATAAACTCAATTCTCAATTTAATTTAATTTTTTT
CAGACTTGAACAAAATTTATGAAAAGAAAGCTGAACAAGTCTTATACAGGTTAAAGTCAA
GACTTAGACTTTTTAAATTTTTTTCCGAAAAAAATTTAAAAAATAGGATCATGTCATGCT
TATGACTTGACTTGTGACTTGTGATTTTTTTTACCTATCTTACTAAAATTCATGTGGCCA
CGACCATTAACGCATGGAACACTAAAAATTTAATTTGATGTAGTCAATAAAAGGAATTTA
AAAATTAAATTACAATTTTAAATTCAAACTTGAAAGTAAAAAATAAAAAAGTTTAAATCT
CTAAAAAAAAATACATTGAATAATTAAAATTTTTTGATTATTTTAATGATTTTTAAAACT
CAGACAGTTACTATTGCTAACTCATGTTGTTCTGTTTTAGTAAATATTTTTATTATAATT
TTATAAAATTGTTTTTCATAAATATAAAGAGACTTATTCTTAAGTTGTCGAAATGTCTAG
CCACAAGAATAGCTTGTTAATATCTGAATCTGGGATCTTTAAAATATGCTTTTTTTCGAA
ATTTTTTATTTTTATTATAATTTTGAAAATTGAAAACTTTTTTGAGAATCCTTTTTAAAA
CATAAATTTTTTTTTCTAATTATTAAAAGAAAATAATTACAAATATATTGTTCGTCCTAA
ATAAACTTGGTATAAATATTTTTATTCAGCTAATTGATGTTTACATTTTGACAAGAGTCT
ATAGATTCTATTCAACATTATAACAAAGAGGTGACCTAAAGGTCTTAGATTTCAATACCG
AAAGGATTCATTGAGACATTTAAATTTAAAAAAATTATCACCAAATAAACAAACCAAAAC
TTCTAATTAAGCTGTCTCTTTGAAAAATATTTTTTTTGAAAACCTAGTTCAAAGTTGTTA
ACCCACTTAAGAAAATGTATAAATACACAACAAAAAAATTTAATTTTTAAAAATCATTCC
AAAAAAATGAAGTTCCAATATATTTTAATTACTATGCTTTCAGCTCTGTTATTTGTCCAA
GCAAAGCCTGTTGTCCAAAATTTAAAAGAAAATAACAGACTAAAGCGACAAGGCATTGCC
GATCTTTTCGGCTACAATAACAATTTTAATTCACAACCAGGTTCTAATGCGGCCACATAT
GGAACCAATGGCTTTAATAACATTCTAAGCATTCAGGGATCTTCTTTAAATCAACAGCCT
AATCCTCAAAGTCAAAATTCACAAACATCCTCATTTGGAGCAAATTATTTTGGAAATGGT
GTCAATGCTAATCAGCAGAATGGTCAATATGGAAATTTGCAAAACAATGGCTTTCAAAAC
CAGAATAATCAATTCAGTGGTTTACAGAATAATGGTGCACAAAACCAGAATAATCAATTC
AGTGGTTTACAGAATAATGGTGCACAAAACCAGAATAATCAATTCAATGGCTTACAGAAT
AATGGTGCACAAAACCAAAATAATCAATTCAATGGCTTACAGAATAATGGTGCACAAAAC
CAGAATAATAAATTTGGAAGTTTTCAAAATAATCAAGGATATTATGGACAAAATGTTTTT
AGACCGACTCCTAGACTAGAACCAATAATAGACCCTATAATTATGCCATCAACAACCAGG
AAGAATCAGGGAGCGACAACAAATTCAAATGATTCGAAAAAATCATCTGAAATACCTGTT
TTTACTATTGAAGCACCTAGGGAGAACTATTCTAAGTCATTTGATCCCTATTATGGCATG
ACTACCCGTAAGATACCTATGACTCCTCAAGCTTACTGGTTTTCTCGTTATTATGGATTC
ACGGGACCAATTGCAGCCATTCCGTTTAGTCATTACAATAGAATTTAAAATTCTTAAATA
TTCGATATGATTNCAAATCGTTAATTTGGTCAATAAGCTTTTTTTAAAAGATAAATGCTC
TTTTGTTTTTAAATTTTTAAAATAAAAATTTAAATTTTAAACTCTAATCAAACAATTTTA
TTTCCGGTTTCATATTATTATTAAATATTGAAAGCAAAGTTTTTAATTAAAAATTTCGAT
TTTTATTTGATAGTATTAAGTTTGCTTTTTAATTCGAAAATTATAAACAAAAATTGAATA
TTTGGCAAATTGAAGTTTGAGATCAAGATCAAAAGATCAAAATATAAATTGTAATATTNT
TTTTAATAATAGAGAAAAAATAAATTTTTTCCAAAGCAATTACTTGACATGTCATGTCAA
GTTTATTTTCATATTTAAAATTTTAAAATGTCCTTTTTTTATTGAACTTTAATAGGTTTA
AATTTTTTAATTGATTTTAATGAAAACTTACTTTTAAAGACAAAAAAATTTAATGTTTTA
AAATTTATAATTTATTTAAGTGGAAAAATAAAATTATTTTTGTTTGAATGAATGAATATA
AAAGTTATAAATTTGAATTTGTGAATTAACTTAACCTGAATTATTTAAATTATTGATTGT
TTTTGTTAAATAAATTAGAGATCAATCATTTTGATGTTAATTTGATAATGAACCATTATT
AGACATAACATGTCTAGTAATGTTTAGTATTTATTTCTTAAAAATTATCAAAATCATTAG
ATTAATTAAGTTTTAAAA
>rnd-5_family-574#DNA/hAT-Ac.inc.unc
TGTTTGTTTAATTTTTAAAAAAGAATGTTTTGTTTAATTTTTTATTTTAAACGCAAAATG
AAAATAAATTATTTTAACTTTATAAAATATATTAATTTTGTCTGAATCCTGAGCTAAAAA
AATTTATTTTCTAAAAGCATGCATCTAAGAACAAATTCAAATATTTTCTTTTTCGAAAAG
CAAAATTAATTCTAATGAATATTTTTTCTCTTCTTATAATTGCTTAATGTTCGCTATGAA
AAATTAGTTTTGAATAGTGTTTAAAAAATTAGCTAGACAGTTTAATTTTCTTAGCAGAAA
CTGTTATAGATTTTTTAAACGTTTTCACGTTTTTTCGGGATTGGTGTTTCTTAATAAAAT
ATAAAATCTTTTTCTATTGTATTTACATGTTTATTGATATTTTAACCCACTATATAAATG
ATGCATTTTAAAATTTTAATCTATTTAATTAAATTTACAATAAATATTTGAAAATTGAAA
ATGTCGCTACCAATGACAAGCGAATCAGCTTTGCTTTTGTCCCCAGGATCGAAACGAAAA
AACGAAGAAAGACGTAACTCAAGTCATGTGTGGCAACATATGAAAAAAAATCCTGAACAA
AAAAAAATAGTTTGTGTTTATGAAAATTGCTCAAAATTTTACGCTGAATCGACAAGTACT
AGAGTTTTGGCAAATCATCTGAAAGTTGAGCACAATGTTACAAAGCCTTCTTTTGAAGAT
TCTGACTCTGAGTTTGAAAATATCACAAGTCCAAAAGTCATTCGAGTATCAGAACAATCA
CGAATCACCGATTTGTTTTTGACTTTTTTAATAAATAATATTCAAGCATTTCTGTTAGCT
GATGATCCGGATTTTAAAAGATTCATCTACAGTTTAAATAACAAATATATTATTCCTTGT
AGAAAAACTGTTAGAGAAAAGATCAAGTTAAGATATGAGATTTGTTTGAATAACATTAAA
GAAATGCTAAAATCAATTATTTCAAAAATTCATGTCACAATTGATATTTGGACATCTCAT
TGTAATGAGCCCTATATGTCTGTCACGGTTCATTTTGTGAATAATAATTGGAAATTGACA
AGCATGCTTCTTGATGTTTTTTATTTTCCACATCCTCATGACGCTATATTTATTCTTGAA
AATTTGAATAGAGTAATTATATTTTTCTAAATAATTGATTTAAAAAATTAATTATTTTCT
TAGGTTTTAGATAATTTTTCAATTAATGACAAAACTTTATCAGTTACAACCGATAATGCT
TCAAACATGGTCTGCTTTGGGGAAATGTTCTGTTGTGCTAATGAAAATCGAATGCATATT
AGATGTGCTCTACATATCTTACATCTAATTGTTCAAACTGGCCTGGAAAACGAATCAATN
TCNCATCTTTTTGAAAAAATTCGTTTTTTTTGCAAAAAAATCCACAGCTCATCACGTCTA
GTACAATTCCTAGATTCACAAGAAGGATCAAACGATGAGCCTAAAATCAATGTTGTTCTT
GATGTTAAGACTAGATGGAATTCGACACACGAAATGATTAAAACTGCATTGCGGATTAAA
AAATCTTTAACATCAACATCAGTTCATATTTGTTCACAAGGAAATATAACATATAACCAA
CTTGATGATAACGATTGGTTATTAGCCGAAAAAATATGCCTTCTTCTTGAGCCATTTAAT
CAAGGTAATTTAAAACTGAAACCAATTAAAAGATTTTTTTTAAAGGTATTTCTAATTTAG
CCACACAAGATCTCTCATATGATAAGCAAGTTTGTGTTTCAAGTGTTTATCCTTGTTTTA
CCCAAATAGAAGAAAATCTAAGAAGCTTTTCAAGCAGCATTGAGTTTGAAACAATGAAAG
TTGCAATTGATGAAATGGTTAAAAAATTTGAAATATATTGGCCAAAGATAAAAGAATTTT
CCATACTTTGCCATTCGTTGGATCCTCGATTTAAGCTTTTATATATTAAGGGAAGAGAAC
CAAAGAGGCTTGCAAAAAAAATATTGTTAGATTGTTTTGAAAGATATTTGGATGAAAATA
TTGAAACAGAGGATATTCCGATAACTCCAAGTCTAACGCGTCCTAAGTCTCTCGCAGAAA
GAATGATCGCAACAATTACAAATACATCTATAAATAATGAATCTGAAATCGACAAGTATT
TAAAACAACCAGCCATTATTTTTACTGAAGATATTGACATCCTAAAATGGTGGGACAATA
ACCGTAAAAATTTTTTAATTTTATCTCGAATGGCAATGGACTATTTAGGAATTATGCCTT
CAAGTATTCCATCAGAAAGATGTTTTTCAATTGCAAATTTGACAATAGATAAAAATAGAT
CAAATCTTGCACCAGACACAGTTCAAGAACTTCTTTGTCTCAAATCGTGGAATAAATTAC
AATAATTGAAATTAAAGAAAATTTAAAAAAAAGTAATAAAAAGAACAAAATTTTTGCCTT
TATTTTACTTTCTTTTTATTTATTTGAATAATTAATAAAATATATTAAATAAATCATTTC
TTTATTCAAAATTTAAAATTATAGGTTTAGAGTTATTTTAAAAAATCTATATAAAAAAAA
TGGTGCACACTGTTTGCATCACTCATCGAACTATTTCAAAATATAAAAATTGGCTCATAA
GCATTTATATGAAATAATAGTGTCTTACACTTATTTAATTATTGTGGTTTTTTAAACAAA
AGATTAGTTGAGTTGATCATTTCTAGTGTTGGGATCTGTACAAGCGGTCATTGGACCGCT
AAAATGAACGGTCTAAAAAATACGGTCTGGTGATAAGATATAAAAAAAAAAATTAAGATA
ATTTAATATGTTTATTAACCTTAAAAAAAAATAAGGTTTTTAATTTAAAAAAAAATTTAA
AAAAATTTTATTCAAAAAATAAAAAAATAAAAATTTAATTTTAAAAATAAAATTTAAAAA
ATTAAAAAATTTTATTTAAGAATAAAAAATTAAAAATTATAAAATTAAAAATTTTATTAA
AAGATAAAAATAAAAAAAAATAGAAACTGGTTGTTTGGTTTTGGTTATTTTTTTTCTTCG
GTTGGCAGTTNTTGGCCGTTGGAAGTTATTTTTTACTGGTTATTGGCCGTTGGAAGTTGT
TTGGNTATTGGTTGTTGGTNAACGNCCAATCACCAACTACCAACAACCCCCAACTACCAA
AAACCAATAAAAAATAACTTCCAACGGCCAAAAANTACCAACCGAAGAAAAAAAATAACC
AAAACCAAACAACNAGTTTCTATTTTTATTTATTTTTATCTTTTCATAAATTTTTTAAAT
TTTAATAAAAATTTTTNTTTTTTTAAAAATTTTTTTTNTTTATTTAAATAAAATTTTTTT
CTAAANTTTTTTTCTTAAATAAA
>rnd-5_family-238#LINE/Proto2.inc.unc
AAGGTTGCTAATATCTTCGAATAAAATTAAATTTTTTTTAAAAAATTGAAATTTTGAAAT
TAATAAATTATAATAAATTAACTTATTATTCTTATTGTTCTTGTTGCTTCCATGCACGAG
AGTGTGGAAACAATGGATACCTCTCAACCTGGTAGTGCAGAATCATCTACTCCACTACTC
TCTCAACCTGAGTGTCTAACTGGTCTTGCCAATTTGTCAACACGAACCTCGAATGAGAAA
TCTCAAACAGAAATTACGACGTACTATCTGTCAAACTTGGTTCAACTAGCAAGAATTCCA
TGTAATGATCTGCTAAAACGTATTCAATCATTCCCAATTGACATAATAAAGCACCTCAGA
AAAGAATTGGCAATTCAATTCTTGACTCATCACAAAATTCAAGATTTGTACAATATCAAA
CCTAACTCGAGTGCTAAAACTCTTTCTAAAGACATCTATTCGATAACACAAATAAGTGTA
CAACCTACGTTTTCCGAAACAGATCTGCTCTTGATCTTTAAAAAAACCACCCAGTCACCT
CGTTATGTAGACGAAGACGATTTGGAAGAAATTTTTACTTCTATTCAAGAAGTGCAAATA
GATGCTAAACATACAATCAATCAGATTGTCTCTCTAATCGATCTAGTTAAACTTCAATCG
TCTCGAATCGATTCATTACAAAACGAAAATAACTCGCTCAAAGCGATAATTCAAAATAAT
AATTTGATTTTAAAGCAAATACAATCAAAAATGAATACTAACGAATTCCCAAAATTACCA
CAAAATGAAACTTTGACACCTCGTAATACGATACTGAATACTCCAAAGCAGAATTCCACA
TCATACTCACAAGCTACCGCTATTCCTAGCAAACAGACAAATAAAAGGCCCCTGACAGAC
TCACCAACAAAATTGAACTCACAAATGGGTAGCTCAAAAGGAAACAAATCACAAAAAACT
GATGATGGTACTAATCAAAACACAAATGCTACACCGGCCTCCAAACCAGTGACTCGTCAA
ACATCACGTCCGAATGGACAATCAAAAATCATGGCTTTTGATTCCTCAAACCCCTCTCAA
CCAACAAAATCAATTGAATACAATGAGTTTAAATTAGCAGGCCCAAGGAAGAGGACTAAA
AAATCTTCAATTCAAAATTATATCAAAACTTCTGGTAAAGGTGATAACACTGGTCTTAAA
TCAAGTGAGAGAAAGGTCGATATTTACTTGGGTAGAATATCAACTGAAGAAACTCTCGAA
AACGTAAAATCGGTAGTAAATAAAATAGTCCAAACTTATACTTTTGAACAAATTTCAACC
GTTCATCAAAATTTCAANTCCTTCAAATTTTCAATNAGTGTGTTCGATCTTGATAGAGTA
AAAGATAAAACTATATGGCCAAGAGGTGCTGTCGTCTGTCGCTATCGTAAGCCATATGCT
GAACGCAATCAAAATACACAATCTTCATCTGAAGCAAAAACGAGCAATACTCCAAATCAA
TCCAACACAAATCAATAAAAACGTAATTAAAATGCCTTTAAATTCTTTTTCTATCTCTTT
TCTTAATTGTTNCAATTTAAAATCAAATTTATCTTATTGTAATCATTTAGTTAATATTTC
AAATATTTGCTATTTGAATGAATTATGGACCAAAAAAAATGAATTTCATATTATAAATGA
TTTAGCATCATCTAAGTTTCATAAAAATACTCCACTCTATCAGTCGGATATGCCTGATTA
TTTAGGTAAATCTTCAGGGCGACCTTATGGTGGCCAATGTTGGTTTCTTGATGACTCATG
TGATTTGATTGATAGTGACTTTTTTAATAGACATTCGAGCTATGTCCATTTAAAAACCAA
GGGTCAAGAATTTGTAATTTTTGGGGTTTATATGCCCTTTTATAATAATAAGCATAAGGC
TGATTCTATAGCTTTATATGAAACTACTCTATCAATCTTAATAGCTCACATGAAATTTTT
TAAAGAAAAAAATACTCCAATGTTTATAATAGGTGACTTCAATGCAGATCCTTTCAGGCT
CACTTGTCAAAAATCCTCAAATATAAATAAGTTAGATACTCTACTATACAATTTTATACA
TGATAATGACCTTGTTTTACTGGACTCATTAAACACACAATTTACTCCGTATACCTATAC
AAAGCATAAAAAAAATTCCCTCCCATATTATGCTAACCTTGACCATATTTTAGTCTCAGA
TCATGGGAATATCTTAAAATCTATTCAATGTAACATTATAAATGACTTGGGAAATCTTAG
TGATCACCTTGCCCTTATTTTGGATGTTACTTATGAAAATCTCGACTGTGAGATTGAATC
TCTCTATCTTAAGCCTCAAGTCCAACCAAGACTAAAACTTGAAATAGCTGAAGTTTTTGA
ATTCTATAATAATAATTTATCTTATCACTTTCAAAATTCTTGTCTCGATTACGCAGACCC
CTCGAAACCTATTTTTAATGCACAAGAGCATGTTGATCTCTTTTATAAATCAATTTGTGA
CTCAATCTCTAAAGCCTCACATGAGGCGTTAGACTATCAAAATATTTACTTTTCCTCCAA
TTTAGCNAATAAGCCAAAAAAAAACAATTGGTTCAATAAGGAATTAAAATTGATAAAAGA
TAAGCTAACTGATATCAATCAGAAAATTAAAACGGATCCCTCCTGTGAACCTAAAAGAAG
ACAATTAAAGAAAGAATTTAGAAGAGCTCAACGACAACAAATTTATCTAAATGAATTAAA
AGAGCAAGCAAAAATAGAAAGTCTTTTCTCTTTAAAAGATAGGAATAGATTTTGGAAAAG
ACTTGCACAGTCTAAAAATAAAAGAAATGTTAGAAAAGAAATAACCCTCCCACCGGATAA
ACTCTTTTCTCACTTCTTAAATTTATTCAAAGAGGATGAATCCTCTCTCTCAAGTGATCA
GCTAAATATTAAAAAACATGTGAATGAAACATTTGTGAACTACACTCGTCCTGATACTCT
GCCTTTTTTTGAGCTTTCTCAACTAAAGAAAATAATATCAGAATTTGATAACTCAAAAGT
AACTGGTTTTGACAAAATCTCCTATAACCTTTTAAAAAATGTAAATTTTGTTGGCTTTTA
TGAAATTCTACTTGAATTCTTCAACCAACTTCTACTATTCAATAAGATCCCAAAAAATCT
TAATACTTCNAAAATTAATCCTATTCTAAAAGACAATTTAAAAAACAGCTATGATCTAAA
CAACATAAGACCTATTTCTATTTCAAACTGCTTTGCTCAAATCCTAGAAAAACTTATTCT
AATTAACTCCCCTGATCTTTACAAAGTTAGTAATAACCAATTTGGTTTTAAGAAAAAAAC
CTCATGTAACCATGCCATTTTTGTATTAAAAGAAACAACTCTTAACTACATCAATAAAGG
CTCTGGATGTAGGATAGCATCTTTAGATGCAGAAAAGGCCTTTGACAAAATATGGCGTGA
TGGCTTATTCTATAAACTATTAAAGAGACTGCATACTTCCTACTGGGTATTGCTTAGGAT
TTATTATAACTCAGCACTAGCTGTTTTATCTCTTCCAAATAATCTAACAACTAAACCCTT
TAAAATTGAAACTGGTGTAAAACAAGGAGCTATTTTATCTTCTTTTCTTTTCAACATATA
TATTGATGATCTTATAATAGAATGCCTTAACAATGAGCTTGGAGCTCTTTATAAAAATCT
TAATGTTTCTATCATTGTCTACGCAGATGATATAATCTTAATAAGCCCAGTTGACTCCCA
TCTACAAGTGCTTTTGGATATTTGTGGATCTTATGGGAATAAATGGAGAATAAAATTTAA
CCCTAATAAAACAAAAGTTGTTAACTTTGGCATTCAATTATTTAAGTCGGTATTTCACCT
TAATGGATCCGAACTTGAAGAAGCAAATCAGTTAGAATACTTAGGATTCATTATAGATTC
TAATCTTGACCTTAACACACAGGCAGTTATAAATTTTAAAAAAGTTCAGAGCAGCTTTTT
TGGAATTTCGTATCTTCTGCCTAAAAATAGTCCTACCTCTTCACCTAAATTCAAATCATT
TATATACAAAACATTTTGCTTATCTAAATTCACATATGGTCTTGAGGCTCTTACTCTTAA
TTCGACCACAAAGGATTCAATAAATAAATTGCAAAACAACTTAATTAGACAAATGTTTGG
TTTAAAAGCCTACTGTCACATGTCACGAGTCTTAAAAGTACTAAAATTATTCAACTTTGA
TGAACTTTATCTATTTTCAAAACTAACTTTTATTGATACAATTAAATATAATTATCTATC
ATCACAATTTTTAAAATATATGCTAAGTGACCCCCCCCTCTAATAAATCTTTTTCCTCCG
ACTTAGTACTTATTTCCAAGTACTTTAAAATTGAAACCTCAAAAATTTCAGTAAATATAA
ACCAACTTAAAGAAAATCTTAAGATTAATCTGATTTCTAATGATGGTATATCTGATTCAA
TTTGGTTATGTCTTTGCAATTTAAAATTAAAACATTACAGAACTCTCCTAAATGAGCTAA
TTCAAAATAAAAGAAATTCATGAATTTTGGTCCAAATTATCTTGCTTTCTAACTTTCATG
CCTTTTTCTATTTTCGAACTAACGTTCCTTTTTTTATTTTTGTAATTTTATTTTTAGGTA
ATAATTTTTCATTTTTNAAAAAAAACACAAAAACACAAAAAAAAAAAAAAAAAAAAAAAA
AAAAAAAAAATTTTATTTTTATTTTCTTTTACTTCTCCTTAAAGGAGGTTAATTCAATTC
AATAAATAAATAAATAAATAAATAAATATTTTCGGAGTATAATCAATAATGTTAAGAAAC
TAGCAAAAAGTTTTATTAGCGATGTTTAATATAAGAATTTAAATTTATTGNATAATTTTT
AAATTAAAANATTTAAAAATCCAATTAAGTAGTTAATTGATATCTAATTAGAAATTTNTG
ATGTNCGTCTAAACTTTGTGNAAAAATTTTTGACTCATATTTTTATGGCCTTTACTTNAT
TTCAATTTTTCAGNTAAGTTTAAATTCGAATTATCATGTATTTTNTATCAATTTGNAGGG
CAGAGTTAGNTNNATTAAAAACCGATTTTNNTTTGATNTATTTCTGAAACAAAACTTAGT
ATTTTTNTGCCTNACGAANTAAACNTATTGAAAAAAACTTGTGCGTCTAAACTTTTGTGC
AGTACTGTATTTTGAAACCACANAANGNGTAAAATTTACCACAAATTAATATAAAATCAN
CACTAATTNATTAATATCGTNACTTATTTTTTATTCGNAATTNATTTAGTATATCATAAC
TAATCAANTANTNTTGTTNATATCGATTGGT
>rnd-5_family-722#LTR/Gypsy.inc.unc
TGTAGTATGGTGACATGATCAGACTATAAATAATACTTGTTATTTCAAAAGAAGAGAGTT
GTTGTTATATTTTCTAAACTTATTTTAAATAAAGTGTTTAACTAAATACTAAGCTTATTA
TTCACACACTCGGCCTGTACTACATTGGTGGCAGCGGTTAAGCTATTAGATTGATTTCTA
AAATAAAAAATAAAACGTGGTATCAAGTGTGTTGAATAGTTGATTTTAGTGGTAAGCCAA
AAGTAAAGTGTTCGAGATGGTTGGAAAAGCTAAATTGTTCACTGGAAGAAAGGAAAAAGC
TTCTAGTTATTCATTGTTTCAGTCGATTTTGAACAATAACGAGGAGAATAATATAGCACG
AGATGTTTCAGTGAAGTCAGTGAATAATTCATTGTTTCAATCTAGCTTATTTAGCAATGA
AAAGAAGAACGAGACACGAGATTTTTTGGAAAGATCGTGGAGTGATGTTTCAACGCGTGA
TTTTTTAAAATATAAAGCCAAAAGTTTGATTATAAATATGAGCGAAAAAATTGGAAAATG
GAAGAATACAATTTCATTCAACAACAAGAAAAATATTTCATTTAGCAATATTTGGAAACA
TCAAATTTTCCAGTTGGAGAATAAAGAAGCTGAAACAACAAAGTGTTTGAAAGGAAAAAG
CATAAGCCAAAAGAAATTTAAAATGGCAAACCATAGCTTAAGAGCCCCGTCGGTTTTTAA
TTTGGATACAAATGTGGATATATGGCTAGCAAGATTTGATAATTATCTAGAATTAAACAG
AATTTTTGGAGATAGAGATAAGATAAATGTGTTAGGATCTTTTTTGGATGATACAACGTT
TAAATTGGTCGATAGTTTGATAAACGAACGGTCATATGATGAAGTTAAAANCAAATTTAG
AGCTCTTTTTAGTAGACCAGAATCTTCTGCACATGTTTACCTTCATACCTTTGTTGGAAG
AGGCCAGGAGCTAAATGAAAGCCTAGTTCAGTATGCGGCTGTACTGCAGGAATTAGGACG
AAAAGCTTTTCCNGATTTAAATCTTAGGGAACTAGATATTTATCTTCGAGGTCAATTTCT
AGCAGGAGTCCGTGACAGAGAAATGGCTGAAAGATTAGCTGTATTGGATCATGAAAACTT
AGAGATGTTGGTACTCAGAGCAAGAGAACACGAAGGTTTACCTTTTGGATTTAGTGGGAT
TAGAGAGCGAAGCAGAAATATGTTTAATCAAGGAACAAGAAGACAGATTACAGAAGGAGA
AATCAGAAACTTAATTACACCAAAGTTAGAATCGAATATAATGTTTCAAAACCAGAATAA
ACATTATGGAAATTCACAAAACAACGTCGAGACAATAAGGAATACCTATGATAATAGTTT
GGTTAATGCTAACTTGTCAAATATGTCCAATTATTCAAAATTGCTAAATAATTCAAACGA
TGGATCGTATCTTAATTCAACAAGTAGGAACTATATGCCAAATTACCCAGTTCAAAAACC
AACAATGAGATGCTTTTTGTGTAATCAGGAAGGACATATTAAGAGGAATTGTCCTAATGG
GATTAGAAATATGAACAATCAATATTATCGATTGGGTTATGATAGCCAATATAGTTCATT
GAATAGATCGACACCAATGGCAACAATCAGAAATGATCAAAGAAACCAATTTTCTGCAAA
TACAAATAACATAAATGAAGAGTCAGATAATTACGACTTGAAATATGTTTTCGGGTACTT
AAATGGAGAAAAGATAGAATGTTTATTAGACACAGGAAGTGTGAAGACGTTAATTAGTCA
AAATATCTGGAGAAAACTAGGATGTAAAGAATTACAAAAAACAAAAGGTTCCTTTACGAC
TGCGAATGGTCAACCGTTGAACGTTATTGGATCTTACACGGCATCTCTAAGAATTGGTAC
TAATGAAGTGAAACTTGATGTTTATGTGGCAGTGGACTTACAACATGATTGCTTAATTGG
TCTTGACTATATGGGAAAAGTACAAGGAACTAGGGATAAACTTAAAGAAATTTATAGTTC
TCTCGGTGGAGAAGAAGTAGTAAAAGACAGAAAAAACAAAGCAGTAAATCGAGTTGAATT
TTCTAAAGAAGAACAAAAGAAGATAGATTCATTTTTATCTGAAAACGAGGATATATTTGC
TAAATCAATGAATGAACTTGGTTGTTGTAATTTTACGATGCATCAGATCAACACACAAGG
AAGTGAACCAATACGAGAATCGGCNAGAAGAATTCCGCATCAATTGAAAATAGAAATTAA
AAAACAATTAGATGAACTTGAAGAGACNAACATCATAGAACCAAGCAATTCAGATTGGGC
TGCACCCCTTGTCCCTGTGAAAAAGAAAAAAGGCAAGATAAGATTATGCAATGATNANAG
ACAACNNAATAAAGTAANAAANAATGANAGATATCGAATACCAAGATTGGATNAAANNNA
CCAGNTTTCTAAGAGACTCCCTTCATGNAATNCNGAAAATTATCATCACNTTCNAGAAGA
CCTTTCGCCGGCGTCTCAAGTCATGCCGGTTCGANCAAATTCTGAAGACCCAAGTCCATC
GGAATGCAANCAGTTTGCAGAGTCTGAGAACAGGGCAGTAGATTCTNNCGNACCNNAACA
ATAAAGATCACTTGCTNACACAAAAGAAGAAACGAGGAAGACTAAGAANNACAACTTTNG
TTANTCAAAATCCTGANCGAAANAAAAGAACNATTGAAAAGTATTGAAAAGTAAAGAACN
GCCTAAGCTNANTGAGCACGTTTTGNTCCNATGNAATNGTTGATTTGCAAAAATGGAAAA
AAGAATAAAAAAAANAATAAAAAATATAAAAAATTCAGATTTTATAAAATTTTTGAAATT
TTCTATAAAATTAATTTATTTTTAATTTTTGAATTTGTTTTCNAAAGAAAATTATATGCA
ATTTGATTTAACTTTGATTTTGTTCTAAATTTGCCTTTTTTTAGATATTTATGAAAATTA
GTTAATTTCCACTCTAAGGGAGGAATGTAGTATGGTGACGTGATCAGACTATAAATATTA
CTTGTTATTTCAAAAGAAGAGAGTTGTTGTTATTTTCTAAACTTATTTTAAATAAAGTGT
TTAACTAAATACTAAGCTTATTATTCACACACTCGGCCTGTACTACANAANTTNAAAACT
TATTTTGAAATNTAGAAGACAAAAANAACTACTCTTCTTTTGAAANAACAAAAAACAAAA
GTCGAATTTAAAATGCTTAATTATTTAAATTTCAATAATTACTGATAATTGTCAATGAGT
TATGAGCCCATTTCAGTAGCTGGATGATCCCGAATAAATATGACCCGATTTTAATTTATA
TTATTAAATTAGCTACTACGATATAAGCGACTCGTAAAAATATAATACTTTAAATTGGGA
TAAAAAATCGGTGGCGTCCTAAATCCAAACATCTAAATTTCAATTCCTAAATTTTAACAT
CCTATTTTTAAACAGTCTTAAATAATCTAAACCTAAAATAAAATCCCTTAAAATATACAA
ACATGTCTTAAATTTTTGCAGTAATAATTTTCAACAGTTAAATTTCTAATATTTTGAAAT
TTAAGTTCAAAAAAAATATTCAATTTTTTATTTACAAAATATAAATCAAGTTAGTAATAT
TATAAGTANTAAGNTCAAATTTAACCAACTANTATAAACGTTCAGAAATTGTTGAACAAA
ACTCGGATGTTCAGCGNAAATTGGTCGNATCTAATACAGTGGTGTTCCGGATTTAGTAAT
TTACGATAATTTACATAAAAAATAGTAAATTTACCGAATTTTACGAAAATTTTGGTAAAT
TTCGAACATTTTTACGTAAATTTATTAAAAAAAAAAGGTCCAAAAAATTGAAATAAATTG
GCACTTTTTTAAAAAAATTTAATTTTTTATATCCTTCTACATTTATTTTCAAAATAATGA
ATTAAAAAAAATTTTACCATGANTTACGCAAATTTCGGTAAAATNTCNGTAATTTTATCG
GTAAAAAATAGTAAAAAATTTTAATTAATTAAAGGAATATTTATAAACAAAAAAACTTGA
TTTAATTGACATTAAACATATACAATTGTATAATTTAACATTTAATTTTATTTGATTAAT
ACATTTTGATTGAAAACTTTTTATTTAAATTTTTTAAATATAAAAAAAATATCTTGAATA
GTTTTAATGCTTTTTAATTGTTTGACCAACCTCCTTGATTTTTTATTAAGAAAATTATCA
TTAATGTCTAGATTTTAATTTAAAATAATTATAATTTTATTTTTATTGTTTCAATTTTTA
CCTTTTTTAAATGTTTAATGTAATTTTGGCATTTTCTGGTGTAAGCAAAATTTTGAAGTC
CTTGATAGCTTTTAAGGGTTATAGCTAAAACACGGACAATATGTTAATTTAATTTTTGTA
AAAATTTTTATTATTTTTTTTAAATTTAAAAAAATGGTTAAATTTTTTCTATTTCACTTA
CTTTATTGTTTGTTTAATTTTGCGTTTAAATTTGACAAAATTATTATCAAAAAATATATT
TTTTTTTTAA
>rnd-5_family-511#LTR/Gypsy.inc.unc
ATTTTTTTAATTAATTTTTCCGAACCTCATTTCATTTTGTTAATTATTATAATTTTTAAG
ATCAAGCTTTGATAAATAAACTTTACCAAGATGGCTTAAATGGTAAATTTGAGAAGAAAT
TTTTGAAAATAGACCAAAAGAAAACTGGTTACTCGCCTATTTTACATTTTTTTGAGTTCA
AGACAATTTTCGAAAAAAAGCCATTGGAATCAATTTGTTTTAAATGCATTCAGTGTGGAA
AAATTTATAAATCAAAGTTAGGTGAATCTGGAAACCTAAAAAAGCATCTTGAAAAAAATC
ACAAAAACACAGAAAATTGGCTNAAATATATTTNTTAAACTCGAAAAATAGTCAAAAAAA
NTGAAATTTGGACAAAACTTAGCAAATTTATCGAAGTATTTNTTGACGTCGTNAGTCGCT
AAATNAAATCGAAAATCCTTTTTTGAGAAAAGTGCTNAAGTTTGAGATACCCTNCTTGNA
NANTTATTAAAAATATGAATATTTTCATCCANTGGTCTTTAGTATCTTAAATCTTATCAA
AATTGGCGATAATGCTAAAAGAGGCTAAGATCAATATGATAAATATTGATTTAAATTTAA
TTTTTAAACTTTTGAGAAATGTAACACCCCCTCCAGCAGACCCCGGTCTTCTGGGGCCTT
GCTGGATTTCTTTATATATATTTTATTTTATTTCAATTNAAAATAAAGAAGTAGAGAAGA
AAGTTTTTTATTTTTCTCTCCCTCTCTCTCTCTTTAAGTATTTAATAGCGCACGCTATTA
AATTGGTGGCAGCGGTTAAGCTTAGAAGAAAAAATTTTTTTTGAACACGATGTTGAATGA
ACACGTGTTATTGTTCGTACAGCTGTGTTTTAGCATAGCTGTTCTAGCTGTAACNATGAT
TGTCGTAGCTAGTGCTTTTAGAGTCATCACGAACCTCTGGACTGGTCAGAAAAAAAATTC
AAATGCTGGTCTTCAATTCGCCAACACAAATGAGTTGTTCAACGGGACTCCGGAAAAAGT
TCGCCAAGATTATTTGGAAAAGTCAGCGATCAAAACCGAACCGAGAAACAAATGGCGAAA
TGATGATCAAATAGGATTCAGTGGGAATAGTCGGGGACGTTCTTTTCCTAACACAGGTCG
AAATTTGTNCAGCAGTTCTGAGCCGGAACAACACGAGGGAAAATNTTTGTTAGAGCCGAT
CAAAACACAAAAGAGTTTTTTTGACGATGATGCAATGGCGTACAAATGGCACCAAACAAA
TCCTTTCAGGGAGTCGTGGAATGAGGCTAAATCTAATGAGGCATTGGAGGAGAATGTGTT
TCTCCCTAATTATAGAAGGCGAGATGCTAATTTGGACACGCCAATTAACCCATTTAAAAA
TTCCGGAATGTTCGACATATACAAGGGGTCGGAGAAAGGTGCTAACGAATACACACAACA
AGAAGGAGAACAAAAATCAATTGCAGTTCAAACAACGAAAGATTCGGCGCCGTCTAAAGA
ATGGTCGTTTAAGCCTACAATTTTCACACTGAAGCAAGATATTCGCACGTGGTGGAATCG
ATTCAAATTATTTGTTGAGAACAACAGAATTATGGAAGCTGATCTGCGGAATTGTGTGGC
AACCTTTTTGGACGACGATTGTCTGAGTAGGTTCGAATTCAGGGTTCCTAAGGGACCTGT
TGATATGTTCGAATTGGAAAAACTGATGGTCAAAATGTTTGGACAACAACCGGCTTCCCA
AACCGATGCGGTAGCCGAATTCTACAATCGAAAACAGCTACCTGGTGAGGATTTTCGTGA
TTTCTATACCAACCTGTGGATCTTGGCACGAAATGCTTTCGTGTATACGGGGAGTTTCGA
GCAGAGCCGCTACGATTATTTGGTGAAAGAAAGATTTATCACCGGCCTGAGCGAAAAAGC
AGTATTTTGGAGAGTCGATGTTTCGAATCCACAAACTTGCTCTGAGGCGTATGACCTAGT
GGTTCAAACATATGCCAGGCTTCAAATTTTAAACAGAAACCAACATAATCCGATCGGCTC
GGAAAAAATGGGAAACAAAGAAACTAGTCACTTGGAGACCCAGAAGCATGTTAGTTGGTC
GGACCAAATTGACCAATACAACAATCCAAGTGGTGAAAGAGTATGTTTTTTCTGCGGCAA
AAAAGGTCATTGGGGAGCGGACTGTTACCTAAGGAAGAATCAAATGAATGAATCCAGTCC
GAAAATGCGAGAGCAATTTGTACAACCAACCTCACAAGGAAATGGAAAATTATGCCTGCA
CTGTGGAAAACCAGGTCATCTGATAGCAGACTGCTATTCAAGAAAAAATCAAATGAAACT
GTCAATGCTGGGTAATAAGAATAGAGCAGAGCAGAGCC
>rnd-5_family-606#LTR/Gypsy.inc.unc
AACAAGACTTCTGCTTAATAAGAAAGGCTGGACTAGCCCAAGTACCCGTTTTACCATGAC
TAATTATACCTGCGTCTAGCATCAATTTAATTTCTTTTCTCATTTCATCAATTAAACCTA
CGGGTTGGCGAAAAGGTTGTGTCATTATTGGATTTTCACTAGTCGTTTCTATTTCAAAAG
TAACTGATTTACATAGACCAAGATCATTAAGACTTAAAGAAAAAGAATTCTTGTTCTGTA
CGAAAAGAAAATTAAGTTTTTTATTATCACTTAAGGGAGGATAATCATCATAGTTCAATT
CGACTATCTCGTTTGTTAGATCATCATCCTCAATACTATAAATAGAATTATAAGAATAAT
CATCATCTGATTCCTCAGATTTCGGGTTTAGACATATTCTTTTTCCTGGTATAGAAAGCT
GTCTTTTAGAAGGGTCGATAATGGCTTTTGTTTGTTCAAACCAATCTAATCCTAATAGGA
TTTCGATGTGTAATATATTAGTTATTACGAAATTTAAATAAGCTACGGTCTCTTCAATTT
CTATTTTAATTAAGTCTGTCTCACCTAACACTTCGTGGGTATTTCCATCAGCTGTGTTAA
TTTTCTGATGTGATGGATTTATATGTAAATTGAGTTTTTTGGCTACACTTAGACTAATTA
AAGAAATAGTTGCACCCGTGTCAAATACAGTTTCTATTTTTTCTCCTTTGATATAAGTGA
AATGTCTTAGTAGTTCATTACTTTTATATAATTCATTAATGTGTAATACATTATTAAACT
TATTTTTAAATTTTGTTTTTTGGTTATTACCTCTTTTATAATCTACTTTAGGTTTTGATT
TCTTATTATTGTAACAAGAATCTGTGTTATGGTTGTCTTTTTTACAAATTTTACAGTAAA
GTTTTTTTGTATCTCTGGTATTATTAGCTTTTTTATTATAAAAAGGATAATTGAAATGTT
TACCTCCTACCTTAGAAAATTTGTTTCCAAAATTTTTTCTGTTAATCATTAATATATCTG
CATTTCTTGGATGACGGGAAGTATTAAACCTATTATAATCTTCTGCGTATTCAATTGCCT
TTTGCAATGTTTCTGGATTGCGAAGTCTGACGTAATTTTCAGTTAGTTCAGATAATCCTT
GAGTAAAATATGTAATTTGATCATATTCACTTATTTCAGATATTTGATTTAATATTATTC
TAAAGTCATTGATATAATTTCCTATATCTTTAGATTGTCTAAGACCTCTTAACTTATCTC
TCATGTAAAGTTCATGATCTTTACGTCTATAACGTTCTTTAAGCATGTTTTTAAACTGAA
CCCAACTAATAGAATTCCTATCTCTATTTTTGGTAAATGCTTGATATTCGTGAAGCGCAG
AATCTCTTAAGTATGAACTTGCAAAAAGGATTTTGGACTTGTCTTGTGTTACTCCATGTC
CTTCAAGTATTAGTTCAACAATGTAAAGCCAATCTTCAATTCTTTCATTTTCTTTTCCAT
GAAAGGGGCTTATGTTATTATTTGTTTTAGGAAAGGGAAGATGGGTAAAGTAAGGCGACG
GATTTTGGGAAAACTTATTTTCTTCTTTATCCTTAACGTACAAAGAGCCTAATTCAAGAT
TGTTACTGGTTATTTTTTCTTCAATATCCGGTATTATTTCACTTCTATTTGTTAATTTAT
AATCTACGACCGATCGTTCTTTTGAAGATTCAGTACCTAACGATTTCTTACCTGTTGAGA
AACTAGGTGTATTAAAAGGTAAAGAGTAAGAAAATTCTAAATTTGGATCTAAAGCATTTT
TATCTAATTTATTTAATTCTATTTTTCTCTCAGAATATCTTAATTTGTCATTTAGATTAT
TCTTTAAAGTGAGTAGTTCCTTGTTTGTCCTTACTAATTCTGTTCTTTCTATATTTAGAG
TCAAATTTTCTTTATTAAGATTGTCGTTTTCATTTCTTAAATTATTGATTTCGAATTCGA
GATCAGCAATTTTTGTCACATCTGATTCCCTATTTGATTTAAACTGAGAAATTTCATTTT
CATATGAATTAATTTTTGATTCACATGCTGAAATTTTACTAACCAAAGTCATGTTTTCAC
TTTTTATGTGATTATGGGAAAAATTTAACTTTTCAAAATTTTCATTTAGTTTACTATATT
TTATTTCTATCGAGTCGTTAACTTTTGTTAAGTTTGCTAGGTTAGTGTTTAGTTCACTAT
TTTCCGATTCTAGCTTTTTTATTTGTTCATCATTNGACTTTAATGTTTCTTCGAAACTAT
TTTTATAGTTGTCAATGATTTCTAGTTTTTTTCTATCATCGAAAAGTTCATTATTTATAG
TTTGAATTTTTTCCTTTGCTAGCTCTAATTCTTCAGATTTCTCCTTATGAGAACTTTTTT
CAATTGCTAACTCCTTAGAAAGCTGTTCTTTTTCAGAATCAAGTCTTTCATTTATTTTAC
TAATCTCATCATTTTGAGACTTTAGTTTTTTGTAACCTTTCTCACAGTTATATAAGTCAT
CTTTTAACTTATTTAATTTTAACGCGTCATTTTTTCTCTCTAATTCCAAATGTATTGCGT
ATGCTTCGATACGCCTGGCTAAATTTTTAACCGATTCTAACCCCTCCTTATCAAAATTAT
CTGGTAATCTTTCTAAAATTCTTAACTTACCTTCCATTCTTGATTTGAGTTTTGGTCAGT
TGATTATTTGAATAGGATCCTTTGAGTGTGAGATTGTTACGATTTATCACGATATCGTTT
AGGAGTATTTCTTTGTTTTTATTGTTTTTCTTGTTTTTCGCTGCTACCAATTCTGTTAAC
CCTCGGATAAGGTTAAGTTAATTAAACTCAGTTTATTTGTTTTTTTTAAATTTTATTTTA
TTAAATGATAAAATTACACTTATAACAAATACGACAATAGGCCTAGGTAAACGTTTAAGT
TGTTTGTGGAAATATTCGAATAAGACGAATAAATGAAATAAAGTATTACATTTTTATAGT
AAAAGAAATAATTAAAAAACATCAATCACAAATCAAGATAATATCAAATAAAATATTAAA
AGTAGGAAAGATTGTAGACAATGGTCATTGAGATAACGATGACACTTTATATTAAATTAA
TTTAATTAAAACATCAAGATAAATAACTTGATAAGTTATTGAATTTGAGGATCGTAGATC
ATAGTAACAACTTTTTACATTTGAAATTAATTTGNTGGCTGCCCCAACAAGCTAAAATTT
TTTGTTTTTGGCATGGTGGACGATTTTTTGAGATATTTTCACTGTTCAAAAAAATAGGAG
AATTTAGTTAAATACTAAGAAAT
>rnd-5_family-28#DNA/TcMar-Tc1.inc.unc
CAAAAGAATAGAAGAAACAGTACTCTGAGGTCTATATTTTTTCACAAGTTCTGTGACAGT
GAGATTATTTTTATTAAAATCATTCGAAATTTCAAGTTTTTCGTCTAAAGACAAAGGTTT
TCTTTTAATTTGAGTGGACATTTTTTGTTTTTTTTNAGTGGACATTTTTTGTTAATATAC
AGTACTGCTACGAAAAACTGTTTTTACGTAATTTTACGTAAAATTACGTAAAATTACCAA
AGTAAAAAAAAGTAAATTTACCGGATTTTACCAAATTTTACGTAAAATTACCGGAAATTA
CGTAATTTTACGTAAAAAGTAAAAATTCCAAAAAATANTAATTTTTTTGAGAATTTTGAC
ATTTTTTGACGTTTTTGAAATTTTTTGGTCCTGAATTCGAAAAAAAAAATTACTTTTTTT
CACGTAATTTTACGTGAAATTTTATTTAATAGTGGTAAATTTTCGTAATTTTTAGTAAAA
AAAAGTAAAAAAAAGTAATTTTTTTTTTCGAATTTTACAGGAATTTANTAAAATTACGAA
ATTTGGTAAATTTACCTAAAACTACGTAATTTNCCGTAAATTCCTGTAAAAACAGAAATT
CGTAGCAGTACTGTACAATAAATTAACTATCATTTTTTCTAGTAAAGAGAAAGCCATTTA
CAAAATTTATAATATCATCCTTTTTATACCTTAAATATAAAATTAATAATTTAATTAATT
TTGTTCAAAATTAATATAAGATATTTCAAACAATTTTTTAGGCTTGCGTTACCGACGGTT
AAGAAAATCACCAATATTAACAGATTATCAAAAATTAGTTAGACTTATTTGGTGTTTAAA
GTTTCAAAATTTTGAGTTCACAAACTACATATTTGTTGATGAAACCACAATTCGACTCTC
GGAAAGGCCAATCTACCATTTAAGATATCCTGCTAAATATCCAGCCAATATTCCAAGTAC
TTCAAAACATGAAGGAAAACTGAATATTTGGGCTGGGATTTCATTTAAGGGAGCAACAAA
TTTTGCTGTAAGAAACAGATAAGAAGAAAAGCTTTTACTTAAGGATTTTTAAGATTTTTA
AGAGCAACATGGATGCAATACTTTACCGGGAGATATTGTTTGATTATTTATTACCATTTA
GGCTTCAAACTACGATTTAGACTTTAAACTACACCAGGACAACGACCCGAAGCATCGTTC
TCTATTGTGCACTACTTTTTTAAATGTTAACAATATTATTTGGGTTAATTGCATTTTAGT
AATCTTTCTTTGTCGATAATATTTGACTGTTTTCTTTTAAACAAAGATTAAATCTCTCCC
AAAGTCTCCCGATTTAAATCNCATTGAACTTATGTGGATCGAGTTAAAACAACGTGTTAG
GAAGAGAATGATTTTATCGGAAGCTGATGCCGAAATGGCGGTTGAAGATTTCGAAAAATT
TTTAACCAAAGAAAAGCGCAATTATATAAATCATTTAAAAAAGGTTTTTATTAGTTTTTG
TTTTCAATTAAATCTTTAAAAAATTTTAATAAAAATTAAGGNAATAAAAGTGGTTATAGA
AAGAAATGGAGATTGGTCGAATCTTTTACTTTTTTTTACTAAAAATTACAAAAATTTACC
ACTTTTAAATAAAATTTCACGTAAAATTACGTGAAAAAAAGTAATTTTTTTTTTTCGAAT
TCAGGACCAAAAAATTTCAAAAAAGTCAAAAAATGCCAAAATTCTCAAAAAAAGTAGTAT
TTTTTGGAATTTTTACTTTTTACGTAAAATTACGTAATTTCCGGTAATTTTACGTAAAAT
TACGTAAAATCCGGTAAATTTACTTTTTTTTACTTTGGTAATTTTACGTAATTTTACGTA
AAATTACCGGAAATTACGTAAAATTACGTAATTTTACGTAAAATTACGTAAAAACAGTTT
TTCGTAGCAGTACTGTATGTATATAAATTTACCTTAATATACACACAAGCAATTAAATAA
ACTATTTTTCTTAATAATTAATTATATTTAATTATAACTAGATTTNATTGATCTTCTATT
TTTTTGTTTAAAAGATCAATATCGTATTAAAAACGATCAATTAGCACTGATTTGTTTGTT
TTTTTCTGAATAAACCTATCGTATTAATTAGATATCGTATTAAAGAAACATCGTATTAAC
AAAGAAATTTAACATGTTATTATATTGGGGAATGTAAATTATGAAAAAAAATATCGTTAT
AAAGCGAATATCGTATTAATCAGCATCGTTATAACAAGACTCGACTGT
>rnd-5_family-6#Unknown.inc.unc
ATGCTATATCTGTTCAACCAGTCAAAAAGTTTTCAAAGATCCTTAGGAGTTTCTATACAG
ATTCTTTAAAAAATCTATGGTGAAAAAATTATAAAGAAAATATTGAGATTTTGAGAGAAA
AAATAATTTTTAAAATGTCTCATTTTATATTTTTTGATGTAACGTAATTATCCGAATTTA
GTCACATGTCATTAAATTTTTTAGTGACATGTCACTATAGAATCTTTTACATGTTATAAC
AGCGTGTCACTAAAATAGAGTACTCTATTTTAAAGACATGTCACTCGATTCGGATGATTA
CGTTATTTTAAGTTTTAATATTATATTAAAATANTTNAGTTTCAAACGTTTTATCGATCA
AAAATCGTTGATTTGAGAATTAAATCTAATTGTANAATANTTGTTATTAAAATANAAAGT
AANAATTTCTTTAATTATTAGAAAGTTTGCATGGAAATTCACAATANNATNATATTTTTT
ATATAAGTTTTTAAAATCTAAACTTTTTTACTTTATTTGCTTTGTTTAGATTATCTATTC
TCATCTAACAAACCCGAAGCTAAAAAAGGACAAAATACTCACANAGATTCAATTAAGCAA
ATGGAGTAAAATAAGTTTCTTTTCCTGAAAGGCTTTAATCTTGAATTTGAATAAAGTTAA
AAGTAAAGAGATTTAAACCAAAAGTTTTGATAAAGGGTAACACAGATTAATAGAAAAATC
ACTTATTTCTGCTAAATTTTATCATCAATTTTAAGGATAATTTTGGAAAAACGCAAAATT
TTACAAAAAAGCATTCATGTCCATTGGTTAGGAATAAATGTCTTAAAAAAAATGATTTTT
AAAAGAAAGTTAATTTATTTACAATCTTAATTGATCAATTTCTTTCAAATAAAAATCAAC
AAACTAAAAAAATTGTCGAAGTTGTAATTTTGTCTGAAAAAAAATAAAATATAAAATCTT
AGTTTAGTCTTGACTTTTGACGATATTTTGCTCATAAAAAATCCTGCAAAATATTTTAGA
AAAGTTAACGTTTTTCTTAAAATCTGTTAATATCTTTCGAAAAGTTTAAATTACACTAAT
TTTCTAAGTTATTTATTCTAAAATTCGAACACTATAGAACAGTTTAAAGATCTTTTTTGA
GTAACTTTATGTTTTGTCACCTGCAAATATTTTGAAATTCAAGTCTNAAAATATTTAAGT
CTTTTAAAAAAAATTGTCGGTCATTAGTTGTGNCAAACTTTTTCGGATTTTTTTCCCTGA
ATTTGGACAAGTCTGGATTTTTCTTTTCAAATATTAAAGATCATCAACCTTTTTCTTAAA
AAAAACTTAATTTTTCTTTAATTTGAATNAAAATTCATTCACATAATGTATTGATTTAAG
ATACTTCTAGACAGACAAAAACTGAATGATATTGTGACAATACTTTTAAAAATATTTATT
TCAAAAAAAAATTTGAATAATTTAAAAAAAAATTAACTTTTTTTTTATGTCATGTCTTTA
AAATAGAGTACTCTATTTTAGTGACATGCTTCTATAACTGTAAGTGATTGTATAGTGACA
TGTCACTAAAAAATTTATGACAAAGTAGTAGTAGTAAAAATAACCGCGACTCGAGCAAGT
CGAGTTTAACCGTAAGGCTGTGGCAGTTATTTGCAATCACACCAGACATGTCACTAAATT
CGGATAATTACGTTATTTATGTAAAAATTGACAAACTAAAAAAACAAAAATTAGAGAATA
GCTTTATCTAAACATTTTCATTACCTATTTTAAAAGCTGTTTGATTTTTATTTGACTTAT
TTTTTCTTAAAATTAAATATTATTGAATCGAAAAAGTATAGCACAAAAAAGAATGAATCG
TAAAAGTGTAGCAAAAAATAAAAATGAATCGTAAAAGTGTAGCACAAAATAAAAATGAAT
CGTAAAAGTGNAGCAAAAAATAAAAATGAATCGTAAAAGTAAAGCAAAAAAGAATGAATC
GTAAAAGAATAGCTTTAGACTTTATTTAATTGTAGCTAATTAAAAATTGANTTAAATTAA
TTATTTATTTTTTTGTTTAGCTGTGTCGAGCTAAAGCTTCTTCAGATAAAAAAACAAATC
AAAACTGAGAAGA
>rnd-5_family-2730#Unknown.inc.unc
TGCCCGAAATGTTATCAAGTGATAACAAAAAAATATTANATTTAGGTGCCCTAATGGTTA
TGTNATCAAGGCTAATAAATTAAATATTATTTTTTTTTATCAGAACGTTTTTTAGATAGT
ATNTANATTTTATCGTTATCAGAGTTGTTTAAAAGTCACAAGTCTCAAGTCAAGTCCAAG
TCCGGACTTTTTTTTTTTTTTTTCAAAAGTCCGANCAAAGACTTTAAATTTTTTTTAAAA
AAAAATCCAAGTCCGGACTTTTTTTTTAAATTTTCATTCAAAAGTCCAAGTCCGGGCTTT
AAAATTTTGAATACTGAAGAAGAAATTTATGCTAAAATTGCAAGAAAATTCTGTGAATGG
CAAATCTATTGCATTAGACAACCCAAAAGTATATAAATTTTTTGATATTAAGCCTGATCT
AGCAAATTAAAAAAAAAGTCCGGACTTGGACTTTGAAAAAAAAAAAAAAGTCCGGACTTG
GACTTTTTTTTAATGACTTGGACTTTTTTTTGGGACTTTTAAACAACTCTGATTTTATCA
TTAAAAAAAATCTTATTAGAATAAAATAAACGATTTTTAACAGANATTTTNTAAATTTTA
TTTCAACTTCTTTTTTTTAAACATTCAACAAAACGATCCATCGNAAGCGGNTTTGANTCG
GCCATAANAAGAACATCGCCAATANCGANTTTAATTTTTTTGCATCTTTNCTTNTCTTNT
GTAATGGCTTAATAAGGCTTCATATTCTCACTAAAGTTTTTGNAAACATTGTANGTACAC
TCCCTAACAGGAAGNACAAGNTCNAATTTTATAATTTCTTNATAAAATTNAANGAGGAAT
GAATCCCCCACCATTTTTTTTCCATTATTGTCNNTAAATNATTTTCATTNNCCTCTCNTT
TCNAAAACATTGTCTANATTTTCAATTTTNAAAAATCATTTTTTTTTAATTGTAAATAAA
AAATTANATTTAATTCTATGAAAATTAGGATTTAAAATTATAAATTTTTGTT
>rnd-5_family-579#DNA/PIF-Spy.inc.unc
GCCTGTTCCATCTTGTACAAATCCATGCGCTGATTCATCAAGCTTTGGTCTTTCCTCATT
TGTATCTTTTCCAGGTCAAGCTTCATCATTCGGTCAATTCTTCTAGGACCATATAAAACA
ATCATTTTCTTCAATCTAAACACTCCAGTTAATCATAGAAATTTAATTTGATTTAAAGTT
AAGTAATAATGTCTACTTCACATTTCGAGGTAGCGCCAAGATCTCTTTTATCTTAACCAA
AGTTGTTCCGATATAAACCTTTGATTATTTAATTTTTTTGTTCTTTTATCTTTTTTTTCT
TTTTTTTAGAAACAAATTAAAACAAAGTAATTAAGTTAAAATGCGAATAAATTTAAGGTC
ACGAGAGAATGGAGTAATTAAGCTNTANATTNANGATTCTGTAGAATATGGACAGTTATT
TNGTAAGAGAACTTAAAANGGTCCTAACCGGGNTAGGCAAGTCTTTTGCATTTTTCATTA
AGATTATCTAGAATAAAGNATATGGGGCAATCAGGTCTAAAATAGGACTTTTCACATTTT
TTAACTTTTCTATAGTGATTCTTGTAGATCTTGACGCGCTGATTCCAAATATATGTGTAT
TTTTTGTCCTAGGTAATTATTTTATGAATTATAGCCTTCGGAAGTTTTTAAGGGTATATT
AGGTTTTTAAGCCATAACTTGGTCAAATTTTATCATTTTTTTATAAAAAATACACCAAAA
TGTTCAGAAAAGAGCGAAGAATCTGAAAATAATAGTATCAAGTCAAAAAAATCACGTAAA
AAATGAACTATCCTTGAAAAACCAAAAATTGGCTATGCCTCGCTTTAGACCCCCCGGGTA
CCCCCATGTCAAAGGACACCCCCCCAAAAAAAAAAGTATTTTTTTCGGGTTGCTCAGTGT
CTAAAACATACTAGAAAATCAGATCCTGCATTGAAACCCTTCTTGGAAAACTTTTATCTA
TCAAAGAAGTTTTATTAATCAATTGGTTTAATATTGGAAAAAGCTGGATAAAAAGCACTC
CCCACTCATATATATATACTTTTCTAAAAGGTGAAGGTAAAATAGAATGTGATTTATGTA
ATAAATGTATTTATTTTTCTGTAGTCCTTTACCACGCTGATATTCTCCGTATAAAAACTC
TTAACAAACAATTTAATAAACAACTTATTTACAAAAACTCAAAATGAGTAATCTTCATCG
TACGTGTGCTTACTGTCTTCGTAGACTTGATTCGAATGAAAAGTTTAAGAAAAACNAAGT
GGGAATCACATCAGCATGGTTAAAAGCTGCATTATTTTCATTGGGTATTGAATGGAAAAA
GTATAAATCGGTGTGTTGTGATTGTCANAAGAAGCTNTCTNAATTTTATCCTAACAAGAG
TGAATTCTACAATGAANTCCTTCTAGAGGAAGNAGTGCAAAATGTTAGTGNTGACATTTA
TCAAGATCCAATTGAAGAAACAAATCATATAAATCAACCAGGCCCAAGNGTAACCACTGA
CTCTGTTTGTTTAGACTACGCGAGCATAGACGACAAAAGGTGTCATATTTTGACTGGACT
TTCTAAAAATGATTTTGAAGAACTTTATCAAATGATTTCTTGTTCAAACATTACTGGAAA
TGTTTCATTGATCAATGCTTTAGGGTTCTATCTAACTAAGCTTAGAACCGGTGTTACTTT
AAAAGAAATATCCGCCTTCTTACCAANAGCATCATATGATCAAATAAAAAGGTCAGTTAG
ACAGGTGAGAGAGATTTTATGGGAAATGTTTACACCACTCCATATTGGATTCAATGCATT
CTCAAGAGANGAAATAATTTCAAAANATACCACTAACATGTCTAAAATTCTTTTAAANGC
AAATGAGCATGATGTTATAACAATTTNGGACGCGACGTACATTTATATAGAAAAGTCATC
TTCATANAGCTTTCAAAAGCAATCTTATTCAGATCATAAAAAACGCTGTCTTCTAAAATT
TATGAATGTATGTGCAAGCGATGGAANCCTAATAGAAACAGTCGGTCCATATATTGCAAA
TGGTAAAAACAACGATGNAAGCATTACTANAGATATATTCACAAAAATGGATCATATTGA
AAATTGTTTTTTGCCTGATGACTTGTTTGTGTTTGATAGAGGTTTTCGTGATTGTCTAGA
TTTTATGAAGAACAAAGATTTACATCAAAAAATGCCTAGCTATTTAAAAGGCTAAAAGCA
GCATTCAACAAGAGATGCTAATAGTTCAAGGGTGGTTACAAAAATAAGATGGGTTGTTGA
GTCTGCTAATGGAAGAATTAAGCGTTGGAAATATTTTTACAATGTTATTTCTAATCGAGA
CATTAGAACTTTAGAAAAAGATTTTAAGTTTGTTTGTGCTTTAATAAACAAATTTAGACC
AGCATTGGCTTCAACGAATGACACCGGAAAGATTGATCTGTATAAACAAATGGTTGAGAA
AGCTAATGAAGAAAATAATTTAAAAAATGAAGTAGCTAAATACTCAAGGAGATTTTCAAA
AACTCGTGCAGTTAATTTAGATGAGTTAGGCTTTCCAGTATTGAGTGAAGATTATATAAA
ATCTCTTACTTTGTCTTTACAATCGGGCATATAAATGATAGTGTGAATTATCAGTTTGAA
TATTTTGAAGAAGCTCAAGAACTAATAATGGTAAAAATAAATTCAAGATTTTCATCTCAG
GTAATTCACAATACATGGATAAGATATTCATCATGTTCATCAATGGATCCGATTCAAGAA
TGGAATTGCGACTGTAAAGCTGGTTCAAGGGTTTTTGGAGCCTGCTCCCATGTAACAAGT
GTAATTTGGTACTTAGGCTTTGCAAGACAAAATCCGAAAAAGATTGTATCAAATAAAAGC
AAAACTTTTTATAATTTTTGCTTTGACTGCAGTTAACAAGATAAGTTTGAACGATGANAC
AATTTTAAGCGACGATGACATTATTATAAGTGAATTATCAGACTTGTTTTTAAGTCACAG
TTTTAAGTCTAAGTCACAAAA
>rnd-5_family-284#DNA.inc.unc
CAATCNGACCCTGCAACCNACGCATATCAAAAAAATTAAATTTACCGTAAAACCTTGCAA
ACTACCCCGGGGTTATAGTGTGTAATTTGCTATAGCCCCCCCACCATAATATATGATATA
ACCCCATGGGTTTAAAAAAAAAAATTCTGTATTACACCGGGGTTGTATTAAAAAATTAAT
TAAAATTCTTATAATAATACTAACAGATTTTCAGTATNACCCCATGGGATAATTATAATA
ATTATAATATTGTCTCATGGGATTGCATTATTAAAAATAATACACACCCATGAGCTTAAA
ATTTTTAGAAATTTGCATCATCATACCCACGCTTTGAACATCAAAATTTAAAGTCAAGTC
AAGTTAAATAGAACGTANTTTTTTTATTAATATTTTAATTCTCTTCTAAAATTTTGACTT
AAATAAATTTACTTAAAAACTAACATGAAAAGTCCACAACTACCACCTCTTCCTAAAAGA
AAACGAGGTAGGCCGACTAAAGAAGAAGCAGCTGAAAGACAGGCATTACTTCATGCAGCC
AACGAAAATCGTCTGATTGAACCACTGTCATCAACTACCCATTCGGCAGCACCGACTATT
GTTGAAGTAACTCTAGCCAGCACTTCTTCTTCATCATCATCGCCAACTATTGTTGAAGTT
GGTGCTCAATCAAGTTCATCCTCGTCTATTCAAAGTGCACAATCAATTAGCCCAACTACT
TCAACTCCAAACACCCAATCTAATAGTCCAATAAATCGTCATGCTTATCGTCTCTCATTT
AAAATTAATGTAGTAAGACATGCTGAAAATTGTGATATAAGTAAAGCAAGTAGAAAATAT
AAAGTGGACAGAAAAACGATCAGAACTTGGATCCGATCTAAACCTGAATTACTTGAAGAA
GCCAAAAAGAGAAACAAGTTTAGAATATCTAAAGGTGATACCGCTCAATTTCCAGAACTT
GAAGTCGAACTACATGAATGGATTTTGAGTAGAAGACTAAATGGAATTTGCGTGAATAAA
CGAATGATAATCACTAAAGCACTAATGGTTAACACACATGAAAAATTCACCGCATCGAAT
GGTTGGTTGCATAATTTTTTACGAAGAAAAAATTTGGTCATGCGTAGAGTCACCACAAGT
GGACGTGAACTACCAAAAGAAGCTGGTAAAACAGTAATGGATCATCTAAAGGTTTGTAGC
GATCGTTTTGTCCNAAGAGAACTAAGCCGAGATTTAATTATCAATATGGATGAAACATCT
ATATATCTAGATAGTCCTAGGAGTACAACATTCTCGGAGTCTGGATTGAAACGCGTACCT
GCAGTTACAACTGGGAACGAAGCTACCCGTGTGTCAGTTGCTTTTTCAGCAGCCGCTTCT
TCCCAAAAATTGAAACCTATGATTTTGATTCCACGTAAAAATCCGCTCAAAAATTTTACG
CCACCAAATAACGTAGTTGTTGTCTATGGTACAAANGGAAATTTTAATGAGTTAGTTATC
AGTAGTCATTACATTGATAAGGTTATAAAGCCATATATGATTGTAAACGGGTTTGANAAA
GTTAATTTGCTAATTGATTGTGCACCATGCCATTGTACACCAACAGTAAAGAATGCTTTT
GAGGCTGCAAATATTGATGTAACATATGTTCCAAAAAGGCTAACCAACCTATTGCAGCCA
GCTGATATCGCTTGGTTTCGACCGTTGAAATCATCATACAATGAGTTTTGGACTGATTGG
CTGTTAAATGCGGATAAAACCTACACAAAATCAAACAATGTTAGATCACCAGGATATGCG
CTAATTATTCAATGGGTGAGTTCAATTTGGGAACAATTCGACAAAATGATTATTCAAAAC
TCGTTTGATCAAGCAGGAATAACATCCAACATTATCGACCTATTTCATAGACAGCTTAGG
CATTTTATTATTAATCAAGAATTTATTGATGATGTAGAGGATGATAATGCGCAAGATTTG
AACGCTTTTATTTCAGGGGATGAAGCTAACATTCACGATTTAGATTTAGATGACTTTGAC
GATGATGAAGATGATGAAGATAATTCAGACACAGAAATGGCTTAGTTTTTGTAAAATATT
AAAACATTGTATAGTTATAATTTCTCTTTTTTTAATATTTTTTTTTAATTTTTTTATTAA
TTTTTTTTCAAAAGTACCGAAATTTTCTTTAAAAGCCCAGTCAAAAATTAAACTTTTTTC
CGTATTACCCCATCAATTTAAATAAATAATTTCAATATAAGCCCGGGCTTCTAATTTATT
TTTTTTTNAAATAATTTTACAGAATAAATTGCTGTTAAATTATAACCCCCCCATTTTCTC
GTTTGAACCCCATGGGGTAGTTTGCAAGGTTTTACGGTAATTATTATTTAGAAAATCAAG
TTAATTCTGGACAAATAATGAATAAATATATCTTTTTCCGCGCGTANGTGAAANAGTATC
ANTTTTGATGCGCGGATTCGTTGAATNATANGTTCTTTTTCGTNAGTTNTNTAAAATGGA
CCTTACTNATACATCTTTTCGTCTGTAAAAGATAGTTTAAGAAAATTTTTTATGTCCAAT
TAAAATTAAGAATAATGAAAAAACAAAGACAAATTATAGCATAAAATAAGAATTTCCATT
TTCTTCCATAATTATGTTATTACGTTCACCAGAACTTATTAAAAAGTTCGAAACAGACGG
CAAATTATCGCTGCTATTTCCACTCGAATTTGAGCTATGATCTGTTAAATNTTGAGGGAG
TTGCTGCGTAATTTGACTCACTATCGGTCAATTATTATTTCCTGATATTTTTTTTATATT
TTTATTTCATATTTTTTTTAATATTTATTATATAATTCTTAGATTGAGTGAATGTATTGA
AATTATTATTTTTAATTATAATTTTTAAATTCCATTCACGGAAAAAGTAACTGCAACGCA
AACAATTTTTAAGACAAGGAAAAAAAATTATTTATGTATAATATATGTATAATTTCGAAA
ATAAATTTATATGTAATAGTAAATTTTGATAAAACGTAAATATCAAAATAAACTGATTCA
TTAGTAAATCTTGAAAAAAATATTCATTTTTTCTTATTATCAAATTTTACTAAGTTAGTT
TTGATATTTACTGATGCAACCGTAAATATCAATAAAAAACAAACCTGCTATAGTTAAAAA
CTACTGAAGCCCCTAATCTAATTTGTCGAATAATCGACGTTGATTATAAATTCAGTCTTC
ATGAATTTGCATGTCAAGTTGGCGTATTTTCGGACTTATTTTCCCGTAACGCTCTCTAAA
TTGTCAAGTTGAACTAGAAATTAGAACCAACAAGTCGCTCAAATGCGTTAGACAAGCGGC
CAATGAAATGTCAATTGGTGGAGGTCAAGTAATGGTAAGATGCAATTGTACATATCAATG
TATTACAAATCGATGCGATTGTAGAAAATCGAACCTCTTGTGTAATTCCAGATGTCATGG
ATAAAATACAATTTGCTCCAATAAATAAACTTTTTATCAATATTTACGCTTTATTTCATT
TATTTCAGATTATTACTATATTTATCTTTTTAATTTCAGTTAATTACGAGAATAATAGAA
AAAACAGGAAAATTTGATAATTTTATTTATTTCANAATTTACGTCNAGTAACGTTAATAT
CGATATNTACGTATAATCAAAAAAAAACTTTAACATATTTAAATGTCGTTTTTAAATTTA
TTAATTACTTAAAATAGAAAAAATAAAGTTATTTTTGGGGTATTTTTTCCTTAAAATATA
TTGTATTTTTGCTTAATCTTTCTCTTAAATTTCATTTGAAGTTGCCTCGATAGGACCAGT
ATCAGATACAACTTTTTATGGACGTCCTCTTTTATTTTTAGAGGCATCATTATCAATTGG
TACCGAGTACTAAACTTCTTCTACTGCAACACTTACAGGAATCGTATCTATACTTGATTT
CACTAGCTCACATTGTGTAATAGTTCTGTCTCTTTGCTTGTCGACAATTACAGTAAACTT
TGACAAAATCATTTAAATCATCAAAAAATAATGACATGAAAGTGTCAAAATATGGACAAA
TTTATTTTTAGTTGGACAATTTACAAATTATATTGTCCAGGAAAGTGACATGGTCAAATT
GTCCCGGAAAATTGTTCGGTCAGGTGACAAGACCCCAAATGAAGAGTTTTTGCAGAGCCT
CATCTAATATTTAGCATGTTTGTT
>rnd-5_family-1488#Unknown.inc.unc
TGTTTGAGTACCACAAATTTTGAATAAAATACCCCAAATTTTTTATTTTTTCCAAAATAA
TAAATTCCCAATTATTAAGTTTATACATAAAAAAATTAATTAACACTAAATTAAATAGAA
ATCCACTATTTTTAACTTATTGACACTTTTTCTTAAAAAATAGCACTTTTTATTAAAAAT
GATAACAAATTTAAGAAAAAGTACCTAAATTATGAGAAGAGTGTTTGCTAGAAAAAAAGA
TAGTATTCAATCGAGTTTTATGCTAAAAATCATGTAAGCCATATNTTTATAGAAAGTTGT
TTATGTCATTGAAGTTATTAGCTTCAATTTTAAATTTAAAGAATTTAAAAATCGAAAAAT
AATAAATTTTANCAAGTTCGATTAATGTATTTTTTAAAAAATAACATTCAAGATGGAACA
ATAATCAAAATATAGCAAAATAAATGAGTTTATTTTTACGGATGTAGTTAGCTAGAAAAG
TCTTCTATAAGTAAGTTTTGAAAAATTAAGAAAATAAAATTGACAAAAATAAGATAATTT
AACACTGAACCTTTTGGTGAAGCAGATTTAGATTTTACATTCCCTTGACTAAGCATTTGA
GATGTATTGCTAAAATAATTAGATAGGATGACCTAATAAATTATTTACAATTTTTCTTAA
AAAATAGCACTTTTTACTAAANAACGTTAGAAGCTTAAGAAAAAGTGCCCTGTCCCAAAA
AAAACGATGATTAATCGATGAAAATTGATAGATGAATCATTAATGAGTTAGGAACCATTT
CATCGAAATTCATCGATGAAAATTAAAATATTTCATTGAAAATAATCGATGAAAAAATAT
ACTAATACATCGTAATTTATTTAATTTTTAAATATAATTTTTTTTTAATTTTTCAAATTA
TTTTTAGGAATAGCATAATAATAAGCAGAAATTCTAAAAACATAATTTTTTTTTTCCAAA
TTTTTTCAAAGTTTATCAACACCTTTGATTCAAGAAAAACATCAATTACTTTATATTAAC
ATAAAAAATTTAATTATTTACTATTAAGTAAATTAATTGCTTTAGAATTGCTTTATTGTC
TTTTAACTAGACTAAAGGCAGCTAAAGTAAATTTTTGAATCAAAGAACATTGCTAGCAAT
CCAACTAGATATAAAATCTTTTGTTAAGAGGAGATCCACTAGATACACAATTGATTAAGA
ATTTACACTAATTATCGGCTTTATGTGTAGTTAAATTTCCACAAGTATTAGATATTTAAG
CTTCATATCTTTCGGCTAGTAGGGTATGTAATTTTTCTAAACTTACTGAATTTCTTAATG
TTTTCCTCATTTTTTACGGTATTTTAAGATTTATTCCCTTTTTTTAGTTTTTTTTAAGGT
TTATCTAAAAAAATAAAAATTAGTTTCTTGATTTTAAAACTTAAAATGAAATAAAAAATT
ATTGATTTTTAAATAAAATAAAATAAGCGTAAATTTTATTTATATTTTGATTATTTTGTT
TTGGTCAAAAATGACCCGCCTTGGTCGTTAACGTATTATTTTTTAATTTTGGACTGATAA
GATTTAATTAATGTTAGAAAAACTAAGTTTTCTCATGATAAAATTCAAATAGCAAGAGAA
AAAGGGATGGCCTGTTGTTGACACAAGCCAATTAAAGAAAAAGTAAAGTCAAAATAGATA
CATCTATTTAGTAAAAAATTTTACAAAGAACCAATAATATATCGCAATAAATTCAATTAG
TTCATAAACTTTTTCTTGGTTTTAATCCAAAAAAAATCATTCATAATTGATGGGATAATT
CAAGAATGAAATTATTATTATTATTATTAATTTATTTCAATGAACGCCTTTAAGGTGATG
TAAAAAAAATTAAAAATTAAGAATAAGTATAAAGATACAATAAGACAAAAATAAGTGTTT
GAGTAAAGATTTGAAAAAGATTACAAATTTAAAATGTTAATTTTTTTTTATATTTCAATA
ATTATTATTCATTTTCTCGAAATTTCTTCTTTCTTTAAAAACAAAAATAAAAATGAAAAA
GAATAGAAATAATCAAATGAAAAAAAAAAAAAAAAAAAGAAAATAAAGATTCGTCGACAA
CTAAGCGATTTAGAAGAAGATTCGACTAGCCAAAGTAAAGTCAAAATAGATACATCTATT
TAGCAAAAAATTTTATAAAGAACCAATAATATATCGCAATAAAATCTCAGTTAGCATTTT
TTTCATAAATTTTTTATCGGTTTTGTCCCAAAAAAAATCATTNAATAAATTNCTNAANTA
TTTCAAGAATGAAATGACGATTAAATAAATTCTATTATCGATTANCACTAAATTAAAAAA
TAGAAATCTAATATTTTTAACTTATTGACACTTTTTCTAAAAAATACATTTTTTATTAAA
AAATGTTAAAAGTTTAAGAAAAAGTACCTAAATTTTGTAATAAAAATAAAGTAATGTTCC
GCTTTTTTTTTATCCAAAATTTATGAAACATAAAGTAAATTTACATTTTACAATTAACTC
ACTCAAAAGACGCCAAAGCTCTTAACGTAAAATCAGACGTCTAAATCTGTTAAATTTATG
ATTTTTTACTTTTATAAATTTACGTAAATTCACTTTATTTTTCGTAAATTTTAAGGAAAA
AAAGAGGAACATTACTGTATTAGTATTACAAAATTTAGGTACTTTTTCTTAAATTTGTTA
TCATTTTTTAATAAAAATTTAAAAAGTGTCAATAAGTTAAAAATAGTGGATTTCTATTTA
ATTTAGTGTTAATTAATTTTTTTATGTATAAACTTAATAATTGGGGAATTTATTTAATAT
TTGGGGAAAAAAATAAAAAATTTGGGGTATTTTATTCAAATTTTGTGGTATCGATTTTAA
TCGTCCTTNTTAATAAAAAATTTAATTAAATTNTAAATTAAATGGTTATAAAGATTTATC
AGTAGTAGGAATACTTTTGCAGNATTAGTATATTTCTATCTACACTAACGATCAAAAGCG
TTTATATGTTATATTCTCTTCTCACCATTTCAATGACTTCATTGTCAATGACTGCTTTAA
AGCTAATTATTGTTTGCGCATTAATAACATAAAATGATAAATTGTTTCATGACATTACAC
AGCTATTTCTTTTTGTTAAGAAATTATATCATAATGAGTCTTTGCTATTTATTTCTGACC
AGTCTTTTGTCATATTGTCTTTGTAGGTTTTTTGGACTACAAGCAAAATTGATACCATTT
TATTATTTATTCGATACCATTTGTTAACAATACTGTTTAAAAACCATTTAAGATTTTATA
TATTTGAATTGAGTCTCTAGATTATAAGATTTACGTATTTCAATCTTTCTTCATAAGACT
TACTTCTTGTTGAA
>rnd-5_family-167#LINE/I.inc.unc
GATATTAGAATGAACAAGAAGACAAATAAATCNACTTTTAGAACAAAACCTCTTATTAAG
ACAAGGTTAGTAGTTACNCACTGGAACTGTNNTCATTTACCCAGTANGGTTCACCTCTTA
GACAATTTTCTAGCTCAGGAATNCCCCGACATNNTTTTGCTTAATGAANTAAAGATNGAC
TCGANCGAGNNNAATNTTTACCTNGATTTCNAAAATTATCAGTCGNTNGCNAAACCNCGC
GACAAGNGNGGNGGNGGGGTNGCNATCTTAATTAAGGANGGNATCGAATTTTCTATACAA
GACTCCTCNTNCGANGAATTTTTCANTTCCGAACTCCTNTGTGTNNAAATGAAGCTTAGG
AAAGANTGATNNNTTNTTCGTNTTCAGCCTNTACAACCCNCCCAATAAAGTNCTTCTTTT
CGAACTTTGAGTTTCTCAAAACANTTNATAAAANATGCAGAAACTANATTTATAGNTGGC
GGATACCTNAACGCNAGAACAAAGCAAATNGGNTGCGTNGGGGAAAATGAAAACGGNNNA
GTACTNGAAAGAGTNNTNAACGAGCTCGACGTTTCAGTAATCAATGATAAGTCATCCNAC
TTTCAATATTTTTAACAGANAGTTACTTTGAAATTCTNGACCTTTTTCTNGCNCCNTCTT
CACTNNTNGACAAAATTACCGACTTCAGNGTCCTNGACAGCGANGACATGACAAGTGACC
ACTATCCGATTCGGACATGCCTCTAGTGGAACACTTAANAATGGACATACAAGCANAAGA
CAAACTTGACTTTAAAAAAGCCGATTGGAACAGCTTNAGAGCGATTTTGAGCTCTAATCA
AATAGTGAACGTCACTGAAAGTTCCNTCACAATATCGATNAACTAAATGATAAATTCATN
ACNGAAAANATCNTTGAATCNGCTNNACATAAAAGCATCCCANANCNNTCACAGNAAATC
GTACAAANCGANNCTNCCGCNNGACATTGTTAGCGTGATAAAATTACGTTAGCGTAATAA
ATTACGTAAAGTAAGAAGAAATTTACCAGAAAACTCGCTGTCAAAAGCTCTAAGCAAAAA
TTTAATCAACTTACATCTGAGTTAAAAGCCTCTTTAAAAAAATTCTGGAATCAAAATTGG
TTTGATTTTATCGAGAAGATGGGNAAAAATCCNCTGNCAANTAGGCCNTTCTGGCGNAAA
ATNAATAAATTTNGAACAAAAAAAGGNTCAAACNTGATNCCNANTTTGGTTTTAAATAAA
TTTTTTTACAAANCNGATGAAGAAAANGGAAAACGCTTCGGAGAACTCTTATCTTCAATA
TTTAGTCCTAAATCCTGATTTAATAAACTCAACAAGGAATACGAAGTCGACTATGAAATT
CCAANTCTNTTTTCTTTAGGAATTANAACNAGAAAAATCTAATTTCGATGATCCATCACA
NTTGCTNAAATGAATTANTTGCGGCTTTAANGAGATTAAAGAATGAANTCGGCATCNGGN
CCTGACCNNATTCACAATTTAATGCTNAAAAACCTGCCTGAGTAAACTCNTTAATAGANA
TCNTAGANCTCTTCAATCAAAGTTTTACNTCTTCGAGAAGNCAGANNCCNNANAGCGTGG
AAAANANCTTACAAGTTNCNATGATACCAAAAAAAGGCCTCNACCNACACAGGATCCNTC
GAACTATNGNCCNATTAGTNTGACNAGTTGTCTNGGNAAGCTACTNGAACGCATNGTNTA
TNCAAGGCTNTACAATTNCNTNGAGCGAAATTCNCTNCTCATCCAGGAGCAATCNGGATT
CCGAAAACACGACGNACAGCGGACAATCTTTTTTTCTTATTCAAAAAATTACTGAATCGT
TTAACAGGAAAAAAAAAATGTGTTGCCTTTTTTTCGATATATCTAAAGCNTTTGATAGAG
TNTGGCATGAAGGGCTTGTGTACAAANTGATCAAAATGCAATCCGCCNNANTACTTGACT
NNCTGGACNAGATCCTTTCTAGACTCNAGGNCATTTNGNGTAAATGTGAATGGNCANNNG
AGCGANGANTTCCCAATCAAATAACTGCNGGNGTNCCTCAAGGCTCAGTAATTAGCCCCC
TCTTATTTAGTATNTNCATTAACGACATNCCNAGAAGAGACAAAACAAATAATGAATACT
CTCTNCTTTTCGCNGATGACCTAGTTACNTTCTTCATCTATAAATCNAAAAGGGGAACNT
NGAANNTAGGATCAATANNTACCTCAANGAACTAGAACGATGGCTNACNAAGTGGAAAAT
GAAGATNTCAGTTGAAAAGTCNTGTTACAGTGGTNTTTTCTAGGCACAAAATCAACAAGA
GAGTGAGCTCAATCTTGACTTGAGAATNTATGGGGACAGNNTAGAGNGACAGGANGAAAT
CAAGTTCCNNGGCATCAGATTTGACTCNCGGCTAANCTTTAGTNCACTGGTNGATGAANT
NAAAGAGCGCTGCAACNNNAGGCTAAATNTNATTAAGATNTNGTCNAACAAAAANTGGNG
TCTNNATCANAANACACTNGGAAATTTATATAAATCGCTTAGTCGGNTCNATTTTAGACT
ATNNTTTTCCCTGCTTAAACTCNTTNTCNGAAANTAANATTAAAAAACTTCAAGCNATTC
AAAATTCAGCAGTTCGATCTATTCTTAAGCTAAGGTNTGACANCCCCTCNAGCATCGTAC
ANCACGAGGCCCNNAACAAACTAAAATTNCNNACAGTCTCGAACCGGCTTTTTGAATTGA
GCGAAAGATATGTTGGGGCNGGACTNANTNATTCTGTTCCATTGNTTNTNAGACTGGTGA
ANGAGTACAGACGAGGTTTCGAATCNAGATNTGTTGACTACCCAACTCCATTGTGTAATT
GCTNCCTTGCCATNGNCTCTTTTTTCCCTGAAAACTAAACCGATATAACTTTTGTAACTT
TGGTGTCTATTTTCTGCCTTTCAAAAACGATTTTTTATTTCTTTTCTTCTTTCTTTTTTT
CTTTTCTTTTATTTCCTTTTCAAATTTCAATTATTTAACTATATTTTTTAATTCTTATTT
TATTCAGTAACTTTTATTTTAATCATTTTTTTTATTTATTTTTATTTTTTATTTTTCTCT
GAAGGAGCTAACGCTCGATACAGATNTACAAATAAATAATAA
>rnd-5_family-840#LINE/CR1.inc.unc
CATCGTGAATTTTGGTACAAAAATCAAAAACAAAATATTAAAAATGCCAAAGCTTAAGTT
CTGAAGGACCAAAACATGTTCTGTAAATTGTAGCAACTGATACATCCTTTGTACCACCAA
TATACTGATTCTGCAAAACTCTGCAAAATTCAGAACATTGTGAATTTTGGTACAAAAAAC
AAAACAAAATATAAAAAACGCCAGAACTTTAATCTGGACCGACTAAAACATGTTCTGTAA
ATTGTAGCAACTGATACATCCTCTGTACCACCACTTAAAGTTGAGTTGGATTTTTAATAT
AATATAATATCCCAAATTCACAATTTTCTGAATTTTGCAGATTTATTGCAGAGTTTTGCA
GAATCAGTATATTGGTGGTACAAAGGATGTATCAGTTGCTACAATTTACAGAACATGTTT
TTGGTCCTTCAGAACTTAAGCTTTGGCACTTTTAATATTTTGTTTTTGATTTTTGTACCA
AAATTCACAATGCCAAAAATACANAAATGAAGTNTCAATAAGATTTACGAATGCAGGCTN
ANAAAACTAGGNCTGACAANGCTGAGNGAAAGGAGANNGAGGGGNGACTTAATTNAAATG
TACTTCAAAATNAGTGANTGGACNAGGAAGGGTAGGCCTGGTCAATAATCTAGTGANTAG
ATNAGAATACAAAGGTCCAAGTCGGGGCGTTAAGAGGAAATAGAATCAGAATCCGGAGAG
AAAGTTTCCCAGCTCAAGTTAGAAACGATTTTGCAGCGGCAGTAAGCGCCAGACATGTAT
TTTTCTCAAACAGAATAGTTCTGCATTGGAATAAGTTGCCAGAAAATGTGGTGAAATCTA
AGTCAACCGCTAATTTTGAAATGGCTTTAGGTAAGTTTAATGGAACGCCTGCTACAGCTC
CACACGGCCAATCGGTGGTGATGGGCTCAGACACTCTGCATGTNAGGTGTCGCAGCAAGA
ACTACTACTACTTCTACTACTAAAACTATGAAACGAATGTAA
>rnd-5_family-1336#Unknown.inc.unc
AAATAAAAAAATAAAAAATTATTTTAAATAAATGAAAATCCGATGAAATTTTTATTTTTC
ATCGATGAAACATTATGAATCTGCTCACTCCTCATCGACGAAACATCGATGTAAATATTT
TTTTTCCATTGATGCTACATCGAATTCTAATTAACTGGGTGGCATTTTGTAAAAANAAAA
AGAATTAAATTTGTAATTAAATAATTTACATTACTNTTTAGAAATGAACAGTAATTTTTA
TTTGNACAAAAATTTATAAAATTTATCGTAAATCGTTTTAACATAAATTTTTTNTTGATA
TTTTTTTTTANAATNTTTTTTAGCCGGCGTTAGTATTTAACACAATAAATCGGTNAAAAT
TACAATAAATTTATATAAAATATATATAATNAAAAATCTTTTTCCGAACTTACANAAATA
AAAAATNAAATTAATTCTCTGGGAAAACATAACACNGCTNNTGGCATNTACACCTTTTNC
CAAATAAATTGCAATTTAAATCATCAAAGCTTATNATAANATATTTATTTAATTGACATC
AAATTAAGTACTCATCCAATTTGTAAAAGACTTGAAATTCCATACAAAATTTAAAAATAA
CTAGATTAAAATCAATTTCACTGTACTCAACATGCAATCAGGAGATCAAGTGAAAGCATG
TTACTCAATCCTGAAGACGAAACTGATGCAGATTCATTTCCATATCAAAAAGTATTGAAG
AAAAAAAGAGGTTTTTNTTGGGCGTGTTGAAGTTTATGATCAAAACTTTATATCAAATTG
CTCATTTTATATTTAATAATAAATTTCNTGAAGATTTAGGCAGAATTTTATAAAATTCTT
GATGTAACATTGATTAACATAGTTTGTNACATTNAAATTTCAAAAAAAAAAAAATTTTAA
ATTAATAGTATGTTCAAAATNAACTAAAATGATCGATTATTTTTGATTTTTTAGTAAAGT
TAATAATGCAAATAAATAAATTTTTTTATTAACATAAAATATNATTTGGTTTTTTAATCG
TTTCTNATTATCTTTGCGAAGTTAAATCTTTTGTCCTTCGGATTTTGTNCTCTTTTTAAT
TCCAAAAATCGATTATTAATCCATTTATTTTATGATCAACTTAAAATAATTTTTTGAGAC
TGTGGCATAATATGTTNCATCATTACCAATAAAAAAAAAAATCATTTCGTTAATTTAAGA
AATTATTATGCTTANTTTTTAATTGAGCATTTGATCATTTGATCATAAACTTCAACATNC
CTTTTTNTTGCTCGGATGNTTGTACTNAGAATTCAGATTCCGAAGTTTCTCAAGATTGAG
TTGCCTTTGCCGAATCTGAATTATGAAGTATNTTGTTTTTTTTATANNAAAAANATTAAT
TTTNTTATGCTGATGCGTAAATGAAAATATTATTTTTTTTTGGTATTCTTATTATTTATG
TTTATTTTAAATAAAACAATTGACACATTATTTTTTATTTTTTTTTTGGTTTTTTACTAT
TTCTGCGGAATTTTTACTAAAAATATTGTGCACAAATATTAAGAGTCTTTTGGAACTTAT
TCACGATTCAACTCACGATTTAAAAAATTTGTCATATATCTACCTGCGAAAAAAGATTTT
AAACTCCATTTACATGCTGCCTTTAAGCATAATATTATCTAGATTAAAATAATAATCAAT
CTTATTATTTTTAGTTTTTTTATAAATAAGCTATTGATAAATTTTTTTTTTAATGAAANN
TAAAANTTANGTTATATACACNTACCTATTTTTGTATTTTTGCATTTAGATTCAATCANA
AAATTTCAAACACGAGGGTCGATAAAGAGGGCTCTTTGCNGCTCNANANTGCCCNGNATT
CTTACTCCAAAATTATTTTTCAAATGGATCAAACTATAGAAAANAAAGCCCGGGTTTGAC
AAGNGGCAATTTCAAATGGTCATATTAAGTCNGAAAGNTATACTTAA
>rnd-5_family-4627#Unknown.inc.unc
CCTCAAAATTTGTCAAGGAGATGGCTTTTTCCCTCCTGACGTCTGATCCAAAGGGGAGGA
CCCTCGCGAGAGTACGGGGGTACCTCAATTATTATGGGGGGTTCATCGGGAAGGTGAGCC
CAGTTGGTGACT
>rnd-5_family-700#Unknown.inc.unc
ATTTTTTTTATTAGAATAATACTAAAATTTGGTGAATATAAACGAGGCATTGTGAATTTT
GGAACAAAGAACAAAAACAAAAATTTTAAAATGAAATAACTTTTTTACTTTGAGTCTAAA
ANTCGTTCTGCAAAATGTATCAGCTGATACAAACTTTGTACCACCCAAATTTAGTCTCTG
CAANAACTCTGCAATTTAATTTTAATGATTTTCTAATGCTTTGCAGACTTGCAGAGTTTT
TGCAGAGACTAAATTTGGGTGGTACAAAAGTTTGTATCAGCTGATACATTTTGCAGAACA
ATTTTTAGACTCATAGTAAAAAAGTTATTTCATTTTAAAATTTTTGTTTTTGTTCTTTGT
TCCAAAATTCACAATTCCTAGAAACGACTGAACTTGAAAAATAATTGACTAAACTCGTNT
AATTAAAAAATTATAAATAAAAAAAATAAATTATTTTATAAAATTATNNAATTNAATGAA
ATTTCAATTATTTGGNCACTNNCATAGNACCTCAGCATTGTTGANTNAACATGTCNACTG
AAATTGNTTAGGAAAAGAATCTTTTGATCTTGGTCTCAAACTTCAATTTGCCATAAATGC
CTTCATTTAAATAAANTGAGATATTCATTTTTCAAAGAANTTTNNAAAAAAACAANTNTA
AACTTGAAGGATTCTCTCTCGANCAATNAAAATCGATNATGNAAACTGNTTTAGCTTATC
AATTTCAGTGAATGTATCATTCA
>rnd-5_family-1240#LTR/Gypsy.inc.unc
AAAAACTACCACGTGCTGTGTGCTGTGTGCTTAGTGCTGTTTTTTTTTTTAAATAAAATT
TGGAAAATGCCAATTTTCGAATGGTTCCGCCCCGTATTTTTAATACACAGTGGCGTGTTA
TATTTAGGATTATGGATGTTGGTTGATAAGTATGGTATGGATGTAGTGGCGAAGAGTGCT
GGAGGCTTAGGTTTTCTGATAATGGGCGCTTTTGCGATGTCTTACCTAACGAATGTGTTG
GAAAAGAAGGAGAAAACGGATGGCGAGGCTGAACCTGTGCGTAGCGGACCGAAACCGACT
CCGAATGATGCAAAGTTTGGTAAGCTTGCATTGGGTAGTAGAATGGTGACACCAGAATGT
GTTGGAGAATTGAAGCAGCCCTGTTTTGGAACCCTTGGGGGTGATGAAAAGGGATATAGA
TTCGGAAACAGGGAATCGACGCGAGCATGTGAGAGGGGTTTTGATGATTTTAACGAGAGT
GAAGCGCCAACGAGTACACGTGATGATGTTAAGCAAAATTTTACACGTGCCGAGGTTAAT
CCGATGATAACACGTGNTAATGGAAAGCATGCAAACACGATGTTTCAACCAAAGGGAAAC
GTATATGATGGTTATACAAGTAGCGAGTCGACTACAAGTGTGTATGGAGTGAAGGAAAGG
ATCATGTCAAAGAAGAGGTGCTATATTTCGAAGTCAAGGCGAGATGCATGTTCGACTAAG
GTAGACGACACTCCACAATTATTAGATTTTGGTATCCCTAGGAGAAAAGAGCTAAATGGC
CCAGAAGTAGCACAATCGGAAAGGTTAGTTGAGGATGAAGAGCCAGCTATGTATGATAAA
ATACCATCTACAACACATGGGTTACGCAGAACCGAATTCAGACACGAAGGCGTCCATGAT
CACGCTGTTGGAAAACACATAGACCTTTTCGATACTCTTCATCGTTCAGAACGTTCTGGC
CTNCCTTATTTAAGCTCAATCAATACTGCACCTGCCCCNGAAATGTACATCAAAGACTCG
GTCTTCAAACCAGCCCAGTTTAATCGAAGAACGGATTTGGAAACCTGGTGGAAGCGTTTC
GAATTATATATTAGCTCTACGAAGGTTTCGTCGGCTAACTTACGCAATACNCTACTTGTT
TTCCTTGACGATGATTGTATGGCTATGTTTGACTATTGCACCCCGATAACACCGATGGGT
ATGACAGATTTGTTCCAACACATGAAAAGGATTTTTGGTAAGACAGAACCAGTGAACATC
GACGCAAAAGGTATTTTTTATACACGAGTGCAGAAACCCAATGAAGATGTGAGAGCCTTT
TTCACGAGTCTGTGGAAATTAGCAAAGAGCGCATTCAAAACGGATGCTACAGTGTTCAAT
GTGGATGGTATGGTTAAAGAAAGATTCATAAATGGTTTGAACGACCCGTACCTCATCATG
CAGCTCACTTCGAACAAGATGTTCACGAAGACCAGTTTCGAAGCGCTGGAAGCCACTTTG
GAGCTCGTNAACAGGTTGGAGTCTTGGAAAACAAACAGTCAGGTCGTAATGTCACCAATG
ACTCAGCGAAAACAAGTTGGATTTCACGACGAGCCTTTAAACAAAGCCCGCGAAGCGCCA
GTTAGTGAAGACATGAGAGTGTGCTTCATATGTAGAAAACCCGGCCACAAAGCTGCTTAC
TGTAGAGAGAATAGAAACCCTTCTGCCCCGACTTCACAGCCACGCACGATTACAAATGCT
GTAATTAACAACGTAATGATGAATGATAGCATTATTGGAAAGTGTTTTGTGAATGGTAAT
CCAGTACAC
>rnd-5_family-164#Unknown.inc.unc
TTATTTGTTTATCTGTACCGAGCTAAAGCTCCTTCAGATTAAAAAAAAAAAAAAAAAAAA
TTAAAATAAAGTTAAATAAAATAAAATAAAAATAAAAAATAAGAAAAAAATAAAGTAAAA
ATAATAAAAGTTAAAAAGTAGATAAATATTAAAATTAAAATTAGATAAATTTTGATAGAG
AGTAACAGAGTACATATTTTTAAATATTTGATGATTCGGGAAAAAAAGAAGAAATAGTAA
GGTAGCATATTAACTTTTGCAATCTTATTAAGGGTCGTATTTATTCGGGCTCATCCAGTT
ACTGAAATGGGCTCATTACACATTAACAATAATTACTAAGTTGGTCTCATAATTTAATTA
AAATGAATAACTATTTACTTATTCTATAATAATGATTACTATTCATGTCCTCAACTCATT
TTCGGTCTCAATTATTACTTAAATGAACTTATTAATTACTGATATAATATACACAAATTA
ATTAAAGTGTCCTCAACTCATTTTCGGTCTCAATTATTACTAGTGTTGGGCGGCGTCCAA
GCCTGGCCGGTCCAGACGCGGCCAAAATAAGGCGGCCAAAAATTCGGACCGCGTAGTTGG
CCGGCCAAATCTTAGACAGACGGCNAAATGTACGGCCAAACTCTTAATGCTATCCAATGA
TTACAAGAGCCGCAATGGTTTAAATTGGTTTAAAAATTTCAAAAAATTTCAAAAAATTTC
AAAAAATTTCAAAAAATTAAAAAAAATTTCAAAAAATTTAAAAATTTTAAATGATTTAAT
ATATATTTAAAAAAACTTAAAATAACTTCAAAATAAAATTTAGTTTTAATTTTTGAATTA
TTGTATAGGATATAAGGGTGTAATAGGACCTTNTTNAAATCAAAACTAATNATAAAAAAT
TATGCGTTAATGGGGGAGAGGATTTTAGAAGGGGACACAATTTGCTTAAATATTAATAAA
TATAAATAAATATTAAAATAAAAATTGTTATCGTTTAAGAAATTTCGTAACTCTTATTTA
GTAATTTTAGAGGCCAAAAATAATTAAAAAATGAGTCCAAAGTAGTAATTATATATCCCA
TAATTAATTAACTATTGAGTCCAAAATAATTATGAGCCCGTTTCAGTAATAGAATGAGCC
CATTTAAATTATTCCCTCTNTTAATCCTAATTATTAAATTAATAAATTTTAATTCTTTGA
GANAATGANTCANGGAAACCGTATNGCNTATTTTGCTTTTTCATGANTNAGATTNTACNG
CTCCTCCTTTTCATAAATTAGAAANATCAAATCAACACTTAGTCGAGGGTGGCTTTCTTC
TCAAATATTGTGAGAAAAAACAATTTTTGTTCTACTTACCAATTTCCATCAAACATATTG
TAGTAATCGATTTTGATCAAAATTCTTGATTATTTTAACACTCAGATTTTTATTTAGAAT
TTAATTACCTACACGTTTTTGAATATAAAATTCTTTAGACTGACTTTGTTGAATAGATAA
ATATTGACGAAAAAAAACTTACTTCCTTGCAATATTATTTTGATTTCATTCTGATAACAT
TTCGATCAAAAGAAAATTTATTACTCTAAAAAATTTTCTTCTATAATAAAATATATAAAA
TAACTTCAAAAATTTTATCTATTAAAAATAAAAATAAATTTTTAGTCTTAATCAAATAAT
TT
>rnd-5_family-1484#Unknown.inc.unc
GTCAAACCTCGTTATAACGAACTACTTGGGCGGAAAATTCGGTATTCGTTATATCGAAAT
TCCCATATAAAATGATAGGGACAAAAAAAATTTTAAACCAAATTTTATTGATTAAAAAAA
CTAAAATAAAAATGCGAAAAAAAACAAAAAGTTAATTTTTTTGAAAAAAATCGGTAATAG
ATGGTTGTTTGGTAAAGCTACTTTCAATTATAAAATTTTCAATATTAAATAATAAATTAA
TTACATTAGAATTATCATCTTTTTTGGTTTTAAAAAAAATGTTTCAGTTCATTTAATCTA
TCGATTGCTTCTTTTGAGTTAATCACTTGTTTATTTGCATCTTGTTGCTCTTCAATTTCT
GTATCACTGTCTTGCTCTACTGGATTGTTTGTTGCTATTGAATCGACGATTTCTGCCTCT
TTTCCAGCTTTGAAGTGATTATTTTTTGCTCAATATGTTTTTTTATAATTTCAATAACTC
TTTTCAATTTTTAAAATTTTTTTTCNTTTATTTTTAATATATGCATTTTTTTTTAATAAT
CAATTAAATAAATGAAGTGTTAATCAGTCTCATGAGGCATGGGCACTAGCCTGTTGATTA
ACCTTGAATATTGAATTCAATCCAAAAATAACTTTTTAAAAAATGGAAGCAGCTGAATAC
TTCAACGAGAATGATTGTGGATTGTTCGCGATAGCTTACGCTCAAATGTTGGCAAATGAT
ACGGATCCGTTTAATATTAGATTTGATCAAAAACTTATGCGCTTAACTTATAATAGTTTT
ATTAACTTTGGTAGTTTGTTTAACTTTTATGGTGAAATTTTATCTGAAAAAAAAAGAACT
TGTTCCATTTACCATTAAGTGGTAATTTTTTTTAATTGTTTCTTCTTATTTTTTCTATTA
CTTACCTTTAATTTTAATTTCTAATTGACTAATTATTTCTAATATTTTAAAATAAAATTC
AATTTTAATTGGCTTTGCTTTTTTATTTTTTTTAACACCTCCTAAATTAAGGGAAAAATA
TTCAGAGGGAAAATGTTACGAAAGGGAAAAAGTTTAACAGGGAAAAAAAAGGGGGAAAAT
TTTTAGAGGGAAAAATAATAAGAGGGAAAAAGTTACGATGACCAATTAACGGATGTCATT
TTTTTTAAATTCGTTATATAGAGGTTTTTTTCTTAAGAAAAGTATTACTCGTTTTTTTTT
TATTAGTTCGTTATATCGGGATTTCGTTATAAAGAGGTTCGTTGTATCAAAGAAAATTAG
CAATCTTTTTCCTTTATAAAAAATCGGTTCCTGGATTCTTATTCGTAATATAGAGGATTT
CGTTATATGGGGGTTCGTTATACGGAGGATCGACT
>rnd-5_family-74#Unknown.inc.unc
AAATTTTCAATAAACTTTATTTTTTTCAATTTTTTTAAAAATGNCTCATTTTGAACGCTT
TTTTTAAGAAAAATAAAAGAGAAAATAAAAAAAGTAAAACCATCATTTTGTTCAGAATTT
TGTCTNGTTTCAGAATTTGTATAAAAATATATAGGTTAAGGGGTTTGCAAAAAAGTAGAT
CCCGAAAAAGTTAAAAAATGTCAAAATTTTTCCGATTTTTTCCGAAAAAATTTTCAATTT
TTTTTTTTTCAAGATAACCAGCTCAGAATATAGAGCATTTAATTCTCTATCAGAAAATGT
GTCGATCGAGTAGATTCGATTGATTAAATTCTGAGATAAAAAAGCTTAAATAAGATNTAC
TTTATATAAGGCTGTAAAGATTCAGACCCCCCTAGCCAAAAAAAAAAATTTTTGACCCCC
CCTAAAATTTTGGCTAAACCTAGGTTTTCATATACGTAGAATCCAAAAATGAGGTCGAAA
TCCATATCTGGAGATAGTGTGGAAGTTTTGCATCGCGCGAACTTTATATGAATTATATTT
AATCGTTANAAAATTTTTTTATTACTTAAAAAAATAAATTTTGCAATATTCTGATTTAGA
AAAATTTTAGATANAAATTTAAATTTTCAATTGAATAAAATTAATTTAAATTTTATTGAT
ATCAATTTTTAAAGAGTAATAATTTTTAGAAGCAATTTCAATAGGATTCGAGCCATTTTG
GCCGATAAAGAGACCGATTAAAAATCCGGCCCTGGAAGAATCGGGCATTTTCAGAAAACG
TTTGTCAAATCACGGACCGGACATAAACATTTACATAATCTGAACATAACTAGTNAGAAT
TTGGTTCAAAAAAAGATCAACCAGCTACGCTTATATAAATCTTTTTTAGGATACCTTTGA
GTTAAACTTTAATTTTTTCTTCGATTTCTTACACAAAAATTGGTTTTCTAATGATATGCA
TTGGTATTAATTTAATAATATTTAATAAGAATAAGNNAATTCAAAATTAAAATGGAATTT
TTTTATTTTTTTTTAGATAAATTCATCCATCTTTTCTTTGAGTCTTTCCACAGATGCTTC
ACTGGTATCTAAATTAAACTCGTTTTTCCAACTTTCTTTAAGACTAAAAAGAATTTTTGA
GCAAATAGGTCCTTTAGGAATCTTTAAGTTTTCTAGAATATCCCCCGTAATTGGAAAGAT
AGGAACTTGCCAATCTCTTAAATGCTCAATATATTCAAGTCTATTAGCATATTTCAANAA
TTCGGTGAGCTTTTCAAAAGCTTTTCCATCTTTTACGTTGTCAACCAAAATAAATTTGAA
GGGCTTAAGTTTGTCCTCAAGTTTTTTGTCATTTTCTTGATCTAAATTTNTTTTACATTG
GTCTCTGTAAGCAAACAAAAATTCTGCAATTCTTTTCTCTTCGTTTGAAAATTTCATTCT
CTTGTGTAATTTTTCAAACTAAATAANATTTTTAAATTAATTTTTTACTTATTTAAAAAA
AAAAACTACCTCTTTTACAGAATGNAGAAGAGAACACACCATTGTTATTGGTGACGGAAT
ATCTACCAAATTTTTTTCGAAATTTCTATAAATTCTTGAA
>rnd-5_family-676#Unknown.inc.unc
ATCATTCTGTCTTTTGCTTTTTATCCTTGATTTTAAATTNANTANATATTTTTCTAAAAA
AAACCTTAAATCAAAAAACTAATATTTTAAATTTATTTTTTNTATTTTTTTAAAATCGNT
CAATTAAAAGAATTTTTCTTTAATTAATTAAATCTAANAATTTTCCCNATANTTTATTTT
CTTTTTNAATGGTTTTTTAATTTNTAAACGTTTTCGGGACTACCCGGTTNTGTTATCAGC
TGATAACATATTTTGTTATCAAACTGGTCACCTCCGGTTATGTTATCATGCGGATAACAA
AAAATGTTATCAAGGAAAAATGTTATCAAAAAAATTTAAAAAAAAATATTTTAGAAATTT
AGTTATCATTTTTTAAATTTAGTTATCATTACAAAAATTATTATAAAAAAATATCATTAA
AAAAAATTTGAAAATTGTAAAAATGAATATTGTTTTTTTTTTATGAGTGCGGGACATATG
TAATTAAGCCACCGGGGCCTTCCATATATTTTACGTCAAAGTAAAATTTTACTATTTCAA
ATGTTTTAAAATTTATTAAACTTTATGTTATCATTTAGAATATNATGTTATCATTTAAAA
TATAATGTTATCATTTAAAATATAATGTTATC
>rnd-5_family-2715#Unknown.inc.unc
TGCAACTGACCTTAATCCAACACGGCAGTGCCCAAAACAGCATGCAACTTGCCAACACAA
ATTAAGTCATCACACTAACTGATATTTTTTTTTAGTTTTTATACTGTGCCTGTAATCTTA
GAATATTTTTGTCCACCTTTTCTTCACCATATCCTATTTGATTAGAACATTCACATTTNT
GAATCAATTTTTTAAAATNAATAAATTTTTATTTAACCGACTTAAAAACTTTCTAATATA
AATGAACTAACCCAGTCACAAAAAAAACGATGATTAATCGATGAAAATTGATAGATGAAT
CATTAATGAGTTAGGAACCATTTCATCGAAATTCATCGATGAAAATTAGAATATTTCATC
GAAAATAATCGATGAAAAAATATNCTAATACATCGTAATTTATTTAATTTTTAAATATAA
TTTTTTTTTAATTTTTCAAATTATTTTTAAGAATAAGCATAATAATAAGCAGAAATTTTA
AAAACATAATTTTTTTTCCAAATTTTTTCAAAGTTTATCAACACTTTTGATTCATGAAAA
ACATCAATTCACTTTGTATCAGTAGAAAAAATTTAATTCTTTACTTTAAGTAAATTATTT
TAATTAAACTATTATTAGTAAATTAATTGCTTTAGAATTGCTTTATTGTCTTTTAACTAG
ACTAAAGGCAGCTTGAGTAAATTTTTGAATCAAAGAACATTGCTAGCAATCCAACTAGAT
TTAAAATCCTTCGTTAAGAGGAGATCCACTAGATACACAATTGATTAAGAATTTACACTA
ATTATCGGCTTTATGTGTAGTTAAATTTCCAGAAGTATTAGATATTTAAGCTTCATATCT
TTCGGCTAGGAGAGTATGTAATTCTTCTAAATTGACTGAATTTATAATTTTCTTACTGTT
TTCGTACAGTATTTTACGATTTATTCTCTTAAAAATCAAAATTGATTTTTTTTAAGGTTT
ATCTAAAAAAATTAAAAATTAGTTTTTTGATTTTGAAACTTAAAATGAAATAAACAATTA
TTTATTTTTAAAATAAAATGAAAAAAAATAAGCGATAATTTTTTTATATTTTGATTATTT
TGTTTGGGTCAAAAATGACCCGTCTTGGTCGTTAACGTATTTTTTTAATTTTGGACTGAT
AAGAGTTAATTGCTGTTAGAAAAACTAAGTTTTCTCATGATCAAATTCAAATAACAAGAG
AAGAAGGAATGGCCTGTTGTTGATACAAGCCAATTAAAGAAAAAGTNAGGTCAAAATAGA
TACATCTATTTAGCAAAAAATTTTACAAAGAACCAATAATATATCACAATAAATTCAATT
AGTTCATAAACTTTTTCTTGGTTTTAATCCAAAAAAAATCATTCATAATTGATGAGATAA
TTCAAGAATGAAATAAAGATGAAAATGTTAAGTTTTTCATGATTGGGTCATTTCTAAATG
TTTTGAAGAGAATCAATGAAAATTTTCTGGTTTTAATCCAAAAACATCTTTCATCTATAA
AAAATGAGATGATTCATAGATGAAACATACATGAAGTCATCGTTTTTTGCTTGACTGGGA
TTAAATGTTTCGACANAAAAATCAATNAATANTTAAGAAGCATATTTTCTAAGGTTTTAT
NTTTTTTTAAAATTACTATNTTTATCAATTGTCGAAATAAAAATGTAAAAA
>rnd-5_family-755#DNA/TcMar-Mariner.inc.unc
TTTTGAAATATTTTTTAAGTTCGAATTTCTATTTAAAGCTAGTAAAAACAGTTATTTGAT
AATTTGATTTATTTTTAGTTTTAAGATTTTAATAAAATCCTATTTTGCTTTAAATTTTTT
CTCACTTATTAATATTATATGCTCAATAATTTCATGATGTTTTAGCTGATTTAATAATAC
AAAAATTGATGCAAACATTTTTAATTTTGTTTAATATTTTAATTATCTATATAAAAAAAT
CAAAATAAATTGATTTTATACCAAGCGTTTCGACCAAATGGCCTTAAGCTTGANACCNAT
AAGCCTGGAANTTTTAAATAATTTTGGTCGATTTTTGAACTAATNAATTCAATCACGAAT
ATTTTCAGATTTTTAAANACTTTAATTTNCTTCGTATTCTTTTNTTTAAAATCTATTAGG
TTGTTTAATAAGTTTTTTCGTCGATTTTTAAATGAAAAAATCTCATCAAAGATTAAACTT
TTTTATGCAATGTTGTACATCATTTGAAAGAGCAACTCTTGTTCTTTCAAATGATATATA
AGATTATATGTTTGCTTTTTAAATTTCTAAATAATTAACTAAATAAAAATGTATGACAAA
AAAATGCATATCCGCCATTGCATGTTATTCAAGTTTAACGAAGGAAAAAATGCGACAGAG
GCTACCAAATCGATTTGTTTGGTATATGGCGACGACGCTCTGACTGTTCGCACTTGTCAA
AATTGGTTTGCTCGATTCAAAGCTGGAGATTTCGACCTCAATGACAAAGAACGCGTTGGG
AGAACCGTCGAAGCTGATGACGCGTATTTGCAAGAGCTGCTTGAGGAAGACCCGAGGCGG
TCGACTAGACAGCTCGCTAAAGAGATGTCTGTAACAAATGGCACCGTTTGGAATAGATTA
AAAGCATTAGGAAAGATCCAAAAGGCCGGTAAATGGGTCCCGNACAAACTCTCAGAAATC
AATATTGCGCAACGATTGAGCATTTGCGTTTCTCTCTTGTCTAGGCAGAAANAAAAGAGT
TTTTTGTGGAAAATCGTAACTGGAGATGAAAAGTGGATCTACTTCGATAACCAGGTCAAC
AAAAAACAATGGGTCGACCCCGATCAAGNGCCATTACCTACTCCGAAACGCGAAATTCAT
GGAAAAAAGGTCATGCTTTGTGTTTGGTGGGATCAGAAGGGTATAATCTATTATGAGCTA
CTGCAACCCAAGCAAACGATAACCGCAGACCTTTATTCACAACAATTGATACGTTTGAGT
CACGCTTTGGAAACAAAACGGCCACACAGAGCTAAAGGAGAGCGAAAAGTGATTCTTTTA
CATGACAACGCTAGGCCACATGTTGCAAAAACGACTCGGAACACGATAGAGAATCTAGGC
TGGGAAGTCTTATCTCACCCAGCTTATTCACCAGACTTAGCTCCTTCAGATTACCATTTG
TTCCGATCCATGCAGCACTTCCTCAGTGAAAAAAGTTACTCAGACTTGGAGGAAATCAAA
AAAGACATCAGTCAATATTTCACCTCAAAACCAGCCAGCTTCTACGAGCGAGGGATCAAA
ATGCTGCCAGAAAGATGGGAGATGTGTATTTCTAGCGAAGGAAATTATTTTAGTGACTAA
TTATATTTTATTTTAGTTTTTATAAATAAANAAAGTCTAGAAAAAAAACGAAAAAACTTA
TTAAACAACCTAATATTTTGAAAAATTATGAATTAAAATACGCCTAGTGTTAATTCAAAA
ATAAATAAAACATTAAGTGAATCGATAATCTTT
>rnd-5_family-1016#LINE.inc.unc
TGAAAGAGAAATAAGAATTGTGAATTTTAATTGTAAAAATGTAAATAGCAACTATCTTTA
TATATTTATGAATTATTGAGCTCGAATGATATTATCTTCTTATGTGAAACTTGGCATTAT
GGGAACGAAACGGTCATTAAAGAATTTGAGTCTAAATGCGAAAGCATTTATTTCAAATCA
GCAATGGAAAGTAAAGTAAAAAAATGGGCAGGCCGTTTGGAGGAATAGGATGGTTAATAA
ACAAATGGACTCTATTGAAGAATTATGAAGTTGTTTTTATAAACGAGAGAATAAGCTATA
TTGAACTATTAAATGTTATCGTCATCGGTGTATATTTAACCTCAAATAACTCTAGCCAAA
GTTCTCTAAACGAGCACATTTACGACATAGCGACTCTCGAAAACCTTATTTTAAATTCAG
ACAGCAGAGACAAAGAGCTATTGATAATTGGAGATTTTAACTCAGATCCGATCCGTAGCA
AGAAATTCGATTTACAACTTATAGACCTAATGGTAGATCAGAATCTTGAGGCTTTAGACC
TAAAATTTAAACAAAATGTAGATTATACCTTTCATAATGTAAAAAATAGATCATTGATTG
ACCACGTCATCGCAAAGAAAACTAATTGCTTGAAGATAGATGAAGTAAGAATTATAGAAC
CATGTGAGCTTGAACCTCAGCGATCATCTTCCGATTCGTACAATATTAGATGAGGTACCT
AAAAATTTGCTTAAAAAAAAGATCGTTAACATATTAGATAAAAGAATATCCAAAATCTAC
AATACCGAAAATAAAATGGAATAATGCTAACGCGCAAATCGAATACCAAACCATCCTAGA
GAATAGACTATTAAAACTGAAACTGATTGATGAGCTAAAATCTGCTAAACGAGAACAAAC
ACGGAATTTCAACTTACGAAAATTCTGAATACTGTACACAGCGAGATGCTAACCGCGAGT
TCAAGTGAAATTCATAAAAAAATCGGAGCTGAAGTCCAAAATAAAAAAATCAAAATTCTG
GTGGGACAAAGAGATGGAAGANCTTCACGTNAAAATGCGNTACTTTTTGAAANTCTATAA
AAATAGCGACTTCGAAGACCAGNACTCGAACCTTCACTATAAGATGTNCAAAAGACGNTT
CAGAAGTGAACAAAGAAAAAGAATAAAAACGAAAGATGANAAAAAAGCCTGGATGTTNAA
TCTNTNNTACAAAGACAAGTGATAAATTTTGGAAGACTGCGAAAAAACGCCGTAAAAAGA
AGAANAAAATTGNATTATCATGTGAAATTTTCGAAACGACNTTCGAAAANCTNTTTAATG
AGAAAATAATCAAAGAAACAGATGAACAACATGAAGAATATCTCAAANAATTAAAACNTG
AGGTCCTTGANTACGAAGATAAAATTAAAGATTATCGACAGCCCTATGAAATATCTGAAG
ANGAAATAAAAAACATACTGNAAAGCTTAAAAAATGGCAAAGGCGTTGGTTTCAGTGATA
TTAGTAACGAAATGTATAAATATGGAATGAGTGACACTTTGGTTACGATAATCAAGCTAA
TAATGGAGAAAATAATACAATTCGGACAAATNCCAAAGTTTTTCAACATAGGAAAAATAA
TTCCGGTNATCAAAGACGAGACGAAATCNNGTAACGATTTGAACAACATTCGACCTATCA
CGATATCAGACGTCGTTTCAAACATTTTCGAGAAAATAATGCTAAATGAAATCATGAAAN
CTCACGATGATCCTGANAGACAACTTGGNTTTAAGAAAAATAGCTCGTGCTCTCATGCTA
TCTTTGCGGTAAAAGAGACAATAAGCTATTACAATAAGAAAAATAAAAAAGTNTATGGAT
GTGCAATTGATGCGAGCAAAGCATTCGACAAAGTNAACAGAGANATACTATTCAAAAAGC
TAANGGACAAAGTNCACCCCCAAATCTGGAGANGCCTAAGAAACTACTATCAGAACTCAA
TGGCACTAGTTTTGAGNGAAAATGAAATAAGTAAATTNTTCAAAACAAGTATTGGCGTNA
AGCAAGGAGGCCCATTATCACCAAAACTNTTCTCNATTTATGCGGAAGACCTNATTAAAG
AACTAGAGTGGAAAAAACCTNGGNACAAAAATACATCAGCATTTTACTGGGGTCGTAATG
TATGCTGATGATATCTTACTTCTAACGCAAAGTNTGAAGGAACTNCAAGAAGCAATCAAT
ATTTGCGAAAAATATGGAATNCAACNNGAAATAAAATTCAATCCTGAAAAAACTCAGTAT
ATTGTGTTTGGCGANAAATTGAAAGATAAAGAAGAAAAGCCGAGAATGTATAATCAAGAA
ATAAAATGGTTGANAAACTAAGATATCTTGGAGTGNTCCTGAACAGAAATAACAACAACA
AAGATCAGGTTGAATCAAGNATAAAANCAGCNTNTAGATCGTTCTCTAGCCTAAGGAATT
TACAAACNGACAATAACTTCCTTGAAAATAAAATNAAAATACACCTCTATAAAGTNTTTG
TNAGACCGACGCTNACATATGGATTNGAAAATTACGCCCTAAGCAGAGAGCAAATAAAGA
AAATNCAAACAACAGAGGCGACAATGATAAAAAAAATGCTGAATTTAAAAAAAACTTCAC
GNACGACGAACCTGCTAAACGCACTTGGGTTAGAAAAGATGGAAAACAAACTATTGAAAG
AAAAATTGGCNTTCTTNAAAAGACTTCTAANCAATAATCTNACATCGGGTATCTTAAGAG
AATTTGAAAAAAATGATATTAAAAAAGAAGAACTNAGCAANAAATCGATAATTAAAGAGG
TTCTCGANTGTTTAGAAGAAGANAAGGTAGATGTTNACAGCATGNTGATACTAACTACAA
ATGAAAACGAAAGACTTAATNAAAAAAGAATCAAATGGTATAAGCGACTCAATAGAAGTA
TGCTTAAAAAATATGGGAAATGAAACCTATAGAAAAATGCTNGTAGAACTAACAAAATCN
TNTTAGCGAANNGAAAGAAAAAAGAAAAAGGAAAAAAGAAAAAAGAAATAAAAAATTGTA
CCTTGAGGAAAGTCTCCATCGATGTTGAGTCAATNTTCTCCTAAACCGCTTAGTCGATTT
GACGAATTATTCNTTTTTTTTTTTNTTTTTTNATTTTGATCGCATTTTGTNTTTTTTTAT
TTTTATTTTTATTTCAATTAAAGAATGAATAATAATTTCGAATTAAAATGAATAATAATT
ATTGAAATTAAAAAAAAAAAAATTAACATTTTAAATTTNANATCTTTATTCAAATCTTAA
CTCAAACACTTATTTTTGTCTTATTGTATCTTTATGCTTATTTTTAATTTTTAATTTTTT
TTACATCGCCTTAAGGCGTTCATTGAAATAAATAAATAATTTAGGTTTTGTNATTNAACA
TTTGGATCTTTAANANCNACAACTTTTCGAAGGCTNGCTATTTTTGGGNCCCTGGGCGTG
GAANTNNTTTTTNAGTCCCCCTNCCNAAAATAAATNNAATTTACGGGGTTTCNGAGGGCG
TNGNTTACGAATTTNGAGTCAAAAATNNGGAATTCAGATAGCACTNAAGTTTTGAATTTC
NTGAACTTTAGTTCCTGTATTCCTAAAAAGATG
>rnd-5_family-1714#Unknown.inc.unc
GAAAAAGTCGACNAATTGGTGTNAGTGGGGTCGAGCATATTTAGTCGACTAGNNNTTAGT
TAACTAAAATTTAGTCGGCTTATTTTTAGNCGACTAAACTAAAATTAGTTAACTAAAGTT
TATTTTTTTAAAATCTCATTTTTTTTAGAAAATTTTTACTAAATAAAATTTATAACTAAA
GCAATATGTATGATTTTTCTGTAGCAAGGACTCAAATAAATTAAAATATGAGTAAATNAT
CAATTAATGATTCTTTAAACCATTGAATTTAATTGGTTNAAAATTATGGAATTAACAATT
TAAAAAACGTTATGTATTTGTTTATTAATCAACCAATAGAATAAAAAAATAACATTAAAT
AAAGGCTTAATTAGATAACATCTGGTTTTNTTATCTATCTTAACTTTTAAAAAATTAATN
TTCAAAATCAAATCCAAAAAAATAACTGTCTAAATAAAGGAATGTTNCTTTTAATTAACC
TTCAAAAAATTAATCNTCAAAATNAAATCCAAATAAATGTTTTTAAATATTTTTTGTCTC
ACTATTCCCCAGATATCTGGCAGTGTGAAATTTTAGTACAAAAATTACAGTACACAATGT
AAAAACTCNAACAAATCTTCAATTTATTTCATTTTTTAATCANATATTTTTTGGTGNTAT
GNATTTTACAGAAAATTGCAGAGTTTTTGCAGAGCTTGAAATTCGGTTGTACAAAATTTA
TACAATATTGTACTNTTTACGGAACCATTTTTGCAATTNAGAAAATAAATTATAGNGTTT
TTACATTTGTACGAATTTTTGTACTAAAATTTCGCATTGCCAGATATCTGGTAGAGTTTT
CACATNGTGTNCCCGCNATTCCTAAATCGCCTTACTATTTCATAGATANCTCACTTATTC
CATTANAACTTTTTTTTCTTAATATCGGACTTGTTTATAAGTCNCAGTTTTTAAATCTGA
GTCACAAAAATCNAAGTCAAAGTTATGACTTGACTTAAATCTTAGTGACTTTGACTTTAA
CAAGGCAGCCATAATAACTACCTGGAACGGCNAAAAATTCATGTTGCTAGGACTTTTTAT
TTNAAAAAAAAAATCCATTGACTTGACTAAAGACTTATANACAAGTCTGTTTAATATCAT
ACTAATCCCGAGATATCTAACATCGCAAATAACATCCCTTTTTTCACATTTTTTGGTACC
CTTAGTCTAACTAATTCGACTAAACNAAATTTTAGTCGACTAAAAATAAGTTAACTAAAA
ATTAGTCGACTTATTTTTAGCCGACTAAACTAAATTAGTTAAGTTAAGACCCATCACT
>rnd-5_family-3455#LINE/CR1.inc.unc
AAAACAAANAANCGAACATAAACAAANAAAAAAACAAANCAATTCTTAATGATTCTTAAA
NTGCTTCTACACCAACGCNACNTCACTNGTCAACAAGTAAACGAGCTTCGAATTATTATC
AACACTTATGTGCCAAATGTAATCGTGATAACTGAAACTTGGTTTAANGATAAATCTAAT
CGTTCAAATTAATGGAATTACACGTANTTATATCAAGGACAGGGCAACANGNGGTGGNGG
AGTTGCTNTATTCGTCAGAAACGACGTAGATTCATNTGAGGTNGACGATCTAAGATTACG
AAACACTTTGGNGAGCAGGTNTGGTGCAANNTAAAGATCGACGAAGAGCGTATTNTTGTT
GGNTGCATCTACAGGCCCCTAATTCTAAAAGAGAAATAACTCTACGTTTGAACNAATGCA
ANATCGGTGCGAAAGTTTAGTTGACAAGANNAAGTTTACTCAGTCTTATCGTNTTCGGTG
ACTTCAACCACCCAAANATCGACTGGAACAANGACGGTGGNATCTGCGAGAGTAGATACT
CCCAGAGCTGCAAGTTTTTAGATTCACTCGATTCGAACTTTCTGAGCGCAAATAGCTNAT
GAGCCAAACTTTAGGAACAACATACTTTGGATCTTATCTTAGGAGATGATTCCAATCGAA
TATTTAACGTCGTCACCGGACCTCCTCTTGGTTCTACTAAACGTAAGCAAAGTCTGCATA
ACACTCTTTACTGGTATCATCTACCTATTAAACGATAAGAAATCAAGTTGTTCCAACATT
TCTTATAAACAAGCGCTTTATACTTATGTCATAAATTCGATTCTAATTCATTTAACGATT
ATATTGATAAAATCAATTGGTATTCAGAGTTTCTAAAATTCAACGTTAATTCAATATGCA
TGAAACAGTTAATTAACGTCTGTACAAAAGCTTCGGATAAGTTCATACCGAAATTTAAAT
CGAAAATAACTCGTTACATGCAAAGTAGAATGGNTGAACAAAGATATCAAAGCCGNATGC
AGGNAGAAACTTGGACTTTGGAACAAAATNAGGGCNTCTCCCGAAAATAAAAAACTACGA
AAAGAATACAATCGATTATGCAAAATTCTGAAAAAATTGATAAAAACTGAAAAACAAAAA
TTTGAAGCTACGCTTGCAAAAAATTCAAAAAATAACCCGAAACTATTACACGCTTATATT
AAGCAACAATCCGAATGTAAGGAANCGATTCGGGCTATTAAAGACAATGATGGAATATTA
AGAACAAAAACGAGTGAAATTGTAGAGTGTCTTAGTCACCAGTTTTTCAGTGTCTTNAAT
AAACCAGATGATAACGTCGTAACGCCAAACTTCCCCAAAAGAACCTCATCTGTTTGTGAT
GTAGACGATTGTACGTTTGAACCGATNGAAGTTTNTANTGAGCTCAGACGAAACTGAACA
AGAACAAGTCACCNGGNGANGACGGNNTNNACCCAAGNATATTAAATGAACTTGTGCAGN
NAGTTTATCNGNNCCCCTCTCAAGAATNTTCGTCGAATCTATTCGANNCTGGTACAATTA
CCAGANCGNTGNCGNGAGGCTAACATNAGTCCNATTTTCAAGAGCGGGCAAGNGNACAGG
CCCNNCNAACTACAGGCCTATCTCTTTAACTTCGGTACCCTGCAAAATTATGGAAAGATT
AATAAAAAGAGTTATGGTCGACTATTTAGATAAAAACAAATTAATTTCGAACTTTCAACA
TGGGTTTGTAAAGTTTAAATCTTGTGTAACAAACCTACTAGAATCTCTTGATGTTATCAC
GGAAACTCTCAACAGAGGCTTTGCTATTGATGTAGTCTTTCTTGACCTAATGAAAGCCTT
TGATATGGTCCCTCACAAAGAAATGATCGTCAAGCTAAAGGCTTATGGCTTTCAGGGTCG
TTTATTAAAATGGCTTGAATCCTTTCTTAATAAGAGAAGGCAAAGGGTTGTCAACAGGTG
ACTCNGCCTCAAAATGGAGGGAGGTGTTGAATGTTTCAGCGGAGTNCNCCAGGGCTCTGT
CTTGGGCCTCTGCTATTCATANTTTTCATAAACGACTTACCAGACTGCCTGAACCACCGC
GCAAGCTATTTGCTGACGATANCAAACTTATTGCNATCGTAANAAATTNTNAGGATCAAG
ATNAACTNCAGNNNGACCTAAATGAGGTCCTTAAACGGTACGGTCGACTGGAAAATGAGA
TTTAACTTCGACAAGTGCAAAACAATGCATATTGGTAACGCTAAGATTCATCAAAACAGA
AACTACAGTTTTCAAGATGATAATGATATTCAAACACACGCAATAACGAANACGCGAATG
AAAGAGATCTCGGTATNATNATNAGNAACGANCTTAAATGGGANGATCANATNAAGANTN
CAACGCCGAAAGCGAACTTNACGCTCGGNAAACTGAAACGAGCGTTTACNAACTGGAATN
TTNAAACGTTTCGGATCCTNTACATAACTCACGTTCGACCGCTCTTAGAATATGCAGTTG
TTGCGTGGAACCCTTGTAAAAGGCAAAACATTAAATTGTTAGAAAAGGTTCAACGGAGAG
CAACAAAAAGTATTCCACAATTAAGAAATAAAAGTTATAAAGAGCGTTTGGAAATATTAA
AACTAACAACTCTCGAAGAGAGGAGAAAAAGAGGTGACTTGATACAACTTTACAAGTTTA
AAAATAATTTTAACCGCATCATATGGTATCATCCGATTTGTTATACATTAGCTTCTAACT
CAACTAGCCCTGCAGGATCAACAAGGTCGGGACAAAAACTCTATCGACAACTAGTCAAAA
ACTGTTGTGCTAGGCACAATTTTTTTTCCAATCGAACTGCAACTTCTTGGAATGAATTAC
CAAGTGAGGTTACGGATGCACGAACAATCAATTCATTCAAAAATCAATACGATAAACTGA
GACTTAAAAATTCTTTATGTGCCGAATTTCGAAGCGAACTTATCTGTCATAGCTCGGTAC
ATGATGTAACTGGCTCCGCGAGTATTTAACTCGTCACAGATTAATTAATAATAATAATAA
TAATAATACAAAGCGGTTTTATCAGTTAAAAAACCCTACCTAACTTTTTTAACAAATTTA
GTAGATTTTACACAGACATAGAAATTATAAATTATTATTAAAAAAAACAAACAAACAAAT
AGATTAGTTAATTAATTTGTTTTTAAAAACTTTAAAATTATTTTTCGTTCTTTTATATTA
AAATAAAAGTTGAATTTCTTTATGTAAAAAAAATGTATCCAAACTTTTAAAAATTTAAAA
TACAAGAGAGTTTTCGTAAAATAATACGCACATAAAATAAAATAGCTA
>rnd-5_family-344#Unknown.inc.unc
TGAATAACCTTTAGAGTCAATTTTGCTCAGACGATTCCTTTTATCCTTAATATTTTTTGC
CTTTCAATTATTCTCATAAAGTTTAGCTTTCAAATATCTACGAAATTCTTCAATTGGTCG
TGCTTTTGATACTTTTGCTGGACAAAATGCATAATTTCCATCTTGATAATATATTTTAGT
CATTCATTCAAGTCAATTCCTAATTCACTCTCCAAAGTAGACATTATGGTAATTAAACTT
CATAGCCATTTTTTTTGCAAGCAACCTGGCTAATGGTTTAATTAGGCTCTCAGTTTAGAC
ATCATTTTGTTAGCCGATCTATGAATTACTTATTTCTTCGAAAAAAATTTTTNTNATNTT
AACAGAATTTGTTGTACCTAAAAANTAATTNTAATATTTGTTTCGAAAAATAGGAACGTA
AATTTAGTNTTTNAAACTTTGGTATTTTTTTAAAATTNCGAAATTAGATACAGTGGTGAT
TTGATAACAGTATTTTACGAAAAATTACGTAAAATACCGTGAATTAACCAAATTTTACCA
CATTTTACGTAAATTAACGTAAAATCCGAAAAGTGAAAAAGAGGTATTTTACGAAAAATT
ACGTAAATTTTCAGGATTTTGAGATAATTTTGGTAAAATTTGGTAAAATTCAAAACGGCC
AATTCAAAATTCAAAATTTTTGAAAAAATGTCTTTTTTTTCCAAAAATCGAAAATTTAAG
AAAGTTTTTTTTACAACGATTTTAAAAATAACTATTTTTTNAACCAATTTATGAAAAAAA
AAACTTTCTTAAATTTTCGATTTTTGGAAAAAAACAGACATTTTTTCAAAAATTTTGAAT
TTTGAATTGGCCGTTTTGAATTTTACCAAATTTTACCAAAATTATCTCAAAATCCTGAAA
ATTTACGTAATTTTTCGTAAAATACCTCTTTTTCACTTTTCGGATTTTACGTTAATTTAC
GTAAAATGTGGTAAAATTTGGTTAATTCACGATATTTTACGTAATTTTTCGTAAAATACT
GTTNTCAAATCACCACTGTATA
>rnd-5_family-363#Unknown.inc.unc
GATTAACATAAAAAACACATAAATTAAAAAAGTTTTTTGGGTCTCATGTCNACCGATAAC
TCGGACGACTCTTTTCTGACCGTCTGCAAAAATGCGATCAGAATAAGAGTCTCAAAAAAC
AGATTGGACATTGTGAATCGCTTGACCATTCTGAATAGCTTGAAGNAAATCGACAATGGA
TCAATNATACCTTTTATAAAAACAGTAACCACCACAAAGAGAAATATCTGGCTAATTTCA
TTCAGTGAAACATACAACTTCGCATCTCTAATTGGACATAAAATATCAATAAATGACAAA
CAATGTACAATTGAAGACGCACAATATCCGGAAGCTACCTACAAATCCTTTGCCTTTAAA
TTCGTTGGTCTAAAACCAAATTTTTCCGCAGAAAAAATTGCAAAGCATATCATCTCAAAA
GGCGTTGGGCATGAAGAGATCGAAAAAATTTACGAGGAATATTTCCAAGAAGAAGAATTC
AAACACATTTCTAAGGGTACATTTCGTGCAAAAATCAAGATAAACGTTTCAAGAAATCCN
TTATATAAAAACCTTCTAATCAACTTGGTGGAGCAAACTCAGATTGATGGCAATCCTGTA
AACGTCTTCCAGATCGGCGAGACTCGTTGTCTCTACTGCAAGCAAACTGGTCACAAAGTT
TTTGACTGCCCGAGCAAAAATGCCGTTTGTTCCAAGTGTAATCGAGCTGGTCACTCATCA
GACAAGTGTTCAATGGCTAAAATAATTTCTCAAAAAAGATATATTGATTTAGATGACGAA
GATGAGGAAAATTTTGACAACAGAATTATAACAGAAANTGAAGTAGATGCTACTAATCAA
AATGAAGCGCCAACAATTGCCTCTTTGATAGCCGATTTCAGTTTAAGTAAAAATGATAAC
ATGACAGTCCTAGGAAAATCTAACAAATTTTACAAACGAACATTTAATGACACAAGCTTA
AATTCAAATGATCAGAGTGAAAATCATAACAAACAAGCAAAGAACGACGATAGTGTACGG
GAAGTAATGAGTGGCTCCGAAGCAGAAGTAGAATATTCTATTGAGTCAAACGACGATGCT
GAAATAGAAGATGGGAACAGCAAGTACTCTTCACAGATCACTCTGCCCGTACACAATGAG
ACAAATTCAAGCTCGTTTGACCAACAAAAACAAACAGCAGATCTGGTAGCAAAACCAAGC
AATAACAGTGAGAAGAGTTCAAATAATGGAGCAGGAGAAACGTGTCGGAAGGAAT
>rnd-5_family-5318#DNA/hAT-Ac.inc.unc
TAGTGTTGGGTAACGGATGAGGGTTCACCGGAAGGCTCCGGAAAAAAATCAACGGAAGGT
AAAACGGAGGAACAGAAACGGAGCGGTTGAACTTCCGGAATGACACCGTACGGAACGTAG
AAATAAACGGTGATAATAATCGGAGACGAATGTTGGAACGGAGAAAAATTCCGGAGACGG
CAACGGAAACGGGTAAATGAACGGAGCCTCCTTACTTAACGGAGTCTTTAACAGAGAATC
CTAACGGAGCGGAGACCGAAACGGAGGACCAAAACGGAGTAGAGACGGAAACGGAGAAAC
CCAAACGGAGCGGAGACGGAAACGGAGAAACCCAAACGGAGCGGAGACCGAAACGGAGGA
CCAAAACGGAGCGGAGACTGAAACGGAGGACCAAAACGGAGCGGAGACTGAAACGGAGGA
CCAAAACAGTTTGGTCAAAAAAGAATTAATTATCTAAATAATTTTTTTATTTATTTTGGA
AAAAATAGAAATGACTTTTTAATAAATTTTTATAACACCTGATGTTTTAGTTTATTTTAA
TTAATTTAATTTATAAGATTAAAACTTAAAAAAAATTTAATTTTTAAAATTCTGATTTAA
AATTTTAAAAAGAAAATTTTAGAGTTGTTTTAGCCATGAGTTTATGTTTGTTAATTTTTT
TAATGAAGTAATCAGTTCGATTCCTAATTTCTTTAAAAATTTCATTTCAAAAATCGAGAA
TTTTTCTCAAAAAAAATTAAAGCCGACTATAGTCTAAAAGAAAACTAAAGCGGGTAAATA
AACATTATTTTTTTGAGTTAACTTACTTTGGCAAAAAAATAATAAATGTTTATTATATTA
TATTATAGCTATAAAAGTTGAGTTAATTAAAATGTTGATTAAATTTTCTTTTAACAGAAG
TGTCCTAGTTCGATCCTTGATTAAAATAATTGATAATTGAAAAAAATGAATTTTCTTTTA
TCAAAGTTTCAAAATTTTTTTCTTAAGTTACAATTTTTTACTTATTTATTTCCAATTTTT
TAAATTTTATATTATTTCGACATGGGATCGATCTTGGACACTTTTGTTTAAAGAAAAATA
AATCAACATCTTAACTAACTCGACTATAATATAACTTATTTTTTTGTAATTTTTTTTGCT
AAAATCACTTAATTAATAGTTATTTCATTAATTTAAAGCATTATTTTAAAGAATTAGATG
ATAGGGAATGACAATAAAAAAGACAGATAGAAATTTCAGAAATTTATTTTGCGATAAAAA
TATTCAAAAAAACTATACTAACCAACATTTGTTTAATNTTTCTTTTAAGACAGAGTCTGA
ATTATCAGACTTTCAACGAGTGTTCTTTAATAAATACTATAAAAACAGTATTTTCGAAAA
AGATTTTTTCATAAAAACAAATTGTAATTCCTTAAATATGTCAGAATTAAACAAGTTACC
GAGATCGCCATCATCATTTGAAAATATGTCTCAATNNCGATCTNCGACTTCGATCTAATG
CCGAGATGAATTTGGTAATGATTGATGAAAATGAGGAACCGAATGTTGCGACCCAGCTTG
TAATTTCCCAATCGTCGCAGGCATTAGAGTATGAAACTCAGGACGTTAGGGCTGTTGTTT
CTAATGATGACAGTGATGAATGGCAGTCTTTAGATGAAGAAGTTCCACAAAATCGAAAAA
AAAAGTCTAAGTGCTGGGTTCATTTCAAAGAGCATTATAAGTCAAACTAGAAATCAAAAG
AAAAGAAGCTTTTTGTTGTTTGCCATCATCCAACATCAACTGGAAACTGTTTAAAAAAAT
ATCCTCATGGGAAGGATTCCACGGGTCAAATGGTCGACCATCTCCGCAAAAAGCATAAGT
TTGAATGCACAGGCAAAGAGAATAGCGAAACAACATATTCTGATATTTGCCATATTCTTT
TAATGTTTATTATTACTTCATCATTGCCATTCAGGTGTTTAGAGAACGAGTTTTTCAAAA
AGTTTTGCACGAGCTTAAATCCTAACTTTAAAATTCCAACAAGAAAGTACATAGCAGATT
TGAGTAATGATTACTACAATCAAAAAAAAAATGTTGTAATGAAGATGTTTGAAAAAATTA
CATTTATCAACTTTACGACAGACTGCTGGACTTCTATTCAAAATTTTTCGTACCTAAGTC
TAACAGCTCATTTTTTTGATGCAAACTTACAGCTTTGCTTTATTTGTCTATCAGTTCGTC
ACATCTTTGGTGGTCATTCATCAAGTAATTTAGCAAAGTATATTAAAGAAATTTGGAATG
AATTTAAAATACAGTCAAAACTTGGATTTTTTTCGACTGACAACGTTAACTCGATGATCC
GAACTGTCACAGATTTAGATCTTGAACGTGTTCCTTGTTTTGCTCACATTTTAAATCTAA
TAGTCAAAAATTCATTAAAATCTATCAAGCAGCATTCCAAATGTATATTAACTGATCCAG
ATCCGGAAACAGAATATGAAACCATGGCTCATTATGATTATGATGATGAGAATGAGTATG
AAGAGCAAACTGATCTTGATGATTTAACAAAAAAAGAACGTTTGAAACGAGAAATTTCAT
TTAATTTAGATTTACATTCGACAAAATTTAAATGTTTTGACAAAGGTAATTTAATAATAA
TTTTTTCTGAATTTTGTTAAATTAACTTTATTTTAAAAGCTCTGAAAAAATGTTGTTCAA
TCGCTTCCCTTTTTAATCATTCTACAAATTTTAAAGAAGAATTGATCAAAAAACAAAAAG
AAAATAGCAAAAAAATCGAATGTTTATCACAGCAAGTTGAGACAAGATGGAACAGCCTTT
TTTTAATGATCAAAAAAATTATAAATAATCACGATCTTTTGAGTTTGATGTTGAAAAACG
ATAGACAGCATAGGCATCTGGTTTTGACAGACGAGGAAAAAATCATTTTGGATGAAGCTT
TGGAAATTTTGGAAGTATTTTATGAGATTACATTAAGGATTTCAGTTGAATCGGTTGGGA
CAGCTAGTTTAATTATACCTTCAATATTGTTATTGAAAAGTGTGCTAAAAACTGATCTAC
AAGATGGAAATTTTAAAGGTTGTTTCAAAAAAAATTTAATTTTGTACGTTGATTTTTATG
ATGAGAAATATTCCCTTTCAGATAATAGACACCTTATTTTGTCCACATTTTTGAACCCAA
AATATAAAAATTTTCAAAGGCTTTAAAAACTGCTCAAGTTAATTTTTTAAATATAAGTAG
AGAACTTATAAGGATAAAATTACCAGAACTAAAGGATTCTTTAAGTCTCAAAGTCTCTGA
AATTCGAACTTCCTTAAAAAATACATCTGAAAAAAAGAAAGTCCAATTAAGCGATTCCTC
TGATGATGAATCAGATAAAGATGAAATAAATTGGAGATTAGCTAAGAAAGAGATTGCCGG
CTATGTTGAAGAATCATGGAAGCTATTTGAAAAAGAAATTGAAACAGCAACTGAAAACCA
ATCGCCTGAGAAGAACAAAATATTGGATTTTTGGAAGTTAAATAAAGTCAAGTATCCAAT
CTTGTATGAGTGTTTTAAAATTTATGGAAGCATTCCTGGCACAAGTATTTCATCCGAAAG
AATTTTTTCGCATGTTGGGTATCAAGTTTGGGATAGGCGGAATAAAATCTCACCAGAGCG
CGTCGAAAAAATAATGTTTTTGTATGAGAACTTAAAAAATATATAGTTTTTTTGAATATT
TTTATCGCAAAATAAATTTCTGAAATTTCTATCTGTCTTTTTTATTGTCATTCCCTATCA
TCTAATTCTTTAAAATAATGCTTTAAATTAATGAAATAACTATTAATTAAGTGATTTTAG
CAAAAAAAATTACAAAAAAA
>rnd-5_family-2131#LTR/Gypsy.inc.unc
ATCTGTTGCGGACTNACACGTAGCTCCTCACTCTAATTGCATAGTTTCACTAGTACCTCA
CGCCGGTNAAGGNCTAGTGAAANNTGCNCTGTAATAATNCAATTGTTTTTCTCTTTTTTT
GTTAAATAATTCCCCACTCTTTTCTATAACCACGTTTCGNTAAATAAACTAGGCCTGAAG
GCCCAACAACAAACAATTCTTTTAATTGTAGAACCCCTAAACCTTAGGTAGGANACAAAC
TCGAGGTTAAAACCTCAACATTGGCGTCCCTAGTAAACAAGTTAAGAATTCAAAAATGTT
GTTGTGTACAAACAAAGTGTTGCAAATATTAGTTACAATTAGTNTAATGTCTCCAAACGC
AAATGCACACATNTTCGGTTTTGAAGAGCCATCAAATTGGGAGATTATAAGCAAACTCAT
AATGGAAGGTGCAGTGTTTGTCCGAGATATTTCGTTTCAACTCGTCAAATGGATGATTTA
CAAACGAACAATGGAAACACTTGTAACAACCTTATTAATAGTTATAGTGATACTGATTCG
ATATCAGTTAAAAGCAGGGAGGCACTCCACGCAGAAATCGAGTTCAGCATCGACAACCAA
CGTTAATTTGTATAACACATTACAATTGGACGCCCAGGATCATTTACAACCAGACAACGG
AGGAATTATATATACGAATCTAGTTCGAATAAACAANATTCGTGTCTTAAACGAATCAAT
GAATCTATNAAACTGGATTGCAATGNTAGAATTTTGTCTAAAAGATAGACATAAGAAAGA
NTGGGTTGGTACCGCTATNAAATATATTGATTNAAACGTTATGTCGAAAATAAAAGACCT
TCAGAGTCTAATCAAAGACGAAAATGGTTTCGAACGCTTAAANAACGAGTTAAAGCATAT
ATTGNATAACCAAACAAAGTCAGAAATTGATNCGGACAACTTAAGCGACTTCAAAAATTT
TTTCGAAATTAAACAAAAAGTTAATCAAACCCTAGAACAATATGCAGNATCTTTAAAAAT
GACGATTGAAAAACTGTTTCCACAAGTCGAATTNGAAAAACTAGAAAAAATTATCGAACG
AAAGTATGTCGAAGGACTTTTCAACAAAAGACTACAAGAAAAATGTAGAGAAAAACTTTC
TAGAACAAATCGAAACGNCGAACAGTTNAGTTTCGAACGATTNGTTGAATATTCGATAAA
CAAATTCAATGGATATGGTATTGGTATCGAGTCGGAGTCGGACATTGGCAATCAAACCGN
NGTGAGAATGGGTACAAACAATCAAAATCCAAGCCAAACGAATTTTTCCAATGGAAACAA
TCGATATTATAGACGCGACAGTCAACCGTATTNCCATAAATACAACACGAGATACCAAGA
AAAAATGAAACTATCAACTGAAACAAACGCAGCCGATTTACGATCGAAAAATGATAGGAT
AATCGGTAANGCAATTTTCAACAAAACTCTNGTTNGTTATTTATTCGACACTGGAGCGGA
CAGAACGATTATCAATCAAAAACTCTATCAGAAAATCAAACGGGAGGATTCGAGCACTAA
ACTCGTCGAATACAAAGGGTACAAATTGAAATCGTGTAGCTCNGAGTTGAAAATCTATGG
TCAAATAAATTTAAACAATTGTCAAGTAACTGCAAACCGAAACGAAACTTTAAAAAATGT
CTCAATTTTGGTGACAAACCACAATTCAGTGCATGATTGTCTTCTAGGNAGAGATATTTT
AAACCGAGTAAATATTCCACTCGTNAACACAAGAGTTATTNAAACGAAAGTTGACGAATT
TAGCAAGTTGATAAAACAACAATTTCATAACAATTCAGAAATAAATTATGCTAAGGACAT
TAACAAGGGTGAAAATCGTTCAAGTGGTTTCGGCAAGACTCAAACTAATCCNAATGAACC
AGAAAGTGGTCAAAAAAATTTTAAGCAAGAATTTACAAACAAACGGGTTAATCCAAAAAG
TAAAATAAATGGAAATGATAATGAAGATTTAAAAAATCGATTTGAAAAATTATTCGTGCG
TAACAAACAAAAACAAAATCGGTTGATGAATTCCGAACCAATGAATCAAGCAAAGGGCAA
AAAACCAATACAATTCTAGAAATAACTGATAAAAAAGTAAGGTTCGAAAATCCAGTGTCT
ACCAGTGATGATGTTAAGAATGTGCGTCAAGAAATTCTGAATGAATTAAAAACAATTTCG
GCTCAGTCAGTAATCGATTTAACACCGAGCGAAAACAAAAATTTTGCTTTCAAAATCGAA
CTGTCAAACAGAAACCAAGAACCCATTACTACAAAATGTAGACCATTACCTTACAACGTA
AAGGATAAAGTTAAACAAGAACTAGACAAACAATTGAAAGCTGGAATAATTCGAAAAAGT
AAAAGTGAATGGTGCTCTGCTCTTAGAGTTGTTGACAAACCTGACGGTTCAATCCGTTTA
ACAATAGATTATAAACCATTGAATAAGGTCATTAGAGGTGACAGTTACCCGCTACCATCT
ATTGAAGACCTATACAACAAACTATCTGGCGCAGATACATTCACTAAAATAGACATGAAG
TCAGCATACCATCAAATACCAGTCCGAGAGGAATACACCGCTTTTATATGTGAATTCGGT
TTGTATGAATATTTATCGATGCCTTTGGGTATAAAAACCGCACCATCCTGGTTTCAGCGA
TTCATCGAAATGGCTTTAGANAAATTTATTAGACAGGATTTGATGCGTGTCTATTTGGAT
GATACTGATTATTTTTNCAAACTGTCAAACTCTTGGCGAATTCAATNCTCACAAACAAAT
TGTATTGGAGATAATAGATGTCCTTACGCAAACGAAACTTGAAAATTTCATTCGAAAAAT
GCGTACCGGCTGTTAANGAAATACGACTTATTGGANNCGTNATNTCCAAAAATCAAATCA
AACCGAACCCAGANCGAGCAAGNTGTTTACTCGAAAAAAAACAAACCGAAAAACGTACNN
GAGCTACAATGTTGGCTNGGTATTGCAAATGGTTATAGGAANTTTATCGAAGGATATGCG
CAAATTGCAAAACCGTTA
>rnd-5_family-7432#DNA/TcMar-Pogo.inc.unc
GTGCACTCGCGCTACAACGAATGAGCGGGACTTTATAATGTCATTCGTTATATGAAAAAT
CGTTATATCAAATTTTCCATGTTAATTGATTGGTGTTAAAAAAAAATGTATAATTGGGCG
GTTGATAGATTTTTTTAGTTTTTTATTGACAAAATAAGATAAGAAAACACAAAGTAATTA
ACATAAACAATAAAAATAAGAAAAAATTAAATAAACTAATTAGATAAACTGAAAAAACTT
GTGATTTTCGATTGTTTTTTTGATTCGATTGATTGAATAGAGGCGATGAGTTTGAAGACT
GAATTTATCTCATTTCTACAGTCTTCTTTGCTATTCATAAAATATTCTCTAGCTGTATTC
AGCTGTATTCATTAAAAAATTATTTAGCCACCCTGAACTTGACTTGAAATCAGGTTTCTG
AAGCATTGTTGCTATTTTGAGAGCTTGAGCTTGTATTAGAGGACCATCGAGTGTAATTGA
ATTATGCGCTTTTGTGTCTCTGAACCACATATCCAGGTATTTTTCAAGCTCTTTGTACTC
AGGCTCTCTCAATCTCTTAGCTTTTTTAATGTCACGCATGGACTCAGATGCTTTTTTGGT
CGCTTCTTGATTCTTAACGATTGTTGAGATAGTCGAAGCTGCTAATCCATACTTGCGGGA
TAGTTCAGTTGGAGTTGCTTTATTATTATAATCCTCTATTATCTCAAGCTTTAAGCTTAT
CTCAGGACTCTTTCTTTTTTTACTTTCCATTTTTGAAACAATAAAAATACACCAATAAAA
ATTTACTATTAAACAAACAAAAGTTTATATAATAATTTTTGATTGGTTGGTTTCTTTTTA
TTTTGTCATTATTTTTCAGGAGTTGACACATACAGATTAAAATTTCATTGATAAACAAAA
ATTATAACGAATGTGCTAAAAAAAGATTGTATTCGTTAAAGAAAGTGACAATTAACGTTG
TTATGTATAAGTTAAGTATGAAAATGGGCTTTGATTTCCCATTCGCAGTAGCGAATTTTT
CATAATTTCATATTCGTAATATGATATTTTGTTAGCCATTGATTTGAATGGAGAGGAAAT
CGGGGCTTATACATCATTCGCTGTAACGCGATATTCGTAATAAAGCGAATCGTTATAGCG
CGAGT
>rnd-5_family-559#Unknown.inc.unc
CAAACCAAAAAAATGGACCTAATGAGGTTTCNTAAAATAATTGCAATTAATTATAAAACT
ATAAAGAATTTAATTTTAAATCATTTACTCGGTTTTATTTCATTAATTTATTTGAATCGT
CAACTNTTTTTATTTTAAATATTTTGATTGCTATAACTATAAAATTTGACAAAATAAAAA
ATCAAAAAATGTATTAAAAAAATGGCAANTTGAAGTTTATGATCAATTTTTGATGCTCAA
AATGATCAAATCAAACTTAAACTATTAAATAAATTGTTTTTCTTAATAAAATTAATGCAG
AGATACATTTTTTGATTAAAGTAAAATCTGCAAATGTCTGCAAAAAATTATCCGCTNAAA
ATAGCATCATTTCGATGATGTGCACTCTGCAATGAGCATTTTGATATTGCAGAGTTTACC
TTTTTATTTAGCATAGAATGTTAAATCAAAAAATGTATCTCTGCATTAATTTTATTAGAA
AAAAAATTTATTTAATATTTTAAATTTGATTTGATCNTTTTGATCATAAACTTAAAATTT
CCTAAAAAATGGCAATTTGAAGTTTATGATCAATTTTTGATGCTCAAAATGATCAAATCA
AACTAAAACTATTAAATAAATTGTTATTTCTTAATAGAANTAATGCAGAGATACATTTTT
GGATTTAACATNCTNTGTTAAATAAAAAGGTAAACTCTGCAATATCAAAATGCNCATTGC
AGAGTGCACACCATCGAAATGATGCTATTTTNAGTGGATAATTTTTTGCAGACTTTTGCA
GATTTTACCTTAAGATTTAACAAAGTATGTTAAAACCAAAAATGTACCTCTGCACTAATT
NTATTAAATAATTACAATTTATTTAATAGTTTAAGTTTGATTTGATCATTTTGAGCATCA
AAAATTGATCATAAACTTCAACTTGCCACAAAAGTTTTTGTCTTATAAAATTTAAAATAA
TAAAATAATTTTNTTTCGATAGATTTAAAAATTTTCTTTNTTTGTTTCGAATCTTTGTCA
TTACAATCAATTACAGCTGAACTGGTAGTTGGAATGCCTAAATTAACTTATTTAGCTGGA
GGCTGAGTTTCTTCTTCGAATC
>rnd-5_family-40#LTR/Gypsy.inc.unc
CATGATGTCGTATTACNGANGGTTTATACCGAATTTCAGCACAACCGCAGCTTGCTTGTA
CGAGTTAATCAAGATCAAAGCCACGTTTCTNTGGACAGANGAAACGCAAAACGCTTTCGA
AANGCTTAAAAGCCGGCTGATNAATGCACCAATACTAATTTACCCAGACTTTANAGAGAT
TTTCAGAATTTATGCNGACGCATCANATGTTGGAATCGGAAGCGTTTTAGTGCAGGAAAT
AGACAGCATTAAGCATCCAGTAGCGTTCGCAAGTAGAACTTTAAACAAACATGAACGNAA
TTACTCAACAAGCGAGAAAGAAATGTTAGCAATTGTNTGGGCTTCAAGGTATTTTTCGAA
GTACATTTACGGCAGACANATTAANTTTTNTACGGACCACAAACCGCTNAGCACTTTGGT
CAAATCGAAAGAACCGAACGGTCGNTTGTACAAGCTNNTGTTGAAACTGCAAGANCTGGA
CTACGAAATNGTGTATTGTCCGGGGGCGCAGAATACNACAGCNGACTTATTNTCGAGNCC
GAACGAGCAAGCAATTAATAAACTCGAAGTTGGTTTGGATGTCGATTGGGAANANGAGCA
AGANAAGGACAAGGAGATAACACTNGTAAAACTGGCNGTCAAATCGGAGGAAAAAACGAG
TTTGCAGGAGCTCGAAAATGGAAAATACTGGAANAGCCAAAANGGCTTATTGATTCAAGA
GAACGTTCTGTGTAACAAGCACCAAGTNGGGTGATTACTATCGTTGTNCCAAANCNCTTG
ATGCAACAAATTTGCAAGGTTTACCACGATNCAATCACCGCNGGNCATTTAGGNTTCGAG
AAAACCTTCAGAAGNATNGCGNCAAGATTCNNTTGGCCGNANATGAAGGCGAACGTCTAT
GATTATTNTCAAACTTGCGACACNTGTCAAAAATTTAAGCCAAGGAACACCATAGCAAAA
GTCCANTGGTCACNATCAAAGTNGACAATCCATGGGATTTGGTTTGCGTCGACGTCGCAG
GCCCGTTGAAANTGACNATAGAGGAAACGTTTATATTNTTTTAGCTTTTTGTTTCGTATC
CAAANTTTGTCATCGCCGAAGCTGCACCTAGTTATACTGCCGAGATAACAATTANGTTTT
TGGAGGAAGANCTAATAAACAANTTCGGAGTACCTTACGCTCGTTTAANNGACCAAGGNA
GAAATTTCGATNCAAAGCGCTCGAGGAATTTTGTCGTAGACACGGCATCAAGAAANTAAG
AACNACTGGTTACCATCCNCAATGCAATGGACTNGCGGAACGAACAATCAAGACAATCAA
GCAGATGCTTTGTGCATACGTGAACATAGAGCACGATAATTGGGATNAATTGCTGGAGAC
AGTNACCTTCGCNTACAACAACGCNGTACATGNNTCAACTGGTTTTTGCCCAAACCAAGT
TATTTTCGGGAAAATCTCCCGACAGGAAAATGCAAATAGGAGCGCCATACGAGACCGAAT
CACGNAAACNAATCGCTNAAAGGAATTAACCAGAACATNGAGAGAGCTCAAGCCGTCAGA
AAAAGCAATNCGACAAGAAGGCTTAAAAAAATCGAGCACAAAATCGGCGACCTCGTATTG
TTAACTAACTCAAGACAGANNGTNGGGCAAGTAAGAAGTTTCGCTCCCAAATTTTTAGGT
ATTTTTGAAATAATAAGGAAAGTCTCCGATGTGAATTTCGAGCAAAAAGACATAAAAACT
GGCTAGCAATTAGTTGTCCACCATAACAGAATGCACAAATATTTATTACGCCGTTTTGCA
GTCGAGTCACTCGAAGACGATTGGCTCGACTGCAAAACGGCCTCAACCGCAAGTTTAGCG
CAAATGAGAAAATCTTTTCAATATTCTACAGGAAGAAATACGATTCGAACAAAATCAAGC
AAACGAATCGGACGAATCTCAACAAGCTAACGAGACGCGAGTTCGCATCACCGACTGGCA
CGCAAGATTTGCAAGAAAACGAAAACGAAGTGTATGACTTGAAATGTTCGGATTGCGAAT
TTATAGTAAAGAGTAAGTCTGGTTTAGGCGTGCATAAACGCGTACACAAGAGAGCTGAAA
AAGTTCTTGTTTAATTATGAATCATAATTTTTTTTACAATTAGAATAAACAAGATCTTTT
AAATATTTTTTTAAAAAATTGATGTCACTTTTATACTAAATTTTTATTCTTTTGTGATCT
TTTATTTAAATCTTTATTTACAATTGAGTCCTTTTTTTTTCTCCTTCTCTAAGCTATATA
AACACTTCACTCATAAACTCTCACGCCGAATAGGAAAAAGTATAAATAAATAAAAAAAAT
AAAAAAAAGAAATGAGCCAACGTCTGTACATTGTACACGAAGCTACAATTGGATATTTGC
CACGTATAGGCAACGTCCTAAACTACCTGTAACTACTAGACGGATCGTCTAAACTACCTG
TGCCTTGAGCAGGGCTTTAGCGAGCCACTTTTCATCCATGTTGTTTCGGTGGGACAGAAT
GGACTAGACCACGTATTTACGGCGTTTAGAAATGCCCGTGACAATATTATCCTGGAAGGA
CAAAAATCAGTGTTCCACGGGCAAACCATTGAGCTCGTGGCGCAGAGGCGTCTCTATTTG
GAGAACGCCGATCTGGCCGAATGGCTGACCGAAGCGGGCTGGCAAGTNACC
>rnd-5_family-2338#DNA/TcMar-Tc1.inc.unc
CTTAGTTCAGTTCTATCCTTCATAATCGTGTTTTTTGTGTATTGTCGANTGTTGNCCGAT
TCTGAATATTTATTTTATTTTTTTTGCGAGGAACGAGCGGTGCGTGACGAGCATAGTTAA
GCATAGACGCACGCGAATAAAAANCGAATACTGGACTATGTTATTAAAAAAATTCTNGAC
GTAAANCGTCAATANACTATACACATAGAAAAAAAATTCTCATGTATTTTCTTAATAAAA
ATTTTTGACAGACAATAATTAAAGATATTCAGATAAAACTTAACATTTACTTAAAAAAAA
TTTGAATAAATAACGGCTCGTTACTCNCANATATGAAGCTCTGCTTCCCTATTCTAATAT
AAGTGTATCGCCAGGTATTTTAACAANTATTAACTGTCCGAATTGAACCGTGTTTGTAAA
GGCACGGATTAAAATAGATATAAGTTTTTCAAAAAACGTTGGCTCTTTGAAAAAACTACA
ACGGGATGGTGCTTCGGCAGATACCACNCACTCANTAAGCGACTGNTTCAAAGAATAGAA
CATTGAAGTTCTGCCATGGTGTGCCCGTTCACCNGATCTTAACTCAAACGTGAAATTATG
ATGATACACGGTNATCAAAATTTTNAACAACTAGGATACCTATATTGACCATTTAAAAGA
GGTTTTACGCAAAGAGTGGTTANAGATTGNGGTCATTTTATATATCAAATTGTAAAAATT
TCTTAACTTTTGGANCATTCTNATTTTTAAAAAATTGTATCCNTNTTTTTTGGTTTTTTT
TTGGGATTTTCTTATNACATAATTCTTTTATTTTGATTTTNTGTTTTTTGGAATGATGAC
AATTAAAAATTGAGAAAAAAAAACGCTTNATTATTTTCCCGTGTATTTTATGCGAAAAAA
CAACAATTCTTTAATTAACAAAAAAAAAATTTCTAAACTTTNACATACTGTATAAATCTT
GGCTACTTCGAATGGTAAAGTGNTCCTATCAANCANTANAGATTANAGATTAATTACTCC
ATTCTCTCATAACCTCAAATTTATTCGCTTTTGGATTTGATTAACTTTTTTGATTTTTTT
TAAAAAAGAAGTTGAATAAAAAAAANNAAAAAAAACGNANTGAAAAAACCTATGNAAGGA
AAAAGAAAAAAAAAATAAATAATTAAAGACCTTGTCCGGAAAAACCTTGGTAGTATATCA
CTAAAAAAAGTCATTAGTGTAGTAAACATGAGTGCGGATCAGAATATCAAGTATTAAAAT
AGCTAAAATTTGTACAGGTAAAAATAATAATAGCTAAGCTTTTAAATATCAGAAAAAACA
ATAAGAATAGATAAATATTTTATTGTAAATGTTTAAATCAAATAATGCCTTTTTAATTAA
CGTATACCAAGAAAAATTTCTTNAATTTTATCAGAATCAAAGTAAATAAATTTTTTATTT
TTTTGGTCAAAATCAAAAATTCTGGAATTTCGATTATTATCTATTATTATTTATTGTAAA
TCTGGTCGATTATAGCTCCTTCAGCAATATAAAGAAAATAAAATAAATAANAAAATNAAA
AAAAGAATAAGATATTAATTGGCTAGATATTAATGAGATATTAAAAGACATATGATACTT
TTTTTAAAACATGGTCGAAGGTCTAGGATTGATAGTATATATAGGTTTATATAAGATAAA
GGTTTAAAAATTATGTGTTTTGAATTAGTGGAAAGAGTTCGTCAATAGTAAGATAAAAAC
TAACTTGATTTCTGACTTAATTTATTTATATCATTGTCCATAAAGTGTTTATTGAAAAAA
AATAGTGTAATTGAAGAATTGATTGATTTAGATTTTTTTTAATATTTTTTACTTAACAGA
CTCGGTCAAACTTTGGTTTAAAAATCATCAACCACTAGAAAATCAGCAACAAATTATATT
TAGCGAAAATATCGAAAGCGAAAGGCTAGTTTTTGTTTACAACATGATTAATAATAAACT
AATTATACTTTTGTATTCTCAATCAGTCCGTTTTCGAATAAAAATAGAAAAATTTAAAAT
TTGAGATTAACTTTGATCTCAAATAAAAGGGATCGTATGAAAAAAGGGAATTTATTTGGC
AAACACTTATCAACAACGTTTAGTCTTAACCTCGATTTAATTGATCATTACTCTTTTCCA
CTGGTTTTCGGAATGGTTAAATTTTAATCAGAGTTGTTTAAAAGTTCCAAAAAAAAGTCC
AAGTCCAGACTTTTTTTTTTAATTCGCTCGGTCAGGCTTAATATCAAAACATTTATATAC
TTTTGGGTTGTCTAATGCAATAGATTTGCCATTCACAAGATTTTCTTGCAATTTTAGCGT
AAATTTCTTCTTCAGTATTCAAAATTTTAAACCCAGGACTTGGACTTGACTTGAGACTTG
TGACTTTTTAACAACTCTGATTTTAATTTTAAGTTAAACAAAACAAAAATTGAATAAGAT
TTTCTGAAATTGTAGTTTTAAAGCTGGGGAGATACGGAGGTTACTTTTTTATACTTTTTC
ATTTCCTTTTCTTTTTCACAATAAATTCCCACTCATTTTCTNGAAGATAAATTAACTTTA
GAAGAGGTTTNATTTTGCAGCAAAAGTANNTTGAAAATATTTATTTTTAGAAATAAAGTT
AACGTCTCGTTACTCGTATNTAAAGCTCTGCTTCGTGTATCTTAATAAATANTGTNAAGG
CATTGATAAATTAACTATAGCGTAGCTCTTTGTTTCTGTGAATAGTAACTGATTTTTAAC
AGTTTTTTATTATTTTTGCATAATGCATATTAAAAAAATAAAAA
>rnd-5_family-1815#DNA/Ginger-1.inc.unc
AATTTTTTATAAACCACTATTAAACTTTATAAAGTCTCTTACCATTGGTCTNAACGACGT
NNATTTAGTATCTTTGGTTTTTCTGTTCATCTTGTATTGGATTATGGTTAAGATTGTCAG
AATCAAAATATGTCAGAGTAAAATTGTCAGAAAAAAAAAAGTCAGAAAAAAAAAAAATTG
TCAGAAAAAAAATGTCAAACCANTCCTGACAATTTTAACAAAGAGATAGCNTTNACTTTT
TTCTTATTGGAAGATNAAATGTTTTTNTAGAAATATTCTTATTANNTGATTCNAANATTA
ATCACAATTAAATTGAATCCTAGTTTATAAAAGTCAGAAATAGAACATCAATATTAAGTC
GAAANTAATTTCATTGAAGTTTTGTTAAAATAGGTAATNACCAATTGATGAATANGAAAA
NAAGGATATCTAAGNGTATTNATGTTGAACTATNAGATTNAATTAAAATTAGTGACCTAA
TTGAATTCCTATAAAAAGTCATGATAACTCAATTGTTATTAAAAAAAGGAACCAAATCTG
AAAATGGATGCAGAAATAATTAAACTTGACCATAAAGGCAAACAAATCATTTTAAATTAC
CATCGTTACCAAAAAAACGAAATTAAATCAGATTCGTACAGATGTGTCAACCGAAAATGT
GGTGCCTCATTTAATCACAAAACCATGAAAAGAAACAAAATTGAGCACTATCATTCACAG
ATNTCCCAATGTGAAGTTGATTGTTTAGTTCAGTTAAAAAGTTTAATGCAACTCGTCTCA
GTAGACCATGACATTCGACTTGAGGAGGCGCACAACAGACATTATCAGCTTTTGACGGAA
AAGTATTCACACAAAGAAATTGCTGAATTTGGAAGCCATTCACAGAAATAAATTCTAAGG
GAGTCTACGATACCATGGGAACAAAACNAAACCTAAAAACCCGAAAAGCGTAAATGACAT
GCAAATCAATGAGAANGTTTATGCNACAATCAATGACGATCCCTTTTTTCAATTCTACAA
AAATGACGATTCAAATCGTATTTTGATATTCATGTCACCAATTGGATTGNAAATTTTNGG
AAACGCNGCNAGATGGCATTTCGACGGGACATTCAAGACGTTTTCGACACACTTTCACCA
AATTCAGTCAATTCATGGTTATTACAATAACCAAATGTTTCCGGCTGGATAAATTCTTCT
TCAAAACAAAGAGCGAGAAACGTACATCAAAGCATTTACAAACGTAACGATTTCCGAACT
GATTTCACAGTAAACGTTGCAAGAAACAGTTTCGGACTTTGAGAAAGCTATGATTCAGGC
AATTAGCGTTACGTTTGAGGATGCCAAAATTTTCGAAAAATGCAAAAAGCGATCTTTTTA
TAACGACAATTGCGATTTTATTAGTTCGGGGATTCTATGCGTTAGCTTTTGTTCCCTTAA
AAAATGGATGGGATTTTATTTTAGATAACCTTCCTATAGCCCCTGATAAGGACATTTTTA
AATTAAATAATATGTGAACACTCGGTTGAAAGGAAAGTTTGAATTTGCTTGGAATCATTT
TGATAACAATGGCCCACGAACAAGCAATCATCTTGAAGGATGCCACGCAAAATTATTAGC
AATGCCTTCTGCCAAAAGGAATAACATTTTGACATTTATTAACATGATTAAATAGAAAGC
AACTCAATTTTACAGTGACTTTTTAGAAAAAGAACGTTTTCCGATCGGAGGGCCAAGACA
GTTGGCAATAACAGAAAAAAAAAGATTAAATTGTCCTTACGTTGCAAGAGCAATACAGCA
AGCAGATATTGACATTTGAACAGTATTTTTAAAAGATTACAGCACATTATTTCGACCAAT
ATGGTATAAACAAAATTGAATACGAAGAAGACATAATTAAAGAGAACGACGAGATATCTT
GTCAAAAACGAAGAAGAAAAATTGTCTTCGAAAATCCATTCGAAAACGAAGATTTCTTTT
ATCGAGTTGATTTTTCTAATCTTTAAATCAAACCACGAAGAGAGTAATCAGTGTATACGA
AGGAGCAATTTACGATTTTAAAAAGTCAAATGCATATTTACTTGCGATTTATTGTTCAAA
ATCAACCAGTCACAAAACTTAATAACTTCTTTGACATCATATACNCAGCTTCATTTAGAT
AGACCACAACCATTAGAGCTAGTTCCTGTAAACCCTAAAAAATTCAAATCTGATGAATCA
GGAGAAATATATTTTTTAGAAGCTAGATCTTTTACTGACTTTGAGCGGGTTCCTATTTCT
CTAGATCTTTTAAAGCTCGATAAAAACCAAGAATTAAATAATTTGCATATAACAGAATTT
CAAAACCTTATATTTAAAAAATATGGTTCAAACGGTTTGTTTATGCCTGATTATTTTTCG
ATTGAGGGTCCTCCTTTTAATCCTGATGTACTTGATGAATCACTTTTTATCCAAGTTGCT
CATGCTAAAAATCACTGGGTCGTCATTTCAAATTATAATCCAAGTGAGCCTGCTTGTTCA
AATAATTGGTACATTTACGATAGCTTAAATAATCCCGGTTACTATTTATACGCTATTAAA
AATGTACTAAAAAGAATAAATGGTGGGTCTAGATTTATCAAAATTAATCATATTCCAGTC
TCTAAACAAAATGGGTCGATTGACTGTGGCTTGTTTGCGCTTGGTTATGCATTGGCTCTA
GCAATGGATATTGATCCTGGTAAATTAATTTTTGATCAAAAAAAAATTAGAGATGAGTTC
AATTTTATAATTCAACATAAATCTCTTACTTTATTTTCTTATTCATTAATTGATAATTAT
GTTTTTACAAAAAATGAAATTAATTTCGACTTAAATTAATATTTTATTTCTGATTTTTTT
AACTAATAATTTTTGTGATCTTTTTTTTCATTTATTATATTTCTTTAAAAAAATTAACCA
ATAAAAAAATTATCGCTATCTCTTTGNTAAAATTGTCA
>rnd-5_family-300#DNA/hAT-Ac.inc.unc
AGACTTGGGCAAAAGTCATCAAGTCAAAGTCTAAGTCAAGTCATTTGACTTGACTTCAAA
TTTTTTTTTTTAAAGTCAAGTCATTTGACTTGACTTCGAATTTTTTAAAATATTTTTAGT
TTTATGACANATTTNCGTTGAAGATATACGAGCTTGAAAATGATTNTCGAGTNTTCAATT
TTTATTTAATTGGAAATGGTGACACAATAATTGCTCGACACTAGACCATTCAAAAATCAC
AGCGCTGTATCAATTTGCCAAATCCAATTCAATCAAAGCATTAAATATTAAACATTTTTG
ATTCAAAAAAAACTCTTAAACAAATATTAGCATTGAAATTTAAGACTTTAACAAACTTTT
CAGCTTATACTATTGATTTAAAATCTTCGATTTTTGGATTTCTTCCTGTCATATAAAATA
AATTATTTTTTAAAAATAAATTTTTTATTATCTCTTGAGTACACATTTAAAAGATGATGA
TTAAAATAATACTATCAATGTGCATAAATTTTGTATTTCAAGCTTATGGTCGAACGACAC
ACCCTAATTTCAATAATATAATTCCAGACTTGACTTTAAAAAAAAAATTCGAAGTCAAGT
CAAATGACTTGACTTGACTTTGACTTGATGACTTTTGCCCAAGTCTGAAATTAAAAAATT
TATNCAAAAAAATAAAATTATATTTTTTTTTAGAGATGTTTCAATTTTTGATAAAAAAAT
TAAATTTGATTCGAAATTTAGTNTTAATTTTTTATTTTTTTAATATTCAATCGNAAAGAT
AAAAAAAATATTAGAGAATGATGGTACACATGTTTTGGGTTCAAGGAAAATCTTCCTCAC
TATATATTTAGCTTAGCTTAGCTTAGCACGTTCACTTAAGTGCTTTTATAAACCAATAAT
TTGACTTAAAACGTGATTTTTGAATGCTATATATTTTACAATTTTTAACAAAATTTGACA
TTAGAATTTTGTAAAATTTAAATTATAAACGCTTAGAAAGGCTTATCATTTTTCCATTCA
ACTTATTAATTACTATCACATTGTTTAGATTATTTAATCTTTTTTTTTAGCTTAGAAAAT
AATCTAAATTTTTAATCATTTATAATTAACTCGTTTTGAAAATGAACAACACTCCCTCAA
GTTCATCAAATTCAAAGGAAAATTCAATTTTTTACCTTGGTTTTGAAGATATTATCTTAA
AGAGTAAATACTTATTTTTGTTATTTTACATAATTTAATTCTTTTTTAATAGAAAACGAT
AAAAATATAATTATTTCGCGGTCCGGAAAATACATTACCTGCAAAAAATCAGTAAGTGAC
TCGAAAAACAACTCGTCAAATTCTATTCGGCATATCAAAAATTGCGATTCAGATATTTAC
GAAACATTTGTATCACGAAATACCAAAAAAAACGCGACGATTGATAATGACTTGAAAAAG
AAATTGACTTCCGAAATCATTACAACATTTATTTTTAAATATCTGTTTATAGGTTGCTGT
CTGTCTTATCGTATTGTTGAAATGAACGGTAAATATTTTTTTGATTGTTTCAATTTTTCA
GCAAAGTTTTTAAGTGAATTAAACATCGGGGAATTTGAGTTCTTTTCATCTAAATATATA
ATTAATTGAAATTGCTTAATTTAAAATTCAATTTATTTTCTGATATAATTCAGAACTTCT
GAATTATAAATTGGAGTATTTAGTCTCAGTTGTCTGAAAGAAAATGCTAAAAAATTTAAA
ATCAGGAATCAACATGATTACCAAAGAACAATAGTGTTTGGTCACCATCAAAATATTTTG
ATATATCAAGAAAAGAGTTTTAAGATATTTTGAAATTTAAAATCTAAAATATGGTCTTTT
TTCATAGAACTTATGAAAGAATAATTAACATCCTCATTAAGTTTTTGTTTTTAAATAATC
ATCTGAAAATCAAAAAAAAAATTATAGAAAAATTATTTCTTTTTTTTTCTTTGTTTTAAT
TTTACAGGTTCAAATTTCAAGTTATTTACTCTAATTACTTGTATTATTTATATTATTTAT
CCAATAATATAAATCTGATTCATAAATTTAAAAATTTAACTTATTTCACCTTACAATTTT
CAATTTTATCATTTTAAATGTACAATTTTTTAAATATTATTCTATGATTTTGAATAAATG
AAGTGTTAATCGGTCTTTCATGGACAGGGGCACTNGCCTGTTGATNAANTTTTTATTTGA
AAAAAAAATGCTAAAAAAATGTGGATTAACTTAATCTGAAAAAAAAAAAAAGTCAAACCT
GACTTTGACCAACTCTTAAATATTCATAAAAATGGATCAAACAAACGTCATTCTACAATA
TTTAAAAGAGGTTCAAATAGAGCTTAACGCCAAAGATAATTTAAATTACTTGAGAAAAAC
ATTATCATTCAAGGGACTGGGACTTTTAAAAATTGAATTTAAATTTACTTTAAAAAACCT
CAAACTCGAATCTTTACATATTGTTTTTAATCTAAGATTCCGACTTAAGTAAAAGTGTTT
TTAGTTAAATCAGTTTTACTTCATCCATTAATTAAAAGTTTTTAAAATTAATAAAATTTA
GATTTTAGCCTTTAAATTTTTTTAACTTTTAGGAATTTTATGAGTCTCGTATGTAACAAA
TGGAGTCCGATAACAAGAAAAACTATCTTGAGAATGCAAAGGCAAGCAATCATTGAGATA
GATGAGAATTCAAAAACCTCTTTAAATTCATCAAAAATCATCTCATTGACCGTCGATATT
TGGACAGATCGAAGATTAAGATCATTCCTTGGCTTAACTGCACATTTTATTGACGATAAT
TTAGACTTTAAAACTCATGTCATTAAATTCAAACAAGTTTTTTTAACAACGGGTGTACAT
TTAAAAAGAACGATTAATGAAGCTGTAAATGAATATGAAATAAGGTTCATAAAAAATGTT
AGATTGTCTTTTTTTAAAATTTATAATTTAGCGATAAAATTGTAAAAATCGTAACGGATA
ATGGATCAAATATGAGTAAAATGGAAAATTAATAAATTTAGGTATTTTTAAAACTTGATT
TTTTAATTTTAAAAATTTTTGATTTAATTAAGTTGGTGACGATGAATTCGATGTATCTAA
TTGTGAGAATTTAAATAAAGATTCTAATGAAGATGAATATAGCGAAATTACGAGTTCTGA
CGACGAAACATATTCTCGACCTTTTGAGTTCCAATCGATAACCGAAATTATACATATACG
TTACTTTGCTCATTCGATTCAACTGGTAATCAAAAAAAGCTTAAAGACAGTGAACAATTT
AAGACGGAAACTTTCAAAATGTACGAAAATTGCTGCAAAATATGGCCAAAAGAAGGATTT
CGCCAATTATTTGAGCGGAAAAAATAACAATGCAATCACTAAACCGATAAAAGTAAGATG
GAACAGTGAGATCAAGTGTTTAAGAGGAATCACGAAAATTAAACTCAATGATTTAGACGA
TGCGCTTGATCAAATCGACGAAAATAGGTTAAGACTTAGTCAAATAGAGTTTACTAAGCT
AACAGAAATTGTATAAATATTGTAACCTTTTGAATACGTCACAAATGGGATTCAAGGTAT
AATAAATAATCAAAATTGAATATTTAATTAAATAATTCAACTAATTATTAAAGGAGAAAA
CTATTCAAAAATAAGTCTAGTTGTTCCATCAATATTACAATCAATCAAACATTTAGATAA
GTTTCAACCATCTGTAAATTTTTTGCGATCACTTATTTCGGAATTAAAAGATCAAATCAT
GGAAAGATTCGATTATATTATAAAAGCTTTTAATGAATCAGATTCTAAAAACTTTGGCTA
CCTGGACTTTACATGGTTTATTGCTTCATTTTTGGATCCAATTTTTAGACCCGAGTGGCT
CGAAATAACTGGAATGGGAAAAGAGAAACAACTAATATTTACAAGTGTTTTAAAAGATCA
ACTCTGCAATGAATGGAATATTACTCAAAGGACTACAGCAAGTTCACTTCCAAATTCAGT
ACAAAGTGATATAAATGTAAATGCTGATGATGATAATAGCCAAACTTTGTCAAATGAAAA
AAGTCGTCCTTTAGCCACATTGAGAAATGATTCGGACGATAGTTTATTAAATTCTCCAAA
AAAGAGAAGAAAGTTCTTCCAGTTCATGAAATCAAAAGAAGTTATAAATACCGAAACAAA
TGAAAAAATATTGTTTAATCGTGAAATTGATGACTATTTAAATATAGACTATGATCCAGA
TACAAATTTAAAGCAATTTTGGTCAAAGAATAAGACAAGATTTTCTCGATTATTCGAATT
AGTTTTAAAGTTTTCATCGATTCCTGGATCCTCGAGTCATGTTAAACGTTCTCAAAATCA
GGCTATATAAATAGACCACACCGAGCAAGATTAACTGCGAAAAATTTAGAATCACAATGC
TATACAGCAATTGTGACCTCTTAAAAATTTATTAATTAAACTTTGCTAAAAACCAAAATA
AAATACTAAGGACGGTTTGCACGTATTTTCACATCAAGATATTGACCTTATTTACACATA
CTGATAAAATAGAGTTCTTGTGTGTTAAAAATATGAGTTTATTTTTTTTCCAAATTGTCT
CATTCCAGAGATATACGCACTCAAAGTA
>rnd-5_family-631#Unknown.inc.unc
CCCAAATTAAAGTCCAAGTCCGGACTTAATTAAAAAAACAAAAAAGTCCGAGCNACATGA
ATTTTTTGCCGTTCCAGGTAGTTATTGTGGCGGCCTAGTTAAAGTCAAAGTCACTAAAAT
TAAAGTCCAAGTCCGGACTTAAAAAAAATAAAAGTCTTTGGCTCGGACTTTAAAAAAAAA
GTCCGGACTTGGACTTGACTTGAGACTTGTGACTTTTAAACAACTCTGAAATTTTTCTAA
ATTTAAAGGACTTCAACTTTTTTTTNATTAATTTAATTCAAAAGCAACTTATTCAATNAA
AATATAAAATTTTAACTTNAATTAATTTTTTGAATNATTTTAGAATTTACTATATTCTTT
ATAAGCGCCATTTTAGCCCGTATAGCCGAATGGTTTGTGTGTTAGTCATGCAAGCAGAGG
ATCGAGGGTTCGAAACCCGCTGAGGGTGAAAAAATCTTCAAAATATCTCTGCAGTACGGG
ACGAATGTTTAAACCCCTTTCATCATAAAAAATAGGGGTACCGGTTTCGACTGGGTAATA
ATAGCGGTGTAGATGACCAACTCGATGCAGCTACCTCTGTGTCAGGTCGGAGCCGTAGCT
CAAAAAGGTACAGGAAAAGGAGATGAGCGCCTCCCCATTATCCACTAGGATAGAAAGGGA
CATATTATTATTANTATNATAAATTTTAGCACTATATCTTTCTATTAATGGATAAATATT
GAAATTTTTAGTTCTGTAGAGCCCAAAATTTCATTCTTGGACATTTTTAGAGAAAAATAA
AACTCTTTGTCTGATAAGAAAAAAATTCAATTTTATTAAAAAAAATTTTGATTAATTAAA
ATTACAATGGTGATATGTTTTTTTCGTCAATTTTCGAATAATTTTCTCCCGGAACAAATG
CATACATAAAATGATTTCTCAAATGATCAAGTCCCTTTTTACACTTTTCATGCTGTTCTT
TTTCTCGTTGTAATAAATCTTGTGTTTCTGTTAACTTATTTTCTAATTTATTAATTTGTT
TTAAATATTTTAATTTGTATTTTTCACATTTTGCCATGAAATAATTTTTAA
>rnd-5_family-1314#Unknown.inc.unc
ACACTGCATCTCCAAAAACTCCAGAGTTTTCCGAAAATTGTAATATGGAACAAAAATCAG
CATCAAGTGACACCAGTCTTAACACCCCAGTCCTAGAAAATTTTATTTGTCAAAAACCGA
GTGATGACCAGTCTCAGGTCACTAGCCAGAACAAATCAAATCCGAAAACAAATCACACTC
CAGTTTTTACAAAAAACCGTCCCAAACGTCAATCAGAAAGCGAATCGAAAAACCAACCGA
AAAAACAGTTGACAAGTCGCGAAGAAGAAGAGGACGCATTTGAGAGCTTTATTTCGAATG
ACTCAATTACGAATTCGGATCAGAATCATGTCCAAAATCGAAACGAAACTCGATGAATTA
GTTGTTTTTTTTCTTTTTTTTAAAACGATA
>rnd-5_family-237#LINE/CR1.inc.unc
ATCTATATAAACGACCTCAGTGATAATTGCAAATCAAGCAAAATGNACGCCGATGATACG
AAGATTCTAGCACAAAATAGACCCGAGCCACTCTGAAAACGGCACNACCAGTTTACAAAA
CGACATCGACGCAATCAACGACTGGTCAAACGAGCGGCTGATGAGATTAAATATATCNAA
ATGCAAAGTAACGCACATNGGCAAAAACAACCCAAAAGCAATCTACACAATGTCAGATCA
TATCTCAAATACAAACATCAAAATAACTGAAACTACATGCGAAAGAGACCTCGGCATTNT
TATCTCNAACGATCTNAAGCCANCACACCAAGCCAGCAAAGCCGCCGCTAACGCAAACTT
TATACTCAGCTCGCTAAAGAACGCCTTTACGTTAAGAGACGCAAAACTCTGGAAAAAGCT
TTACACATGTTATATTAGACCGCANCTNGAATTCGCAAGTTCGGCNTGGAACCTTACACC
AAAAAGACATAAAACTGCTTGAGAAAGTNCAGCGCAGAGCAACAAAAATNGTACATGAGC
TNAAAAGNCTAAATTACGAANATAGATGCAANAAACTCGGNCTAACTACGCTANNANAAA
GAAGAACCAGAGGAGATATAATNCAAAAATTCAAGTTTGAATCAAANNTAGAGCACATAA
ACTGGCACGCACAACCGCTATGCTCGGAGCCGCGAGGGGGTCGAAGAGGACTTTTCAGAC
GCGAAATAGTAAGATGTTGCAATCCAAGGCACAATTTTTTCAATAACAGAATCGCGAACT
TTTGGAACGGCCTACCAGACGAAATCATCAACTCAACTACAGTCAACTCATTCAAGAACA
ANCTCGACAAGCATCTCGANACCGCTACAGGGCGTCATCTACTGTTGACGCGCTCCGCAT
GATCAACTTCATGCCGCGGTTTTTTTACTACTACTACTACTAAAAAATATTTTATTTTTA
TTNATCATATANTAAAACATTATCACAGTTTTTATAGCTTCTTNTGCGCGATAGTTTTGT
TGAAAAGATTTTCGTGNCTGGATGTTCCGTGCTTTCAAGGNTGTAAAAAAGANCNTTTTC
CTTAATTTTTATAAATAATGAGCGATGAAAAATTTGAAACTGGTATTAAAAAAGAATAAG
AATTAATCTTGGGACTTTAATTTTGTAATAAANAAATCAATTTTTTNAACTTTTTGTTGG
CTTCTTAATTTTGTGGCCAGTCTATTCCAGGTCTTTAAGCTTTATTTACTATTAATGATT
AA
>rnd-5_family-1143#Unknown.inc.unc
GCAAAATGTTATTTATTGTACATTTTTATATTTTTACATTTTTACATTTTTGAGAGAAGA
AAAAAAAATCTCAAAATCAAAAAATCTAAAAAAATTTTCATTCAAGAAAAGTAATAATAA
ATTCGCAATTACTTAAAAAGGAGTTTTAGAAAAATTTAAATGTAAAAACCAAGGATAATT
TTTTGAAAATCCCTTTTAATTAATTGCGAATTTATTATTACTTTTCTTGAATGAAANTTT
TTTTAGATTTTTTGATTTTGAGATTTTTTTTTCTTCTCTCAAAAATGTAAAAATGTAAAA
ATATAAAAATGTACAATAAATAACATTTTGCCATAAAGACCATACTTTTCTAAAGCGTTA
TTTATTTCATTAAAGCTGTTTGCTTCTAGCTAAAGATTTAAAAGTTTTATGATAGGGATA
CACTAAACTCGCACTCAAATACGCATTTTTTTGCGTGACAAAATATTAAAAAATCTATAA
ATTTTTATTAATAATAAAATTAAAAATTAAACATTTTTGAATATTTTTTAAGTTAATAAA
AATAATGTTTCATCATAAAACATTAATTCGATTAGTAATCGAATTATAAAATAAAATAAA
AAATCAATTATTTTCAATAGGCAAGTGAGTTTAAAAATAATTGGCAAAGACTTTTTAAAA
AAAGAAAAAAATTATAAATTTTACATTAAGAACAAATATTTTAATCGATTTATTAAAAAA
TTTAGACTTCAAAACAGATCAAATCAATGATGATAAAGTTGAAATCAAAGCAAACCAACT
ATTGAAATTAACTCAAATTCACTTAGACCGTGAGAATATTGATGAAATAGATAATCTGGT
CGAGTATTTAGGTGATATTCGAAATCTATATTTACAGCATAATTTGATTCGTAAAATTGA
GAACTTAGAATTTTTTAAAAATTTAAAGTTCTTGGTTTTGTCAAATAATAAAATTGAAAG
GATAGAGAATTTGAAGCAACTAATTAACTTGAAATTTCTAGATCTTTCATTTAATTTGAT
TGAAAGTTTTCCAACAGATGAATTGCCAAGATGTCTGGCTTTTCTGGATTTGAGTGGAAA
CAAATGCGTTTCTAATAGCGAATTTTGGGAAACTTTTGTTTCAGAATCACAAGAACATTT
CTACAAATTGATTCAGCTAAACAGACTGAATGTGTCAGAAATTCAAAGAGAAAAAAACCA
TACCATAAATTATGATGAATCTTTAGATAAAATGATGGAAAGGATCGTTGAGCGGTCTAC
AAATCGGCAAAAAAAATGATAAATACAGCTTTGAAGAAAAATGGTTACAAAAAAAAAATA
AACTAGAGTCTATTAAACTCGATTTTAATGAGAGATTATCACAATCGGTGACAAAATAAA
AAGATGTATTATTATTATTTATTTTTTAATAGTTTTCTTTTATAATTTTTTTTGTATTTT
ATAAAAGTTTTGATAATAAAAAAATTTTTTTTAAAATATTTATTTTTTCAAGTGTAATGT
TTAAAAAATAAATTTGTCTCATGGGACGGTTTCTTGGACCGCCCGTTTATTTTTAAACGG
TTATTAAATGGGCCAAAATTTAACCCGCAAACATAAATGGGCCAACAACCGCGATGAACC
GCCCGTCTATTGGACCGGTTAGCTCTGTCCGCGTCCAACACTAATTAGAATTATAGTTTT
TTGTTTTTTATCAATAAAATGGAAAATTATTGAATGTGTAATATTTATTATAAAAGAACT
ACAATTCTTTACACAAAATTCAAGTTAAAAAACAAATATCATAGGAAGATAGCGGAAGCT
TGATATGTTTTTCGACTTATAAATCAATATATGTACAGACAATTTCACGCATTTTTTTTT
GAGTATAAGTGTGAGTTTGAGTGATAAGTACTCAACTCTCACTCACGCTTGATCACGCAT
AATTTTTGCGTGATACACTCAATTCACACTCAAAAACGCATTTTTTTTGCGTGACAAAAT
TTTAAAAAATCGTACTTTGCTTTAAAATTGTTCTCAATTATCTATATTTTATGCAGAATA
ATTTCATGATGTTTTAGCAGATTTAATAATTAAAAACTTGACAAATATATTATTAATTTT
GTCCAACACTAGAAGCACCAAAACGAGTCAAAATGACTCGTTTTAATGGAATCGAATGGA
TAAAAATTTATTATTTGGATAAATCTATTCAATATCTAATTTTAATTGAGTGAAAATACA
AATTTTGCTAAAAAAAGAATCTTTTGGCACATATTTCTTTGATTTTCCTTAAATTCAAGT
TAAAAAACAAATATCATAGGAAGATAGCGGAAGCTTGATATGTTTTTCGACTTATAAATC
AATATATGTACAGACAATTTCACGCATTTTTTTTTGAGTATAAGTGTGAGTTTGAGTGAT
AAGTACTCAACTCTCACTCACGCTTGATCACGCATAATTTTTGCGTGATACACTCAATTC
ACACTCAAAAACGCATTTTTTTGCGTGACAAAATTTTAAAAAATCGTACTTTGCTTTAAA
ATTGTTCTCAATTATCTATATTTTATGCAGAATAATTTCATGATGTTTTAGCAGATTTAA
TAATTAAAAACTTGACAAATATATTATTAATTTTGTCCAACACTAGAAGCACCAAAACGA
GGTCAAAATGACTCGTTTTAATGGAATCGAATGGATAAAAATTTATTATTTGAATAAATC
TATTCAATATCTAATTTTAATTGAGTGAAAATACAAATTTTGCTAAAAAAAGAATCTTTT
GGCACATATTTCTTTGATTTTCCTTAAATCCAAGTTAAAAAAAAATAGCATAATATTATA
TTACATACTTTTATATAATATAAAAAATATAATATAATAAGAATTTTCCAAATGATCAAA
ATGAAACAATGACATTCTATGAAAAAAAAGACCATATAAAACTTCTTGAAATTAAAAGTA
TGTTATATAAAATTATGCTATTTTTGGTAAAATTTGATTTGATAAATAGAAACTAATTTT
TTCAAAATTTATTAGAAAATAATAAAAAATTCAAAAAATCGGGCTTTTTTTTGGCAATTT
TCATTTTTACCAATTTTTACTGAACTGAACAAGGGAATTTTTTTCTTAATGTTTTTTTCC
TCAAATCGAAAAACAT
>rnd-5_family-708#LINE/RTE-BovB.inc.unc
TAATATTTATTTTTAAGAAAAATTAAGTTAAATAAAAATCAAACAGCTTTCAAAATATGT
AATGAAAATGGTCATATAAAGCTAAGCTCTAAATTTTGTTTTTTTAGTTTGTCAATTTTT
ACATAAATAGCGTAATCATCCGAATTTAGTGACATGTCATTAAATTTTTTAGCGACATGT
CGCTAGGGGATCTTTCTTGTAAATAGTTATAACAGCGTGCCACTAAAANGAGTACTCTNT
TTTAAAGACATGTCACTCGATTCGGATGATTACGTTACTTTAAAACGAAATGTTATGTCT
TAGTTCAACAGTTATATTATCATGAGAATATCAGCTCAAAACTGTGTTCTCAAAGAAAAA
ATCTGAAATCCGTGATTATTTTGTTTTGTTTCAAAACAAAAATTCTTAACTTTCATATTT
TTTGATTAAGGTAAAGATATAACNTTTGAAAAAGAACTTTTTTTTTTTAATTTTATTTTG
TTTTATTTTGAATCGATATGACTCAATTTAAAGAGTTTATTTTTATTCTAAACTTGTTAA
TAAGCGATGATAGAATTTTAACAATTAAGTTAAATAAATTTACAAATTGCGGAANAAAAT
TATTGCTGACCTTTACAGAATGACAAATTCAGAGCCATTAAGTCAATGCGTTAAGAACAA
AAGACTGCGATGGCTCGGGNATGTACTTAGAATGAAAGAAACACGGATACCAAANAGGGC
CCTTCAATGGACACCTCATGAGCGTATGCTAGGACGACCAGCAGTCACTCTGTTATTTTA
CGTAATCCNACACTTTCTTTCCTACAAAATCTAATGTAAGATTATTTATTTATATTTTAC
AATTAAATCATTTTACGTAATTTTACTTAAAATTACACAAATCATTCTAAGAACCATGTA
AAATAAAAACATTGTAGATTAAAAAATCTCCATATTTCCTCTAAATTCTCTGTAAAATAC
TTTTTTGTTTTTTACANATTGCTCAGTCAAAATTTTTTTACAGGTTTTTTTTAGTTTCTT
TAAATATTCTTTAAAAATCTCCTTAATTCTTATCACTTAAAAANTTGAGAAATTCTAGAG
ATAAAAACTTTCAACCCAAAGCCAGATTTTTCATAAAAAAGGTTTAATAAAAATGAAAGT
TTGTCAAAAGTCAAGACTAAACTTAGATTTAATATTTTATTTTTATTCAAACAAAATTTC
AATTTAGACAATTTTTTTAGTNTGTGGAATTCTTTTTGAAAGAAATTTATCAATTAAGAT
TGTAAACAAATTAACTTTCTTTAAAAAATTAGTTTTTTTAAGACATTTATTCCTAATCAA
TGGACAAAATGCTTTTTTGTAAAATTTTGCTTTTTTCGAAAATTATCCTTAAAATTGATG
ATAAAATTTTAAAGAAATCATTGATTTTTCTATTTTTCTNTATTTTTCTTTATAAAAACC
TTTGGTTTAGATCTCTTTATTTTTAACTTTATTCAAATTAAAGATNAAAGCCTTGCAGGA
AAAGAAACTTATCATAAGTTTCTTTTCCTGCAAGGCTTTACCCCAATTGCTTAATTGAAT
CTATGTGAGTATTTTTGTTTATAATAATAAAACTTAAACCACATTAAAAAAAATATAGAA
TTAGACATTTTTAAAAATTATCTCTTATCTTAAATGTCTCAATATTTTCTCAAATAATTT
ATTCACTAAAAATTTTTTAAAGAATCTGTATAGAAACTACTAAAAATCTTTGAAAAATAG
AAAAAGTAACGATTTTTTTATATCCATGAATTTATTTTTATCTCTTGGATATCTCTTTTT
TTTCTTCAAAATAAGTCAAATTATAAAGATTTTTCAAATAATCTTTAAAGACACTACAAA
AAATCTCTATAAAATTTCTGACTGTGTAGCCAGTCAACTAAATTTTAAAGGATTTAAAAT
AAGTTGAGTTTTGTTAGAGTTTATCACATTGTACATTTTTCTCAAAAATATTCTATTTTT
CTCTGAGTAGTCTTCAATTTTTTTCAATTTAGATCGGTAAATAGAAAAAAATCTATTTAT
TAAGGCCAATAAACATGATTTTGAGCCTCTAAAAATGGAATTTTCAAGTACTAATATAGT
AAAGATGATTAACATGATCACCAAAGCTGCTTTAAAGTAAGATATTCAGTTTCAAATGAT
ATTATTATTTTATTTATAATTAAAAGAAAATGCATGATAAGCAATTTAAATAGCTAATTA
ATAAAATCTTTTGATCAAGACTAACCAATTACTTTAAAATTGAAAGCAGATGCCATTGTG
TTGTATGACCAGAAATTAGGTCTTACAAAAAACTTCTGGTTATGGTTAAATTACTAGTTT
TGACGTCTAAACGGTACATTGATATTTTTTTTAATTAAAAAATCTTTAAATAAAAAATGA
ACTAAAAGNTAANCATTTTCAAAAATATTGAAAAAATTAACGTAATTGCTCGATTTTAGC
GACATGTCACTATTTTTATCGACATGTCACTATGTATCGAACACTGGTTTTCATTTTGAC
CTTTTTCGACTAATGCGACATGTCACTATAGTCGAAAAAGGCCTAAAAATGAATGATTTA
ATTATTTATTTATTAGTTTTTGTCTGGATGTCGAGAAAGTGTTTAACAATTAAGAAAATA
ATTTATTTTATTTAAGGAATTTTACTCAAGTATTTGAAATCAGAAATTGAATTATTAAAG
TAAAAAAAGTTATTGTCTAAAGATCTTGAAATGTTTTAATGTTATTTACANTTTGGACAA
TAAAATGAATAATTTTGTTTAAAACTCTTTGGCAAACAATTTCCACAAATCCAATTTTTG
CGTTTTTTGCATGAAAAGCAGGCATCTTTTTCGGAACTATATTTAAAAAGAGCCTTGCAA
AAAAAAAATAAGTAGAATTTTTGTAAGTTATTTTCCATTTTTGTTTTTTGCATAATTTGC
TTTTAATTTACTTTAAAACAAACAATTTTAAAAATTAAATTATCTTTTATTTTTTTGTTG
GCTAAAAACGAAATACTAAGACCCCGTCTTAAAGAATGGAAAATGTTATAACGGGGAAAA
AGAGTGGGGAAAATGTAAAAATGTCGCTAACTTGGACACTAAATTTATCAAAAATCGTCA
TTTTTAGGCCTTTTTCGANTATAGTGACATGTCGCATTAGTCGAAAAAGGTNAAAACGAA
AACCAGTGTTCGATATATAANGACATGTCATTAAGCCGAATACCCAATATAGTGACATGT
CGCTAAAATCGAGCAATTACGTTAANAACATGAAAAGAAGAGTTGTTTACTTAAATCAAC
TCAAAGAGCGGACTTGGACTTGACTTTTAGACAACAGTGTAAAAAAGAAAAATTTTTCTT
TTTATTAATTGAAATTGTAGAGTAATTAGGTCTTTATTATTATTATTATTATCATTATTT
ATCGATTAGTTCTAATTCACGTTGACAAAATTAAAAAATAAATAAAGAAGCGAAGTTATT
CGTATTTGAATTCTTGAAAATAGAATTGGTTAATAATTTAATTATTGAAATTTACAATAC
ACTAAATGCTAAAAAGAAATTTTTAATAGATTATTTAGAACTTGGTACTAGTAAATAAGA
TCACTCCTTTGTTCTAAACTTTGACTTATTTTGTGTGTAACAAACTTCACTGAGTCTACA
AGACCCAGAGTTTGTATTCTAAAAACTGAACTCAATTAGTGATTTAACAATTTTGAGTTC
ATAGTCTAAGCAGTTGATGAATAAACGATTCTCAAAATGTCTGAACTATGAGCAAAATGA
TGTGTTCTTTTTGATAGAATGCACTTGTATATCTCTTATGTAGAAAATTGCCTCTTTCTT
AATAATTATTCTTAAAAGAAAATATTGTGTTTGTAGTATATTTGATCAATTGATTCTAAC
TTAGTAGCTCCATTAAAGGGGATAATGTGTGTATACTTTTTTGAACCAATCATTCGCTTA
ACCAATNGACGTTAAATTGAATGATGTTATTTTAAGTGTTGTGAGTCGACTTTAAATTTG
AAAAATCGACTCAATTCGACTATATTTCTTCAAAGCCGACTAAAAATCGACTTANTTAAA
ATTATATTCGACATTTATTTCGATTTAAGAAGAAAAAGAAAAGACTTTGTCTTTAATAAA
ATCAAGAGTTGCTTAAAAGTCCCAAAAAAAGTCCAAGCCCTGATTTTTTTTAAATTTGAT
AGATCAAGTTTCATATCAAAAAATTTATATACTCTTGGGTTGTCTAATGCAAATAGATTT
GTCATATTTCAGAATTTTCTTGCAATTTTAGCATAAATGTCTTCACAATTCTTCTTCAGT
ATTCAAAATATTAAAGCCCAGACTTGGACTTTTGAAAAGATTCTTTAAAAAAGTCCGGAC
TTGGACTTATAAACAACTCTGATAAAATCCAGAGTTATTTAAAATTCTCAAGTCTCAAAA
TAGGTTCCTGGAACGGGAGGTAGTTCATGTTTCCTGACTTTGAAAAAAAATTTTAAGTCC
TGAATAGGACAAAAAAAAAAGAAAAATTCCGGATTTGGGACTTTTAAACACATTTTATAC
AATCAAATAATTCACTTGATTAATTTGTTTTGTTTTCATTATTCAAGTCCTTAGATTCAT
TTTCTTTAATATTTACAATTTAGTTACAAATATTCATTTAAAATAATTTAAAAAAAAATT
AAAATGTCTTCAGAGCCAAAAAAATGCGCGAGATTTGGAAATATTTTAAGATCGATGCAG
CAAATTATGTCTATGAAGTTATGGAACATAATAAAATGTGTTGCACAAAATTAAAGAAAA
ATAGTAACACTAGGCTTTTAATTGTTACTTAATTATTTGACCGTTTTATATAAACTTTTT
GTGAACTATTAAAATTTAAAATTTATTTTAAAAACACAATTGAATAAATAAATTTTAAAT
AAAAGAATAAAATTTATTGAGGAAAATGTTCGACTAAGTCGACTAAAAGTCGATTTTCTG
AAAATTGGTAGTCGATTAGTCGAGATGTCGACTTTTGTCGAGTCGACTCACCACACTAAT
TATTTTAAATAAATAGCGAGAATGTAATAGCATGTTATATTTCTTAATTAGCATTTTCAA
ACTTATGACCTTTTAAGCGANACGTTTGATTCTTAGTTCAACAGTTTATTATCATGAGAA
TTGACTAGATTGATGAGATCATATAGATTAAGCTAATGCTCCAGATTAAAAAAAAAAACT
CATTAGAATTGATATCTTGCTATTTCTTCTTTCTTTCCTCTGAACTGATCAAAACTTAAA
CATTTTGCACCTGTCATTAATTACAATTTGTCTATTTTAATTGTATTTTATATTTTATTT
TAACTTATTTTACTTTTATATTATTTTTTCTTTGCATTTTTATTTTTTTTTTATTTTTTT
TTAATCTGAAGGAGCTTTAGCTCGGCACAGATAAAACAAATAAATAATAAATAAGAATTA
TTATTATTTTGTTTAATTTCTTAAAATNGGAGATAAAAAATTATTTNCATTTATCAGTAT
TAATAAATNTTAAAAAAAATTAACTGAGAGAATNATCTGATAAAATAATAAAACTCAAAC
CAAATAAAAAAATGAAGAAAAATGAGGTTTTTAAAATTTGTCTCTTTTCAAAAATATCTC
AAAATTTTCTTTAATAATCTTTTCACTAATGATTTTTTTAAAGAATCTGTAAAAAAACTA
AAAAAAATCTCTAAAAATGTTTTGAAAAGGTAAACTGATTAAGCATTTTTAAAGAAAAAA
ATATAGAAAAGGTAAAGATCATCAACCTTTTTTTTACAAGAATCTTTATTTTTCTTTAAT
TTGAATAAATTTTTACGATTTCACGCGATACTTTTAGACCAAGAAAAACTGAATGATAGT
GAAAATACTTTTAAAAATATTTATTTTAGAAAAAAAAAAAATTTAATTTTTTTAAAAGTC
ATTTCAGAAATTTAACAATGCAAAAATGAACTCTTTGAATTAAGTCATATCGATTCAGAA
TAAACAAAATTAAAATTAAGTAAAAAAAAGATCTTTTTAAAAAGTAATTTCTTTACCTTA
ATCAAAAAATATGAAAGTTAAGAATTTTTGTTTTAAAACAAAACAAAATAAATATTCTTT
TTTTTTTTTTAATCCAGTATTTTTTTGAGAAACGGTTTTTCGATCCGACACAATTTTCAC
AAATCTTCACATTTCGTTATAAAATAAAGTAATCATCCGAATCGAGTGACATGTCTTTAA
AATAGAGTACTCTATTTTAGTGACACGCTGTTATAACATGTAAAAGATTCTATAGTGTCA
TATCACTAAATTCGGATAATTACGTTATTTATGTAAAAATTGACAAACTAAAAAAAAACA
AAAATTAGATCATAGGTTTATATGACCATTTTCATTACCTATTTTAAAAGCTGTTTGATT
TTTATTTAACTTGTTTTTTCTTAAAAATAAATATTA
>rnd-5_family-468#LINE/I.inc.unc
GTGTCCATAAAAAACAAACAAAAAAAACATTGAATAGTCAAATTAATAATATCCCCAGTG
AAACGATAGCCAACATTAAACGACACGTAGACGCAGAACTTTATAAATTTACATCGATCG
AACCATCAGCAAAAAAAAAAAGAACGGCGGCAAATCGAAATCAAACCAAATCCAAGTACA
AAAAAACAACAGATTCCGAACAACCAATTCAAAACTCGAACGAAAGTTCGACAACTTTCG
AAGACGAAGAAATAATCGAAACAAGCATGAACGAGAACAATACCTCCGAAATGGGTGAAG
ACTNCGAATTTAGAGGTGAAACTGTCTTTAGATTTGAGGGTAAAAACCTGCTAAATTATA
CAAATCCAATCAAATTACAAGAAGAAATCGACAAATACATAAACCACTTTGATCCAAAAA
TAGACAGAGCCTTCATCAATAGCAAAAATAACCAATTATATATAGTTACAAGTGACCTAC
AAACAATATTACACCTAGAAAAACANACATGGGACAATGAAGCATTTGGTACAGGCATCA
ATACGGTTAAACCAAAAGACAAAGTTTTTTTCATTGCAGTCAGAGGAGTTCCAACATCAG
TAGACATCAAAGATGAAAAGACAATACAAAAAATAAAAAACAAATATGAGCCAATTTCCG
AGTTTTATAGAATTATCAAAAAAAGTGAAAACAAGGAGCTTAACCTTTTGAAAATAAAGG
TAACAGATGAACGATGCAACAATCATATTTTAACTCACGGACTTCAAATTGGTTATGTCA
ACTACAAGGCAGAACCTTGGAAAAACCAACCTCGACCGTTACAATGTCGAAAATGCAACA
AATTTGGACACAACACAAACGATTGCCAAGAAAAAGCATATACTTGTCCACTTTGTTCTC
AAAACCACCAGTTAGAAAACTGCCCAAACCGGAACACACAAAAGAAAATAAAATGCTCAA
ATTGTCAAGGTACACATCCGGCATTTAGTAAAAGCTGCAAAATAATGATAAATGAGACAA
ATAAAATAAGTAAAAAAAGCCAAAATCAAGAGACAAACGCTAAAATTGGACAAAATCAAA
CAAATATTCAGCAAAGATCAAACCAAAATCCTGAAAAAAACACATATGCAGCCCAAGCTA
CTAAGCCTTCAACACATCAAAATCGTCCTCAAAAATCGAACCAGACACCAAACCAGCATA
GCACCCATACAAACGAACAAGCCAACACAACCGAAAATAACTACAAAACTATCATTACCC
GAATTATAGCTAATCTATCTACACTAATAACCCTTGAATCAATAGACACGTCGAGTCTAG
ATCAAATAAATAAAGCGATCGAGAATCTATTATTCCGGATTCAAAATGAATAAGCTTAAA
ATTGCTCACTTAAATTGTCGTTCATTTTCAAACAAATTTCCACAAATATTCGAATTCATA
AACAAGGAAGGAGTCGACGTCCTTTCACTCAATGAAACGTATCTATCAAACAAACANAGT
AATCACAACTTCATTAACAATCATCGTATTATTCGTTGCGACAGAACCCACTCAAAAGGC
GGTGGAGTCGCCATAATAATAAAAAACAATTTGAAATTCAAANTACTCAANCTTTCATCA
ACAGAACAACATGAGCTTATAGCAATCGAAATATTTGACAAATCAAATAAAATAGTATTT
TTATCGATTTATATTCATCCGAACAGTAAAACAAACTTCGAGTTTTTAACAAAAATAATA
AAACAAAAAAAATTAATCATAACCGGTGATTTCAACGCTTTAAGTTCAGATTGGTTTTGT
AATAGTATGAATAAAAGAGGCGAAATTTTAAACAATTTATTGAATCAAAATAAAATTTGC
GTAATAAATAACGACACACCAACATTTCGAAAAAGCACAAATGTTCTCGATCTTGCACTT
TGCTCAAATGACTTGGCTAACAATATCAAAAGTTTTAAAGTTCATACAAATTTTACAGTG
TCAGACCACTTTCCAATTAGCTTCGAAATTCAAACCGAATTGACAAGAACAAAAATCAAA
ATAATCGATTGGGATTGTTTTAAAGAGATCATAAAAAATATACAACCTATTATCGATCCG
ATCGAAACTATTGAACAATTGGAACAAAGAATTGAAGATTTTACAGAGACAATTAAAAAA
GCGCTTGAAAATTCGACAACGGAAAAAACAGCTCAAAACCAGCAAATAAAATTACCAGGT
ACTTTATTGTTTATTATAAAGCTCAAAAAAAGACTTCTTAGAAAACACTCAAAATTTCGT
GATTCACAAATCAAAAATCTTGCAAATAGTTTGGATAATAAAGTAAAAAGAACAATAGAC
TCACTAAATAATCATAAATGGAATTCGATATTCGAAAACATTACGAGTACGAATCCGAGC
GAGCGCAAATTTTGGCAAGCGATAAATACAAACGACAAAATCGAAACAAAATTTTTGCCT
AACTCAGATAAAACAAACAATGAAAAAGTNGAAATACTAGCCGAACACCTCNAAAAAGTT
TTTTCAAATTCACGTTCCGAAAATAAAANAACAAACAACTTTTTCAAATATTACAAATCA
ATCAAGATTCAACCAACCGATTAGCTTGTCCGAATTGTTAAATTCAATCAACCAAACAAC
AACCAAAAACTCATCAGGATACGACGAAATCAGCACTAAAACGATTAAAAATCTTAATCA
AACGTGCTTAAACAATATTCTAGAAATATTCAACGCNTCACTCGNTTTAGNACACGTNCC
ACAGTGTGTGGAAANNNGCCAAAGTNATCACTNATTCATAAAAAAGCTCCCATGATCCAA
ATGAATTACCTCTTTNAGACCGATNTCCTTGNTNAGNTGCCTTGGTAAAATTCTAGAAAG
AATATTAAACGAACGTNTAACGNATTGGGCTGAAAAAGAAAATCTAATAAACGAGCAATC
NGGATTTNGGGAGACGGATCTACTCAAGACGTNNTATTCAAAATAATCGAGCCAACTATT
CGGAATCTAAAGAACAAANANAAGACNGGNCTNGTTCTNTTCGACTNTGNNAAGGCNTTC
GATACGATNCCTCACGCAAATATACTTCAAAAACTCCCAACAAATATAGATGTCCCGTNA
CGATTGGNAATATGGATAAGATCGTACTTCGAAGGTNGAACANTTCAAATTCACGATAGA
AANCGACTAGCATCTGTTAAACGAAAGACNTATTAACGCAGGNATACCTCAAGGCGGCTG
CCTGAGCGCTCTTCTATTTGCAATCTTCATAAACGACGTAGAAAAAGAGCTGAAAAAAAT
TGGAGTTAAATTCGCCCTCTTTGCTGACGATATTTCAGTTTGGTTTTCTGCGAAAAGTCT
CAAAAAAATCAAACTATTACAAAAAGCAATCGATAAGATCAATAAATACGCACAAAANTG
GGGTCTNAAATTAAACGTTCAAAAGACAAAATACATGCTAATCGCAAACAATTACAACCG
ACCATCGTACGAACTCTCGTCGAACTTAAACTTGGAAATNAACAACACGAAAATGACAAG
GTAAAACGAGCAAAAATACTAGGTATCAANCTTGACGCCGGTCTAACATTCGAGACTCAT
TTCAACGAAATTATCAACAAATGCAGCAGTAAGCTAAATTTACTTAAAATACTAAGTTCN
AAACGCTATGGTCTCAAAACGAGGACACTAATNACAGTCTACAAGCTCACAATACTTTCA
ATNATTCAATACAGTATGTTACCATTTCATATTATCCGCTAAAAAAATCAAAAAAAAACT
TCAAATCGTTCAAAACAGAGCGCTCAAAATAATATTCAAANTTAACCGATCAACACNAGC
AATAACNTATTNNACGCAATCGCAAACNTAGAACCTTTAGAAGCTAGAACCAAAAGACTT
GTAAAAAACTTCATCAATAAATTATCTAGCGCCGTTGGCGAAGGAATCGAAGAANTTANT
AAGTCAGTTGCGATTGGAGTAGAAGTGATAAAAAATCCATNTTAAAAAACTTCAATTATA
AACTATTAACTACTTTTTTACTTTATATTTAATTTATTTATTCTTTTTTTATTTGAAAAT
TTNTAANTAATCTAATTAATTTTTGTATTGAAATTTTGTAAATTATTTATGCTGAAAGGA
GAGCGCTCTTTCTTCAAGCAGCNGACCNTAGGTCACATTTTAATTTAATAAATAAATAAA
TAAATTTAAAACAAGATTCAGATCGCAAAGTTATTGCGGANANTAAATTTGGNTGATACA
ATACTTTGTATCAGCTGTATACATTTTNCAGAATCGAGTTTAANACTAAAATAAATTTTT
TTTTTATTTNAAATTCTGTTTTTTGTTCCAAATTTCACAATGCTTACATTTACTAATTAT
CTTTGTATATTTAGATTGATCAAATATAATTATTTGAAAATGAATATTTGAATTTGAATA
TCAATTGAATATGTAAAATATTAAAAAAAATTATTAATCCAAACAAAAAATAGGTAATCA
ATATCTGGTCACATAATATGTGACCAACTCATATTGGTCACCTATCAATATAGACCCGAA
ATTTGTTCAAACTTTTTTTTCGATAATAACCTAATTCTATTTAATTAATAAAAA
>rnd-5_family-76#Unknown.inc.unc
GATAACTAACGTAATCATCCGAATTGAGTGACATGTCTTTAAAATAGAGTACTCTATTTT
AGTGACATGTTATTCAANATTGAGCACTGTTTTTGAAAATAATAAAAATTCATTATTAGT
GACATGTAATTAAATGTGAAAAAACTTAAAAATTATTAAAAATAGTTTCAGCTTTTATGA
AATTATTTTAAAAATGGAAATTTAATTATGTTTTAAATCCGAATATNNTTAAAACCGGAT
GTATTTAAAAAAAAAAGTTNACTTATTCATTTTTTAAGACATGTCATATAAATTGAACAT
TGCTTTTTTTAAAATCAATGCTCATTTTTTACTGACATGTCATTATTTCAAATAGTGACA
TGTCACTAAATTCGGATAATTACGTTATAAGATTTATTGATTTGNATAAAGACCAAAATT
NATTTTTTAAAATNATTTAAGATGCAAATTCGANAAAAGCAAAAAGCTATTTATACTTTA
AATAAAANAATTTATTCTTTAAANAATTCAAATTTGACAGATTAAATGAAATTNAAAAAT
TAATAAATGATTACCTAAAAATGTTTTTTGTNTGAAAAGACTAGANAAATTTCTNTTACA
AGACCGATGAATTNACAATTTTCGTTCTTTTTTTATTTTAATTTTTAATTAAATTTTCTT
TGAATTTTTCAATAAATATTCTATAATTGTTTCTTACAAAATTTTCTAAAAATTTTCTAA
AAATTTTCAAAATTTTCTTTCAGATAATTAGTTGTAAATTTTGGTAATTTTTGATATAAA
TGTAAAAGTTTTTATCAGAGTTGTTTAAAAGTCCCAAAAAGTCAAGATTTAAATTTTTTT
TTTTCAAAGTCCAAGTCTGGACTTTTTCATTAAATTTGCTAATTGAAGCTTCATATAAAA
AAATTTATATACTTTTGGGTTGTCTGATGCAATAGATTTGACATATATCAGAATTTTATT
GCAATTTTAGCATAAATTTCTTCTTTGGTATTCAAAATTTTAAAGCCTGGACTTCTGAAT
AATTTTTGATAATTTAATAATTTATTATGTTCGCAGTTATTAAATTTTAATAATTATAAG
TAAATACACGAGAAGTTAAATTATTGATAAAAAAAGCATAAGTCTAAAATAAACTATTGA
GTATTAATTTAATTTCAATACTGTAACTGTGAGGTGGAGGGGGTTAGAATTAGCTAATAA
AATAATTAAACGTTTATATAAACTGACTTTATTTTACATTTAATTATTGTTTAAATACTA
TCGTCTTTCCTGGAGTCTTGGGGGCTAGAGTGTCACATCCCCCGCGCTCGTCATCCGAGG
GGTCGTCGTC
>rnd-5_family-311#LINE/CR1.inc.unc
GAACAGATATGGTNTGTAGTGAGAAGTGGTGCAGAAAGTTTGTTGGTTGGATGTATGTAC
AGACCACCTAGAAGTAATGGTTTTGTCACTGTGTGTGTGAATGATTCATTAAAGGAGGCA
AGGGAAATGATAGAGAATANAATATATGATGCGGTAGTAGTCTGTGGAGATTTCAATTTT
CCGGAAATNAGCTGGACATATGATGGCGGCAATGCCAGTGGAGAAAACGAGATGCGGTTT
GTNGAAGGCTTAGATGAAGCGTTTATGATTCAGTGCGTGGATTTTCCAACATTTNTACAT
GGAAAAAACGGNGAATCAAGTTTNCTGGATCTACTGTTAACGAGTGAGCCTGAAAGAGTT
CTGGAAGTGAGTGCTCTGCCACCACTAGGTTAAGCGGAGAAGGCTCATGTGNTGTTAGAG
TGGAAATTTGCAATGAAAGATGTGAGCACAAGGTTTTCGAAAAAAAAGAGAAAAAACGTA
AGAAAAGCCGATTTTGACCGGATCGACGCNGGTATGGGGTCAGTNGANTGGAAAAAAGAA
TTTGTTGGACNGAATGTTAATGAATGTTATGCAAATTTTCTGAATGAGTATCTGCGACNN
TGTGNGAAACACGTNCCGGAGAAAAGAGAGAATTGCGAAAGAGCGAAAAATGGATGAACT
ACGAGGTTAATAGAGTGATAAAACTGAAGCATCGAGCTTGGTATAGNATGAAATCATGTA
AAAAAAGTTCATTTGAAATAAGTAAATGTGATTATGGAAAAGCATGTAGAGAGTTAAAAC
AGAAATTGAGAAAAGTAAAATCGGATTATGAGAACAGACTTTCTAAAAAGGCAAAAAGTG
ATCCGAAACTAATTTATGCTTATGTAAGAAGCAAAATGGGAGTAAAGGAGGAAATAAGAA
TNTTAAGAACAAAAGAGGGTGAAGTAACGAGTGACAAAAAANTGATTGCTGAGCTNTTAA
ATGATCAGCTTCATTCNGTCTTTAATAAAGAACCCAATGATACTATGCCTTTTTTTCCTT
TACGAACTTCCTCTTCTTTCGATATTGAGAATGTCATGCGAGAGCTTAACGAGGATCTGA
TTGAACGGAG
>rnd-5_family-2211#LINE/L2.inc.unc
AAATTCAAATTTAGAAGTACCAGGGTATGCCAGTCAAACAAAGAACAAGATCTCGAGTGA
GAAAGCTGTCCACTATGGTNCTCTAAATAATTTAAATCCACAAATTGATAATTTTAATCC
AANTTGCACTCAGCAAAGCTTGATTCAGAGTAATCTTTGGTTTTCTCAAAATGACCCTAA
ATCCCAGGAAGCTATCTTAAATCATGATGATGGTCTCACTGTCATTGTTAAAGGGTTTGG
TTATGAGGTGAATAGATTGAGTTTATATGATTTATTATCTGGTTCTAAAATCAATGATAT
AATCGTNAATTTTTACATGAAAATGCTGTGTAACTCTAATCTCAACGNCAAATGTTCTCA
TATTGACTCTCTTATCATCAATAAAATTTTAGATGGGAATCTNCGAGGGGTATCGAAATC
TGTTGAGAAAAATTCTAAAACCGACTTTCGTCTGCTATTTTGTCCAGTTTTATTCAATAA
AAATCATTGGGTCTTAATTGTATTTGATACATATCAAAAAAAAATCAAGTATTATGATTC
AATTTATAATAGCAATANCGAGATTGTTGAAAAAATTCGTGGAGTTCTTAAAAAGTATAT
TACTTCTTTGGCTGACTCAGATTCATGGATGATACTAAATGACCATTTGTACCCAAAACA
ATATGGAAACGATAAAGATTGCGGCGTTTTTATCTGTGCCTATTCAAAGTACTTATCATA
TGACAAACCATTTTTATTCAATCAAAATGATATTCCGAAAATACGTGAATCTATCGGATC
TGAAATACTCAAAGTCGAGATTCAAGAGTATGATTCTTTGGTTCAATGACTAGAAATATC
TCAAGCTTCAAATANTGTCGATCGTTCTTATCTAAAAGAATTTAGAAATTTTTCTAACTC
GGACAATAAGCTTAAAATTTTTCATCTCAATGTCAATTCAATTCTTGGNAATATATTTGA
AATGAATGAAATTCTAAATAGTCGTATGTTTGACATTGTTTGTTTTAGTGAATCTAAACT
CGATCAAACAATACCAAATTCGTTTTTTAATAACAATTATTATTCAAAAATAAGATTAGA
CAGGAATAGACATGGAGGTGGCCTGCTTGTNTTCATAAAAAACTCCTTGAAAGTTACCCG
TACTTTTCTTCATGATGCTGCGGAACTAGTTTTCTTTCAACTTAAGCTTCATGATCAATG
CTTAAATTTTGTGTATTGTTATCGTTCTCCAAGTTCAAATGAAACTCAATTTCTTGATGA
TGTTGAAGATTTCATTCAATCATTAAATCTAAATGATCCTTTATTTGTTTTTGGTGATCT
TAACTGTGACCCATCAAAAAAGCTGAATAATAATTTTAAAAATTTTATTGATAATAATGA
CTTGGTCAATTTCGTTTATCAACCCACTAGAGTATGTTCTAGATTTCATAAAAAGAGGAA
TCAATATTTGCAATCAGAATCAGTCATTGATCTTTTTTTGCATAATGCTGATCTTGTTGA
TGAAACATGTGTTATTGACTGTCCATTTAGTGACCACAAATTTGTTTTAGCTAAATTAAC
AGTTGCTAAACTAAAATGCAAACAGAAGACAATTTTATGTAGAAACCTTTCTCTAGTGAA
TACGGAAAACATTTGCACTCAGATAGATGAAATTGATTGGAGTGGATTCAAGAATTTTCC
TTCAATTGATGAAAAATGGATGTTTGTCAAAGAAAAATTGATTAAAATTATCGATAATAT
CGCCCCAGTTCGTAAAATTTCTATCAATATGTCAAGTCAGTTTCCATGGTATGATGATGA
TCTTATTTGTTTGAAACATTCACGGGATATCTCCTACAAGAAATTCAAACTATCTGGTAA
TGAAGATGATAAGTTAGTTTATGATTATTTTAAGAAGCAGTTCAAGCTGCTAAATGATGA
GAAACTAATTCATTTTTTTCAGGATAAAACCCTGAATGACTTCAAAAATGCTAAAAAATT
TTGGCAATTCTACTCACCATTAATTCGCATGAAATCAGATAAAAACTCAAATACACCTTT
AATCTGTATTAAAAATGAAAATGAAGTTATCAATGATAAGTTAAACATGTGTGAGATATT
TAACAAATTCTTCACGTCGATAAGATCTTCATCAGAATTGTCGAATAATGATTCTAAGAG
CTTCATCCAGGATCAGTTTTCTAAACTTGGCCTTNTGAAAGCTGCTAATTTCAGATTTAG
GTTTACGAATAGACATGAGATAGAAAAACTCCTTTCAGAGATCTCAACCTCTAGTGGTAT
CGGTTCTTGTGGAATACCTATTAAGATTCTGAAGGGTAGTTCAGCTAAACTACACACCAT
TAT
>rnd-5_family-3956#Unknown.inc.unc
AATGATCGAATCAAGTGAAATAATAAAATATGTTTTTTATATTCCGGCAAAAAATAGAAN
ANAATCAAATTTTATTCTAGGAAAAAAAAGTGTAANTTTAAAAGTATGTGCACATGTTGC
AGTATTTTTTCTAATATTTTTTTATCAACTTTAATTTTAATTTTTCGAAAAANGAAGAAT
TTTTGCTCAATTTGTATTTGAAATTCACAGCGCCAATTTAATCCAAAACTTGCAAAAATA
ATTGTCAATAAATTTTAATTTCGAAGCATATTTAAACTCAAAAAGACCATAAAAAGCCTC
AACACCGTTGACAANTTAAGTATTAGATAAAAATATATTTATTTTATTGATTCAATTAAC
GCCAATTCCGGCGATGTGTAAAATTAAATAGAAAATGAAATTAAAAAAAATAATAAGAAA
AATATTAAGTCAATACAAATTTAGAATTACGATTTTTGATAATTTAATAAAAGAAAAATA
TTGAAAAATTTTACAAACANTTTTAAATCCAATGTGATCATTAATTCNAGTATAAAAAAA
AATTTACTAAGTTTAAAAAAATAATATGGACGGTGTTAAAATAAAGCTGGACTGTGAAGA
ATGGACTAGTTACAGCAATATAAAATATAAATCAGGTAAAATAGTGTCCGGAATGTAAAA
ATCATGAAATTGATATCAAATTTTGTCTTGATATGTTGGTCAATAAGGAAATTATTAAAA
GAAAATTGGTTGAATTGTCTTTTGATGACATGATCGAAGCCAACTATTCAGAAGAAATAG
ATGATCAATTCGATGGCATAATAAACAAAATCGATCTCGAATGCGAAAATGTTTTTAAGG
AAATAAACGACTATAGAGACAGTCTACTTAAAGAGTTTAAGGAAATAAGAACCGAGATGA
TAAATCAAATGGAAAAATTAAATTTGAAAATAGGATGANTATTCAATATTGGATAATTTT
GAGACAGAGATAAATAAAGAGAAAAAAATTCAAAAAAAAATTCTAATTGAAAAAAAATAT
GAGACAATGATAGCTGATTTTATATCTAGTAGAGATCAGCTAGAAAAGAAGTTAAAACAC
AATAAATCTTATTTTAGATTGCCATTGATTAAATTGAAGGGGATTCAGGAATTAATGGCA
AAGAAGCGTTATGACCGAGAATTTTTGTTGAGTTTAAAAGACTCGGATTTTTCAATACAA
GTGCCCTATAATCTGAAGAATTCCAATGTGTTTGGTTACTTGAAAATTCGTCCAAGCAGT
CAACAAGGCTCGCAGAAAAAGAGCCATAATAAAATACAACAAAGTATTGCCAAGAATTTT
CAGAACGAATTGATTGATTTGTAAATTTTTTTTTTCAATCCAAATAAAGAACAAAAACTA
AATAAAAAGTAAAGATTAAATAGAAAAAGACTTAAAACAAAATAAAAATAAACTTAAGTT
CAAAATGAAAGATATATCTCTTCATATGACTTTTGATAAATTTTTCTTATGCACGAAATT
TTTTCATCTTAATAGGACATTATACAGGACATACTTTTTATAATTCCATCAAGATTTAAT
GCTTCAGTTATCTTTTATTTGATTTATAAAAAAAGCCCAAAAGATTTTAATGCCTGTCTA
AAATGAACTTTCAAATTCTGGGTCTATAGTCATTGGTGACCAGTAATCCTCACCTAAAAT
ATGTGACCAAGACTGATCACCTAATTTTCAAACATGGAATATGTGACCAGATGTTAAACA
ATAAAAAAATTAAGTGACCAAAGAAATTCAAAATCATCAGTTTTAAGTTTTAATGCTTTT
TAGCCATGTTTTTTTTTAACCCTTTTCACTCAAAATAATTATCGCATCCAGGAAACTTAC
TATAGTTTCATCTGTGCATTTTGGTTTTCTTAATGCTTGCTTTTCATATAACAACTTTTT
ATATTTAATACTGTCTAATTTTACTTGTGACAGTTCCTTGTTTATTGTATACATTTTTTT
CTAATGTTGAGTAAATATCTTTTCCTATTTTCTGACTCTTGCTCATCTTCATCTTCAATA
CTAGTAACGTCAAGATCATTAACAAGATAAATAGATTTCTTTTTTTTTTGATATTTTGAA
CTTTTTTTATTCATTTTTTTTTATTATTATAACTTTTTACTTTTACTTCTCCTTAAAGGA
GGCTAATTCAATTAATAAATAAATAAATTAACTGAATCAATCGTATTTATTCCATGCAAA
ATTCTCTGTTTCTTCAGTAGTTGAGATTCAATTTCTTCCTTATCATCTAGATCTAGATCT
CTATTGATCTCATATTCTAAACTATTCTCACTTCTAAAATCTCCTTCAATAGAACTAGTG
ATGAAATCGAATATGCATATTCGAACCGATATTCGANTAAGTAGCATTTCGAATGAAAAT
TAGGTTTGAATTTAATTTTTGAATNTAAATATTTTTGAATAATATGCTTGAAAATTAATT
TATTTAAGTTAAAAATTGAATCTCTGAAATATTCGAATTAAAATTTGAAAATATAAAATT
TTTGGATCAAAAACTGAAAATAATAAATATTCAATTTAANATTTGGAANTAANGATTAAT
CAAAAAATAATCGATCAAAANAAATTTAATCAAAAAAGAATTTATTAAATAAATTGAATT
TCAATTCGATTTGGATACTAAAAGTCAACACAACTCTTCTAACATTTTCTGGATTANAAT
AGTCCCATCCATCTTACCAGGTACCAAAAAATAGCTGTTCTGATTTAACCAACGCTACAA
GAGTACAAAAAACTAAATTTCAAATACTTAATTTTTCAAATATTCTATTCGAATTTTAAT
AATTTTAAATTATTAGTTGAATTTNTCTANAATTCAAGTTGTTTTTTTTAAATTAAAGTT
AAGTTCGAATTTTAATTTAAAAAAAAGACAGCTTTCGNATTTAATTTCAAAAATAAAAAT
AAATCAAATATGAATTCAAATTTATCTTNTATTCAAGATTTTATTCGAATATTCTACTTT
TTTCAATAGTCTTTTCAAATTTTTTATTTATTCAAGTTTCAATTTGTGTCCAAAAAGCTA
GCTCGATTTCATCACTAAATAGAACCAAGCGCTAAACTTTTATTGTGCTATAAAATGAAT
AATATTTTAAACAAAATTAAGCTTTTTTCAATTTAGAATCGTCAAAAAATTATTTTAAGA
TTTTGATTAAAAAAATTTTAAATAAATTATTATTTAATAAAAAAAATAGGTGATTAGCCT
TGTTCACATATTTTAGTTGAAGGGTACTGGTCACATAATATGTGATTAACTGTTCACCTA
TGATTAAAAACCCCAAATTCTTTAAATCAATAAAAAAATTACTTATTGATTCATATTGTG
TAAAAATATTATCTTTGGTATAATTCGCTTTATGTTTTTGTGTGAAAATTTTCATTAGAG
TTAAAAAATTATATTTATTTTTGAAAATTCTTTTGAAAACTAAAGTGTTTGAGATTCTAA
AAGAATTTTTTTGAAATTAAAAAGTATATTTAATTCTATTAAAAGTTCTCTTTGAATCGG
ACGTTGAATCAATTATATCAATTAAATTTATTAATTTTATTAGAAAGTTAATTTTATCTA
GAAAACAAATCTAAAAATAGTCAGCTTTGAAAATTTGAAAAAAGAACGGATCAAAATTTA
AAAATTTTAATTTTTAGATTGATGAATAGCTTTGTGATCAAGAGATCAATTTTGAAGTTT
GCATATTTCAAGCTATTTATTTTTAATAATATTAATTTGATTTTTACAGAATTCGTAAAA
AAATTCAAAAAATCTAATTTAAATATTTCAATGTTTTGCTTTATTAAATAATTTTTTTTT
AAACAAATTTAAAATTTTTTTATTTTTAACTCGTAATAATTATTGTATAAAATTAAATAA
ATGAAGTGTTAATCGGTCTTGATGGCATGGGCACTAGCCTGTTGATTAACCTTGAAAGTT
AAGTTATTTAATTCTTTTAAAAAATTTTCTTTAGGACGTTGAATCAATTCAGAAAGTTAA
TTTTATCTAGAAAAAAAATCCAAAAACAGTCAGCTTTGGAGATTTGAAAATAGAACGGAT
CAAAATTTAAAAATTTTAATTTTTAATTTTAATTTTAAAAAGAATCAATATATAATTAGA
AATCGACCTTTGAGTGTTAAATTGAAAAATAATAGCTTTTAGTCAGTTAAATTACTGCAT
CTTTTGAAAAATTACACCAAAAGATGTGAAATAATCAAAATAAAGCAAAACGAAAGTTAT
AAAAAACTTTGTTTTTACCGATATTGATAGATGCAAGTAGTGTTGAAAATAAAATTGACA
ATTTGAACAAATTATTTAATTAATTACCATCTAAAATTTAGATTCAAATTTAAGCTAGAA
AAAAATTTAAAATTAAATTTAAACCTTAATATTTAACCTAAAAATTTAAACAGGATTTCT
TTTTTCAGTACTTTTCTATGTGTTATGTTCAAGGAGCTACCATAGGTGACCTCCTAGTAG
GCCATCTCCGCAAGCTAGTCTTGCTGTAGCTTATATATATTATTATTATTATTACTAATA
GTTTTAAATTTAATTTTAAATTCTTTTTAAAATTTTAAAATTTTGTTTGCTCTAGAGTCT
TAACTAAAGATTAAAATGTCTTTTTCCAATCATGAGTCTTGAAAGATACACAGCTTTTTT
TGGATAATTAACTTTCAGACCCTGGCACCAACAGACGATGAAATCTAAAAATTTTGATCA
TGTGAAATCAATGAGTATTTTTTGGCGTAGAATTCGCCTATATCATTAAAAAAAAATGAA
AAAATAAACTTCTGGTTTTTAGCCCTAAGGTGTCCTTAAGCTTAAATTTAAAAATAAATT
TTATTTTTTATAAGTAAATTCATTTGCTATTTATTCACAGCACTAGATACTTTAGTATTT
TTAAAATGAACAATTTTATGTTAAACTAAAGAAATACTAGTTTTGAAAATTTTTTTTTAT
GTAAATTTAGTTCAAAATAATTAAGTTGAATAAATGTATGAGTTTTAATGTGTTACAATT
TAAAGTTTAAAATAAAAGAGAGAATTCTTGATGAACTTGATGATAAATCTAGACGGGTCT
AAAATAAAAATAATTGAAAGCTTTTTTTAAAACAAATTTTTATTTATTAAATTTTTTGTA
TAAAACTACTGTAAAACAATATTAAATAAAACTAAAATTTGTTTTGATTCTTTGATTATT
TCTTTAGTATCGCTGATTTTCGCAAGACGATTGGCAAATTGCTTTTGACTTAATTTTGGA
ATGTAATTTCGAGATGCACTCTTAGGAGTACTTGGAACATTTCCCATTGAATTTAATGAA
TCGGACGATTTTTCACGCTTCATGGAACTGACACTCTTTCCTTTTTCCTCATTTACACTC
AGGTCACTAATATCAATCAACAACTCTTGGTTACACTCTTCAATTTGACTTGTCTGAGAG
TCCTCTAGCTGAATCAAATCACTAGTTGTCTCATTTAGTTCGACCAAATTATCAGATGTT
TCTATTGTTTGATTCAAATTTGGAGATTGAGTATTATTTTTGCGAAATAGCTTGCTTCCA
ATTATTTTGCCAAAGCCCAAAATCTTCGAATCACTCGGTCCATTAGGGGCTTTGGATCCT
TCCATGCTGATCCTGGTACTCAGCTTACGCAGTTGCACAGTGCTAGTATGGGGCTTACTT
TTTTTTCTAAAAAATAAACAAAAGTATTAAAATGAATTAAATAATATTTTTATTAAATAA
TACTAAAAAAAATGTACTTATTTAGTTTATTTACATCGTCAAATTGAATGTGATTGCCAA
AAAAAATCAATGAAGACTGAATGGTTTGATGCCGCGCAATGACTCTATCATTTCGTCCTG
GGACTTTGTTGTCAAAACCAAGTTATTGAAAAATCTTAGATTGCTCGAGCGAAAAGAATA
GAAAAGAGACAAGGGCTCTGTGGATGGCTCATGTTTGTCTTTGTAATATATTCTTAATAC
ATAAAAACGTGGAGTTGACTTGAAAAATGCCAAGTCACTGACTGGCTCAGGACCAAGTTC
AATTTTTTCAACATTTTCCAGCTCTATTTTTTCATAATCAAGAAATGATTCTACTGCGTC
ATCGTAACTTGAAAAAAAAATGTTATTTCTCATCAAATAATGTGAGATAAGATTGAATTA
AATTGATTTATTTATTTATCACATAATATCAATGTATACTAGATAAAAAGATGAACCTAC
TAAATAAAATGTATTAAATGTACTATGCAAAAAATAATTTACTCGATAATAAATTTAACA
CCTACAGTGGTGTTACGATATCTGTATTTTACTATTTTTTACTATGTTTTTCGTAAAATA
TAGTAAAAAATAGTAAAAACCAAAATGTCCAAAAAAAACCGAAATTTTGACATTTTTTAA
AAATTTTTTGTTTTTTTTTTTAGTTTTTTATTTTTAAAGAAAAAAAAAATTTGTAAGTTT
TACTTTTTTTTACCTTTTTNTACGTAAATTATGGTAAATTTTGGTAAATTTTAATTAAAA
AGAGTAAAAATACGGAAAATAATGAAAATTAAAAAACTTATATACATTTTTAACTGATTT
TTTTATACAAAAAATTTAATCGCTAATATTTATAATATTTTAAAAAACCTATAAAATATA
AACTAATGGTTCCATCATCCACCTTCTTTCTCAATAACGATTTTAATTACCTTAGT
>rnd-5_family-1758#LINE/I.inc.unc
TTAAGATAATAAAATCGTAATTGAAATTGAAAAGTAATAAAATTTTCATAAATTATTTCA
AAAGTGCTGAATCANACGAAGAGCGTGCAGTTATCCGAAACTGCACGAATGGTCCACGAA
ACCAATAACTTTTTAGACGACCACTACTACGCAGTGTCCAACCCGGTTTACCTCCCTAGT
NATAGCTTTAAATATTATCCCCCNCAACCAGAAAAAAANAGACACGCTCCCTATTACGCT
CCCACAAAAAACTCTCAACGCTCTCATCAAGTACAAGCAAANAGCCAGCAACACCAAACC
TCTCAACCTTNTTTTCCAACCAATGAACATGACAACTACATAACATACTCACAATGCCTA
TCCAACTCAAATCAAAACCTCTCTACACGAACAGTCACACATGTCCAACCAAATCAAAAT
CAAGCCNCTCTTTATCAAGTCACAATATGCCGAACCGAAAAAAGTCTACACAATCAAATT
CAAAAGCAACCAGAAATTTCCTGATCAATATATGGACTATTTTGAGCTTCAAGACTACCT
AGATAAATTAAAACCNGACAGCAACCTTTCAGCTGCNTNCATAAATGCAAAAGGCGAACT
AATTNTNAAAACNAAAGATGAATCTAAAATTGAATACCTGAGAAAATGGCCAAGTGACGC
TTTCGAGTATGGAATCACAGAAGTACTNAANAACAAGAAATNCTACCTNGCCTTGCACAA
TGTAGAAATTAAATTCGACGTTGAATCCGAAAAATGCAAAAAATTTCTNAAAGAAACATA
TGATATTGACGATGTCCTTCGAATGACCAAAAAATCAACTGGTCTAAAACTATCAATAGT
NAAGGCGGTCACTTCNAATCAAGAAAAATTTAGCGAAATCACAAAAAATGGATTTATCAG
AATCGGACATTCGCAAATTAGAGTAAGTCAGTGGAAATTTGANGCAATGCCCANTCAATG
CTTCAACTGCCAAGCACTCGGNCACGNAGCGGAATCCTGCAAAAAAGAAAAAATNTGCAT
GAGATGTGCAAAAAAAACGACCATACATATAAAACATGCCCAATTAANGATCCAACAAAT
TTCAAATGCGTCAATTGTCATGGCAACCATGCAGCCTGCTCAAAATCATGTCCAAAAATC
ATTGAAGCTNNCAACAAATTACGTGANAAGCAACAGGTTATCAAATAACAAGAAACGAAA
ATTCAAANNAACCGAACAATCCTCGTCTCTTTTAACAAAAGTACAAGACTGACATCACAA
TTCAAACTCCCCAAACTCTTCAAGGCNTNNTAAANTTNATGATNGANCTTTTTAGAAATN
TCAGAANTATNACTGCNTCGCTACACGAAGACCCACAGCCTCTTCTACAATTAATAAATG
ACAACCTNGGTTCATCNCTTAGCNNCGAAATCAGCGAATCGCTCTTCGCTAAATCAGACG
ACCAAGACGACCGANCATGAANAATCCAATGGAAGATGAAAATGANCAANTCTAANTATT
TAAANATTCTGCATNTCAACTGTCAATCTATTCAAAGCGACTCAAAAAAAATTCAAATTT
NTGATTTAATTAACCAAACTAACTGCGATGTCATNAGCCTGAATGAGACTTTTCTCAAAC
AAGATAANAATTTAAATTTTAACGGATATTTAACTCTACGATCAGACAGAATCGAAAAAA
AAGGTGGTGGAGCAGCTCTATGTATTAAAAAATCANTAAAGAGGTTNTCCAATTAAAATA
GACAATTTTNNTGAAACNGTTGGTTNCGAAATCGATTTAAAACACGGAAACGAGCTAGCA
TTATTTTCGCATTACTCNAGCCCATCCACTGAACTNAACGAGAAACTTTTTGAGTNTGCC
GCTAATAACTNCAAATNTTTCATAATANTNGGTGATTTNAATGCATGGAATTCAAACTGG
TTCTGTCCNAAATCCAACAANAAAGGAANTGTTTTGCTTTCTACGATTGAGAAACTGGAT
CTATTTATCTTGAATAACGAGACACCAACNTACAAGAGAAGCAAGAATATTCTNGATCTN
TCNATNTGCTCCAAAAACATGTTAGAANATTTCGAAAAATTCGAAGTACTTCCTGC
>rnd-5_family-678#LINE.inc.unc
TTAAAATTTTTGAATCTAAGCGAAAAGCTCTTATCTACTCTTTTTTTTACATTAGAAAAA
ACTATTGGGAATTCCAAGACCTACCGTTTTATTTTATTCTTTAATTAAGTAAAAAATGAA
TTTATTGGTTTTAACTTTTCATTACCTGAAAATCAAGAACGGTTAAAAAAAAAGAGTAGA
TAAGAGCTTTTCGCTTAGATTCAAAAATTTTATTCTAAATACAAATGCTCTGAAAATGAT
TGTAAAAATGCTTTGCTTTTCATCCTACAATCACTAAACAAATTTTTGCTTTTTTATTTT
ATCTTTTTTTTTTTGATTGAAAGTTAAATTGAAGTTTTTGCTTTGTTATATTGATAGATA
AATTTAAATTTATATTGCTTAAATAAAAATTTTAACAATCATCAAAACAGTTTCTCTCAT
TCAATTTTTAAAAACTAAAAAAGCAAAAAGAAATTTAGAACTTATGTTCAAAAATTGTTT
AATTAAATATGCAGATATCCTGCTAGATCATGGTATTATTTGCTTTATAAGTAAAAATCA
CAATTTTGTTTGAGAAATCATTTATTTAAAAAAAACTAGCTTACAAAAGCTAACTTTATT
TTAGCTAAATAAAATTTTTGAGCTGAAATATAGCTGATTAAACTGTAAAATTTATTTTAA
ATTATTTTGTAGTATTATTGGATTATTAAATTAAATCAAGCACAAGAAGGCAATGTAAAA
TTTTTGACCAAATTTTATTTTTCAAATTTGATCAAAACATTTTAAATACGCAATTAAATT
TCAGTGCATTTTTTTAAAATTACAATCCTTTTCAAAAATTTCAAAATGAAGCTTTGAAAT
GTTATGAAAAAATGAAAATCCAAAAATTATCCCTATAAATGAGAGAAACATTTCAAACAA
CTTAGTTTACTAGTAATATTCAAATTTTAATTTACAATCGTATGAAACTTAATTAAAGAT
NAGGAAAATTCAANATGGGTAAATAATTCCAAAATTTATAGTTGAAATTTTTTTTCAATA
AAAAATAGTATTTAGTATTTAGATAGTGTGTGTGGCGGCAGTTTAGTATTTTTCATCAAT
TTTAAGAAATTTTTCATATATTAAATATTTAATCATTAATATGTTTTGATACTTAAATTA
AATTTTCATATGTATCAATCACAAATTTTTTATTATTTTTTAAAAATATTAAGAAAAAAT
TATTTTTTTATTTATCCATTTAATATTTATAATTAGAAATTTTGAATTATTTTTTTCCCT
AAGCTGTCAAAAAAGCTACGAACGTCAATTTTAGGCGGTTTGTCGCTGTCACTTACGATA
CCCAATACTAGAATAAAACTAATGTATCATCAGTGGTGCTCAATAATATTTTCTATTGTA
TAATTTTATTGAAAAAATCTTAAATGAACTCCTTAATTGTGTTACTCTAAATTTTAATTT
AAAAAATTTTAGATTCAGACTCGGATTGCGAAGATTATCCGTCAGCATTAGGTAACTATT
TTAATTCTTTATTTAAATTTAACGCATAGAATTAAAAAAAATATTAAGAAAACAATAANT
ATTAAAAATAATTTTACGTGATTTTACGTAAAATTACGTAAAAATTAAAATCGCCAAGTG
AAAATTCGAAATTTTAAGAGAATTTTTAGATTATTGAGGGTTTTTTTTTTTTTTTTCTAG
AATTAATAAATTTTGGTAACATTTTAATTATTTTCATTAATTTATTTATTTTTTCAAGGA
GGAAGTTTAAAAATAATAAAAAATTCTCTACATTCGATTTTTTCATTTTCCGATTTAAAT
TTTCTTACGTAATTTAAACATTTTTATGTAAAACAATTATCGAAGAACCACTGTAACTTA
AAATTAAAGTAAAATATTTGAACTGATGTAAGTTTTATTTTATTTTGTGTCTAAAATTTT
TTATTGAATAAATAAAAGAAAGTTAAATTTAAAAAAAAAATTTTTTTCAATATTCTAATC
TCTATATTTATTTAAAATTATAATTTTTAAGCACAAATTATTTCAAAAGAACTGGAAACT
AAGCACAAAATTGAATTCAACTTTGATAAACTTGAATGTCGTACAATACTAGAGGAAATA
GTAAATAGAGATAGTCTTAAATACTGTTGCATAGCTGGTGGTTATTTTACAAAACTAAAT
GGACAAACAACATCGCCCGACATATATATTTACACAGGCAGATACTTTTATCCTTCGATT
GATTTCTTAAACTCTTTTTTAAATGAAGAATATCGAGAAAAATCTTTTGATCAGCTAGTA
AGTTATGATCATAGTTCAAATTTTGAATAAAATAAAATTCTTTTTATAAGGGATTTATTG
CTCCTCAAGGCGTTATGGCCAGAAAAACTATTTTTTCTGATAGCAAAGAAGTTTTTGTAA
ATTTTAGTTATGTTAACTTTCCAAAATCAACCAACCATAGAATTCAGCTTCTCAGTACAT
ATGATCTTGAGCCGTGCAAAATTATTTATTTGTACGCAAAAAATTCATTTTATTGCTCAG
AATGGTTTTACAAAGGTGGAAGTATGATAGCCGAGAATCATACACCACCTGATGAGTTTT
TACAAAAATATCGCCAGAAAGGTTTTCACTTTGAAGAAAATGTTTTTTAAGTTGAAACTG
ACCTATTCAAAGTCTTATAGATAAAAATTTATGGAGAAGATACCAAAAAATTAGAAAAAT
TTATGTCTGTATTTTTTTTAGTTAATTAGCATTTAAAATTAAACATCTATTTTTTAAAAT
AAAAATTATAATTCTTCAAATGATTCCCAACCTTTACTTTACCTATTTTTCTTAAAGATA
AACTTTAAGTTTATGCAGTATGTTTAAATGAAAAACCTGATATAATTATCAATGAATTAA
AATGGTGAAAATTGGAAATTTTTTTAGTATGAAATATCTCGTAAAATTCTGGGAGAAAAA
GATGGTTTAACTTTATTACTAAATTAAGTAGTGTTGGGCATTATCATTGGATGCCAGTGG
ACTGCCAAAAGTTAATGTACGTTTATATCCTTGTATGCATTGCTTTTTGATTCAAATTTT
CTTTGCTTGGTTTTGTTCAACAATGGACACAATACGATTCTATGACACATACATATGGAC
ATCTTAGTTTATTTGCTCAAGTCATTCACATTAATTGCCCACAAGCAAATTGTCTTTTTA
AGATTAGCTGTTTATTGAATCGAGGAAATTGGAAAAAGTCAAAAAAGTAGGCTTTGACAA
ACATATTTGGTTCAATAGTGGCTCCCGGTAGTGCTAGTCATATATAAATACTACATTCCG
GTTTAATACTATGTAAAGGTTTTTTACTATTATTTTCAAACAAAAATTAATTTATTAATA
TCAAAACAAGACCTTTGCAAAAAAAGGCATTTTAAAGTCTTTTCAAAGTAAAATCAGGAA
TTAAAATTCTAAAGAATTAAAAAAACTTTAAAGGTTTTTCACTATAATTTTCAATCAAAA
GTTCATTTGTTAATATATTATGAAAGAAAACAAATCTCTGAACATAGTATTGCATTTTTG
GTGATCAATAGGTTCCTTTAAATTACCTTTTTTAGTACAAAAAATAAAATTTTTGTTATT
TTTAGGTTTTTTTTTATTCTGCTCCGAGGACTGACCCTAAATCCTAATTGCTACCTTAAC
ACTAGAAGCACCAAAACTAGTCATTTTGACTCGTTAAGACAATTAAAGAATAAATCATAT
ATTTTATGTTCAAATTTATTTAAATTATTAAATTAATTGAATAAAAATAGTAAATTAATA
AATTTTAGTCTTTTCTTAGGCCTTATAAAATGGTTAGGCCTAAGAAAATGGTATGGCCTT
ATAAAATCCATGGTCAATCGCACTTTTAACAAAAACTCTCTATTTCTTTTGTATAATATC
CACACACTGCTTTTTTAGATTTTGAATAAAAAATTGTCACTTTATAATCACGGCACTGAT
AAGTTTCATAGCAATTTTTTGATAGCATAATTTTTCATAGCCAATTATAGCAAAAAATAT
GAAGTAAAAATTTATTGAAATAGATAAATATATAAATTGACAAAAATAAATTGAAATTAA
TTAAAATAAAAAACTATTACAGTCTACCCTCGTTAATTCGGCCAAGCTTATTTTCTTTTC
AATTTATATTTTGCTCAACATAACATAGTGAATTTGACTAAGCCGAATTAAAGAAATAAA
ATTACATGTATGTTAAATAAAACAGGTTTTTTCGGCCGATTTCCTCCGAATTACCGAATT
TTCCGAGATATCGAAGGCCGCATTAACGAGTGTAGACTGTAATTGAAAAAAAATGTTAGA
TACAAATAAGAATTTGAAAAAGTTACTATGAAAAATTAGTTTTTGAAAAGCTGACTTTTA
AAAGCTATATAAAAATTGCTATGAAAAAAATTTTTATGAAATTAATTGCCATGAAAAAAT
TTGCTATGAAACCATTGGCTCCCATAATTACCACATAAACGAACTTGAACAAAATTTTTT
TTATTTGAATTAAGTTAATTTAGAAAGTTATTCTTTTTTCTATGCTGAAAAAAAAATATA
ATCCTCAAATAACAAAAATTGACTTTGATTTTAGCGCCCAAAAATCGAAAAAGAGTCATT
TTGACTCGTTGGTGCTTCTAGTGTTAAAAGCATATTTAGTTAACTGGCTTTCTGAAACTT
AATGCCTTCAAGTCCAAAAATAAATTGAACATTGAGTTTTAAAATAGGAAATTAAATTTG
ATTCAAAAATTATAAAAACACACTCAATATTACAAAATTCATTTTTAATAATTTAATGTG
AGATGGCGTCATCGTTTGGTATTTATTTATTTTGCATTAGATACGTGGAATTAGTTTTTC
TAGGTATTGACTTGCCGTGAATCACTTTTTTGGGGAGAAAAAAAAATAAAATTAATTAAA
TGAAATATAAGAAATAAACAAATATAGATAGAAAATATTTTATTTGGATTTTTTTTATAC
TAGAAATCATTCTCGAAAAAAGTAAATTAATCCGAAAAAATTAATTTTTATATTAAATTT
ATTCATTTTTTCTAATTACTGTATCAATCATTGTACTTATCCTTTCCCCAATTTTCCTTA
CGGCGCATGTCAAGTGTTCCATCTTGGCAACGTCCACCTTTAAAAAACAAGTTAACTTTT
GGTGCAGCAAAATTTCAAAATCAATTATTTTTACCATCGTGGGATTTTTTTTTTCAGAAA
TACTGCTTGAGTCTGATTGATTAGTATATGAACGATCACACCATCCTTCATTTGTATAAT
AAATTATTGGTTGAAAATTATTTCTCATTCTCATATTTTCATATTCATCTTTTTGCTTTT
TTAAAATTTCTTGCTCTCTTTGGATTTTTTCCGAGTCAATTTTATTTTTAAGCAATTGCT
TTAGGTTTTCATAGTTTTTATCATAATAGTTACTCCAACTTTTAATTTTTTCGGGTGCGT
TTATTCTAAGATTTGAATATTTATTCTTTAAATCTGAAACCGAATTTTCATACTGTGCCA
TTGTCAAGCATTGTCCATTGTTACACTTTTCTCTGATTAATTGCCATTCATTTCCCAAAT
ATTTTTCGAGAAATTTTTTTCGAAAATCCAAATTTTTTTTAAATGTTTTAAATTTTTCCT
CAACAAGGCTTTGATTACAAAAGCCTGTTAATTTTTGTTTAAATTCACCAAAAATTTTGT
CGCTTAGATCATTTTCAAAATTTTCAATAAAACTTCCACTTGATAATCTCTCATTCATTT
TTGCTCTATATTCAGCTTCCAATTTTTGAAATTCATCATTACAAAATTTTTCAATCAAAG
ATGAGTTTTTTCTAGTATAATAAAAAAATATTCCACTATTGTCTTTTTCGTTTAAAATAT
AAGACTTGAATAATTTTTCGTATTCCTTATAATAAGATTCTTCAATTTTCTTCTTTAATT
CATCTAAGCATTCATTTTTCGCTTTTTCCTCTAGTGAATTCATTAATTCCCATTTAATTG
GAAGTTTTGAAAAAATTTCCTTTAATCTGTTTGAGTATTTGGTTTTAATTTCTTCCAAAT
TGCGATTGGCATCTGTTTTAATCAAAACCTCAACCATATCTACCACCAATATTGTCTTTT
CATCGTTTAAATGTTCGACAACATTCTTGATAAATTCTGAGAATATTTTTCCTCTTAATT
TTTTCTTATCAAACATTTTTATTTGAACATTTTCTTTAATTTTTTGACAAAGCTCGTTCA
TTTCATCATAAAACTCTCCGCTAAAATCGTCCCATTCATAATTTTCAATTCCAAGCAAAA
GCTTTTTATTCGAGAGACCATTTTTGTGTACCAGATCAGGTAGAGGCAAATAAAATCCAT
CTATATCTTTAAATGAATTAATGAAAGAATTTTTTGTTTTATTTAAATTGTCTGTTTCAA
AATGAGTTTTCATAAATTGTTTCAATGCATCACTACCATCAGTTTCAGCTTTGATTTCAA
ATTTATAATCTCTACAGACCCACATTAATTGCGGAAAGTCATTTAGATCCATTTCCGACG
AGGAATTCTTTCTAATTTTTTTGGAGATCTGTGCTACAAAACTCAATTTTTCTAAATCAT
CTCTTGTATATGTTCCATTCGTATTATAGATAAAATATGAACTCAATAAAAGACTAAGAA
CAAATTAGATGAGAGGATTCAAAAGTTTTTCTTTAAATTAAAAAAATTAAATCATAAAAC
TAATTTAGTTCAATTAAAAATGCCAAAAATTAATTATTTTTTTTGTAAAATTTCAAAAGA
AATAATTTATTTTTCGCTTAAAANAATTAAATTTTTTTATGAAAAAAAAAATATTTTTAC
TTCAGTATCGAGTAAAATGAGTTTCATTTTTTCACCATTTTTATTTGAATGTTCGATTAT
TTTAGTGGACATAAAAATTCCTTTAGTGCAGGGCTCGTCAATATGACTGATTTCGAATCC
ATTTCGAGGATCAATATCAATAAGTCTATTAAGCATAAAGGATTTTCCGAGTCTTTTTTT
ACCAACAGCGACAATCGCTCCCACATGATCATTCAAATTTTGAATTTTTTTCAAAGCTTC
CTCATTGATTATTAACTTACCTTTATTATTCTGTTCTATCAATTGAATGACATTGTTGAC
TTTATTTTGATTCATTTTTGAAAAAGGTCAGAAAAAAATAGCTTAATCCAAAAGAAATCT
AAATATATTGGCTATCGGTTTTTTAATACCTCAAATTTATTAAAAATTACCTCTAATTCG
TCAAAAAATACCTCAAAATATTAATAAAAGTGTCAAAAAAAATGAAACCAACCCTTTTAA
TTAAAAAAATACCTATTTATTAAAAAATCGAACAAATTATATAAATGTCTATCTAATTGA
TTAAAACCTCTCTAATTAATTAAAAATCCATCTAATTAATTAATTTTTAGCCTCAAAATT
TTATATAAAAAGAAATTGTATTTGATATTAGAAAAAAAATATAAAGATATAGAAAAAAAA
AAAAAAAAAATAAAAAAATATTTTGATTAATCGAAATTAAAAAACTTCAAAATGAGTTTG
GATCAAGAAAATACTCTCTCAGAGGAAGTATTATTGGAAAACGAAATAGACGATACCCAA
GATGCCCCAGAAAAAAATAAACCAGCTCTAATAATACAACCATCAGATTCAGTTGGCGGT
GGTGGAGATCCAAAAGGCATCTCTTATGATGATGATGATTTAACCGAAGTTGTGCCTAAT
AATAAAAAAAAAAAAAAACATTCAATCAAGAATCTACTCAAAATAATGAATCTAAAACAT
GTGAAAAATGTGGCTTAATTATGAAAAAAAAAAGATATTTTTATTGTGATAATTGTTAAT
TTTTTTTATTTTTAGAGGTGAGTATTAACTTTTTGCGGTTTTGTAATGAAATTGCTTTCT
TTTTTTTTAAATTGATGTAATTTTTTTTTATTTGAATACTTTTTTTATATTTTGCTACTT
TTTTAATAAAAAAATAGTCTTTTATTAAATTTGAGGTAAATTTTAATAAATTTGAGGTAC
TAAAAAACTTTATTTCAAATATATTTACATATCAAATTATATTAAAGATTCACACTGATT
CGTTAGTTACTTTAATTTCTATAATTTTACAATAATTCACAAAAAAACTTAAAAACTTTA
ATTAGCAAAATCAGGAATTTCTCGAAATTAATCGAAATATTGCCTTTTTTCCCTAATCTA
AATCTATTGTATTGTTTTATAAATAATTCGAATAAAAAATATATTTTTGTAGTTAAATTG
TACATATTTTATTTATTAAAACATATAAAATAAAGTCACTGTTAATTTTATACGCCGATA
AGGCTTAATTTATTTTAGTTAAAATTAAAATTTAATCAACAAAAAAAATCCTATGCTAGA
GATACATAATTTATTTGAATTAAAAATAGCTCCGGATTTATGGAAAAGTGAAATTTTTGA
TTGAGTTTTAGATTTGAAATTTAGCAAAAAATTCTTAAATGCGCAGTTAAATTTAAAGCT
TTTTTTAATTATAAATTTCTATTTTAACAAAAAGAAATTAAAAATGACTTTATTGAATAA
AATTAACAGTATTATATTTAAAGAATATATTTTGAATTCGAATTTTTTATAAAAAATAAA
ATGAATATAATTTTTAAAGGTCTATTTCTTGTCTTGTAATTAAAACAATCTAAAATTAAA
TTAAAATTTAAACGAAAAATATTATTTTCAGTTAATTTCTAATTAATTAAAGATGAGGAA
AATTCAAAAATAAATAATTCCAAAATTTATAGTTGAAATTTTTTTTCAATAAAAAATAGT
ATTTAGTATTTAGATAGTGTGTGTGGCGGCAGTTTAGTATTTTTCATCAATTTTAAGAAA
TTTTTCATATTTAAATATTTTATCATTAATATGGTATGTTCTATTGTGTTTTATAAAAAT
TTTAAATACAATTTTGAAAATGCATTGAAAATGTGCGATGTTTNAGATATATTTTATTTT
AGAAATATTTGGAGAAAATTTTGCAATGTCGCTCTATTGAAATTAAATANAGTGTTTCAA
ACATAGATTATTTAGTTTTAGATGATTTTTTAATTTTGAAATTTTAATTCTAATAAATCA
TTTATTTCATTCAAATTCGTTAAAAATTTAGCTCTANTTGTTAAAATACTCAGATTAAAA
TTTTACGATATATTTTTTAGATATTTCTTAGATTAAAAAAAAAATGGCTAATGGCCTTAA
TTTGAAAAACCTCAACTTTGATCTCTTGATNACATTGGTTTTAAAAAATCTCGGNTTNAA
ATATCCAAATGATTTTTAATCCTCTGATTAATTTGACATTGGTTCGATTTGATTCTCAAT
ATTCCTTTAATCGTAACTTAAATTTCATGAATCATATTTAATCAATTAAATTTTTAAATT
TTTAGGTAAATTGTGATTGAAATACATTTAATAAGAAAAAGATAACATATTCATTAAATT
TTTTATAAATTGAGCTTTAATTAAGAAATTTTCGCTTTAAAGCATTGAGTATAAAATTAA
ATCAAACCAACTTAAATATAAAGAAAAACTTTNTGCTAGTTAAATTATTGTCTTTTTCAT
CAAACAAACTATCAAAAATTTTATTTAGAATTATTAAAAACCAAAACCAATTTTTGTCAA
TCTTTGTTTTTCAAATTTTAGCCATTTTTAAATTTTTTGAAAATTAAGAATTATCTAAAA
AATTATATTGTATAATTATTAATCTGAGTATTTTAAGAATTAGAGCTAAATTTTTAACTA
ATTTGAATAAATTAATAATTTATTAGAATTGAAATTTAAAAAAAAAAAAAAAATTTCTTA
AAAAATCATCTAAAACTAAATAATCTATGTTTGAAACACTATATTTAATTTCAATAGAGC
GACATTGCAAAATTTTCTCCAAATATTTCTAAAATAAAATATATCTCAACCATCGCACAT
TTTCAATGCATTTTCAAAATTGTATTTAAAATTTTTATAAAACACAATAGAACATACCAT
ATGTTTCGATACTTAAATTAAATTTTCATATGTATCAATCACGAATTTTCTAATATTTTT
TAAAAATATTAAGAAAAAATTATTTTTTTATTTATCCATTTAATATTTATAATTAGAAAT
TTTGAATTTTTTTTTTCGCTAAGCTGTCAAAAAAGCTACGAACGTCAATTTTAGGCGGTT
TGTCGCTGTCACTTACGATACCCAATACTAGAATAAAACTAATGTATCATCAGTGGTGCT
CAATAATATTTTCTATTGTATAATTTTATTGAAAAAATCTTAAATGAACTCCTTAATTGT
GTTACTCTAAATTTTAATTTAAAAAATTTTAGATTCAGACTCGGATTGCGAAGATTATCC
GTCAGCATTAGGTAACTATTTTAATTCTTTATTTAAATTTAACGCATAGAATTAANAAAA
ATATTAAGAAAACAATAAATATTAAAAATTAANTTTACGTGANTTTACGTAAAATTACGT
AAAAATTAAAATCGCCAAGTGAAAATTCGAATTTTTAAGAGAATTTTTAGATTATTGAGG
GTTTTTTTTTTTAATTTCTTCTAGAATTAATAAATTTTGGTAATATTTTAATTATTTTCA
TTAATTTATTTATTTATTCAAGGAGNAATTAAAAAAAAAAACTAAAAAATTCTCTACAAT
CGATTTTTTCATTTTNCGATTTAAATTTTCTTACGTAATTTAAAATTAATTTACGTAAAT
ACAGTTATCGNAGCACCACTGTATAAAATTAAAGTAAAATATTTGAACTGATGTAAGTTT
TATTTTATTTTGTGTCTAAAATTTTTTATTGAATAAATAAAAGAAAGTTAAATTTAAAAA
AAAAATTTTTTTCAATATTCTAATCTCTATATTTATTTAAAATTATAATTTTTAAGCACA
AATTATTTCAAAAGAACTGGAAACTAAGCACAAAATTGAATTCAACTTTGATAAACTTGA
ATGTCGTACAATACTAGAGGAAATAGTAAATAGAGATAGTCTTAAATACTGTTGCATAGC
TGGTGGTTATTTTACAAAACTAAATGGACAAACAACATCGCCCGACATATATATTTACAC
AGGCAGATACTTTTATCCTTCGATTGATTTCTTAAACTCTTTTTTAAATGAAGAATATCG
AGAAAAATCTTTTGATCAGCTAGTAAGTTATGATCATAGTTCAAATTTTGAATAAAATAA
AATTCTTTTTATAAGGGATTTATTGCTCCTCAAGGCGCTATTGCCAGAAAACGAAAAAAA
AAGAAAAAAAAAGCAGAAAAATTAGAACTTTNATTTTGCATACTCAATGTCGACAACCGA
ACTGAACGANAACCCGTCGGCGAAAGCGACGGTGGCACTGCTGGACTCGTGGGTAATCAA
GNTATTTAGTAGAGTAGCCGANCTCGAAAANACGGTAAATGATATGAAGGCAGAAGTTGA
CGAACTAAAAAAAGCGGTAGCAGATCGAAGGACGAGGAANTTGNAGAAGTTAAAGAACAG
TTCNTCNGCNAATNNATGCAGTTACGCNGCAATGNTAAAAGGTACAAAAAACACNGAAGC
CGAGAACGTCCTTCTNGCNAAAGTCGCNAAAGAAAATAGAGAGAAAAGCAGAAGAGAAAA
NAACATAATNATAAATGGTCTNNCGGAAAAAGATGATGGTAGCNTCGAGGANAAGANAGA
ATACGACAANGAGAAAGTCGANGAAATTTTAGAAACATTCTNGAANTNGANAGTGAATGT
GAGATGTCAAAAGGTACNCNAGGCTAAAGCCAAGTAACCCGGGCAAGAAATCGGATATGA
TTATCGTCGAGTTNAGCAGCNCAAGNACNGCGACGACAGCNNTCAAAAACTCNAAAGNAT
TAAAAGGCAGTGNNGANTTCGAAAANGTCTTTATCAACCGNGACCTNACGNTCGCTGAGC
GAGTAGTNGAGAAACAGCAAAGAGATGAGAGAAACAAACGGAACANNGAGCTACCAGAGA
CGGACCCAAAAAATGGNAGGCTCCGGGTCGGNANNCNTAACGGNAGAAAATTCTACTGGG
GNATCCGATGGGGNGAACTCANNAGAATTTACATCGAATAAACNCAATGAACTNAANAAA
NTAAAACTCGACAATA
>rnd-5_family-544#Unknown.inc.unc
GTACAGACGTAAGGAGAAACCTACCATGGATGAAGTCCTGAGGCTCGGTAGAATCGATAC
GAGGGAATGGTGACCTAACGAAGAACAATCTTCNGTTGTGATGAAGGCAGAGCTGGAAGT
GACTATGCTCTAAACACAGTGGTGGGAAGGCTTAGCAACTGGAACGGGAATGGGTCATAC
CACCAGATCGGATTAAAAAAGAAAAGAATTTGTGTTACCTTGATTGGGGTCTTTGTGAAG
CTTGATTGGTCTGGTTGATTTGCTTGATTGGATCGGTCTAAAAGTCTAACGAGTAGAAAA
AAAAAGAAAAAAAAGAAAAAGATTAATTTAAAATTCAAAATGCAATGATGTTGTAGTATA
TGAAAGTATGAAGTAGTATATGAATGTTTTTTTTTGTTTTTTTTTTATTGTTATTATTAC
ATACCACAGTTACCATAGATGGGATCCTACTGTTTCCCATCTTCGCAAGTCTAGCTTGTT
AGCTTGTTGTAACTTATATTATTATTATTATTATATGAAGGAAAATAATTTGCGTGAGCT
AAAAATGGTTCAAAATTAAAAATTTTATCCATTTGTTGGTAAAATTAATATTTTCCATTT
GCAATTGTCACTATGTCGAATGTTGCCAATCGATTATCATCGAAATTTATCTTATATTTA
TTGAGGAAATATAACCTCCATGTTGAAATTAATTAGTTTACGTTTATTTTTCTGTTGTAT
ATTATTACTTTTTGTTGAAAATAATTATTTTACTGTCGAAATTAATTTATTGTAAATTTA
TTGTTGAAAATGATTACTTCTTGTTTAATTTAAGTAGTTTATTTAGAAAATAANTACTTT
CTTCCAGNTGAGATTACATTACTATTTGTTGAAAAAGTAAAAATTCTATTTTGCACAAAA
AAAAATTTACTTAATAAGTTGAAATTAATTTGTTTTTGTTTATTTTAATTTGTTTTTGTT
CATAAAAATTATTTTATTAAACAATATTCAAAAAATAAAATATAAAGAAATCTTAATAAA
AAAACAAAAAACTAAATTGATTATTGCCAAGCTAGGCATTCTTTTGCTTTAACTGGTCTT
CCGGCTTTTGTTTTTCGATCAACAGCTGTCTGAATAAACTTTAATGGCATTGCTAAAAGC
TTTTGTTTTACTGCTAAAGAAATATTATAAGAGCAATAATGTTTTTTTTGAAAAAATAAC
TACAAGTGCATCTTGACCAATCTGTACCATTTGATTCTATTTTTTTTTAAAGCGGATTGA
AATGAAATCAATTTATCAAAATTAACTATTTTATCTAATTCTTGTTTATTGTATCTTGAG
TAAATGTAATCGAGATTCATTAAATTTGAATTGGTTTTTTCTAATAAAACAAAATTTTCA
GAATTGCCGATATTCTTTATTAAAGCTTTGCGACAATTTAAATAACTCCCAGCTATTTTG
TTGATTTCTTTCCAGCGTACGACAATTTTAACTTCTTGCACTCAGTATGCAAATCAACAA
CTTTCCACGACATATCAAACATTTTTACTCAATTTTATTCCAAATATTTTTAGACTCCAA
ACTAAACATTGTATTATAAAATAAATTATTATGAACAATATTTATTTCGGTTTTTTAAAT
TAATTTTTTCATAGTAGATTTTGTAAGTGTGCTCTCGTAGTTTTATAAATTCCTTTTGGC
TTGATTGTCGATCTACTTACAAAAAGCCTAGAAATGCATTTTTGACAGAAAGAAAGGAAA
AAAAAGAATATATTTAGAATTTACAAACAAACTTAATAACGGATTCACTTCGCGGATCAA
AAATTTAAAAATATTGTGAAAATATTAAAACATAATTTTGCAAATAATATTCATGTCATA
AAAAGTTTTTTATATAAAAAGTATTTTTTTTAAATCAAAAAAGTTGAATATTCAAAATAA
ATACAAAAATGCACTTAGCATTTTTATGAAGTTAAATTATTTATGGGATATCAAAAGTAA
TTTTGATGAAAAAGTATATTTATTATTATTTTTTTAAAAAAATAAATTCGTAACATCGCA
CTTTATATATGCTTTTTAAAAATTGCATGTAGATTTTTATTAAAAGACGAAAAAATACGG
TTGTCCCTAAAAAGCGGAATCAGGAACGCGGAATACTGAATTCGGTGGCCCAAATTCCGC
CAAAAAAAATTTTTTAATTTGATAAAACTAAAAAGCGGAATTTTTGTCTTTTATGAGATT
TTTTAATTCGGCAGGAATTTATTTAAGGAAGTTACGGAGCTGACGGAATTTTTTGCAGAT
ATAAAATATAAGAAAAAAAACATATATCCTAGGGCTAAATTAATCGACGAGAAAAGGATT
TTGCCTTATAGAAGATTTGACCTTTGAAAATTCCTTCAATTTCTATGAAGATATCCGTGT
TTTATGAAAAAAAATGGTTTACCTTTTATCATTGACCAAATATGTGACCAAAAAAATTTA
TATGAAAAGAAAAATTTTCAAATAAAAACTTCCAAATTAAAAATTTAGTATTTTTTGATT
AAACATAGCTCTCTTTTCCACTTCAAAATAATTTTCAGAATGTAGGAATAAGACTTGATT
TTTTTTCGGCTTATCAAATAACCAAATTAGTAGATAAAGCTTCAAATAAAAAAATATTGT
ATTACCAAGTATTTATTCTATGAAAGAAAAAAAGAAATTATTAGATTAAATAAAACTGAA
GCCCCATATTGAAAAAATAAAAGAAGTTTAAAAATAATGTTATAGAATTAAAAAAAAATG
GATCATAAAATCAAAATTGCTTAGTTAAGTAAATTAAAAAAAGCTCTTCGAAATTCATTG
ATGTCCAACTTTCCATCACCATTTAAATCAATACTTGAAAAGAAAGCCTTGACTTCATCT
TCGCCATAGCTTCTGCCCAAGCGACTGTTCAGTCTTAATACAGCTTTTTCAGCTTCACCA
ATTGAAACAGAATTATCACCATCAACATCCAATTGATTGAATATTTGTTCGGCCAAAGCA
GAAATTGAAACTCTTGAAGCAGATGATGATTCAGCACCGAATGAAGCTCCACCACCAATG
CTATATCCAGCACCTGATGCTCCACCACCAATGCTATATCCAGCACCTGATGCTCCACCA
CCAATGCTATATCCAGCACCTGATGATCCACCACCAATGCTATATCCAGCACCTGATGAT
CCACCACCAATGCTATATCCAGCACCTGAAGCACCGTAAGATGCTCCACCAGCCGAATAG
GAAGTAATCGAAGCGGCAGCTGATGCGGAAGAAGCATCATAGCTAATTCCCAATCTTTGC
AAATATGATCTGTATTCAGCCAAACCTTCACGGTCCAAATCGATCAATCTCAATGCTTGC
ACATCTCCTTCTAATTCATACAAGCTGTTGTATCTGTAGTTGGCAGCCAAGACAAGACCA
TCTGGAGTTTTGATGTCTGTTACAAATGATGGCAGTTCGCCTGATTGTTTCAAGCTGGCA
CCGTATCTTGATACATATTCGGCTGGATTAGCTCTAATCACGCCTAAATATTTGATTTCT
TTTCTAATGTTCACTTGTGGAGCTTCCCATTGAACAATTACATTTCTTGGCTTAACAACA
ACTGGATCGGCTTCAGCTGGCTTTTGGAATATGACTCTTCGTTTAACTTCTGAGTATGGC
AACCATCTTTCGATGATCACTGATTGTGGTTTAGCTGGAAGAGGAGCAAGTCTTTCAATC
ACTACTTTTCTTGGTGGTGGTGGAATGCGTTTGCCAGAAATAGTTACCACTTTTCCTGTT
TTAATCAGACAAAAATAATTAATTTAATAAAAACATGCTAAAAATTAATTTTTTTTGTTT
ATTGTTAAAAACACTTACGTCCAACTTGGGCAGGTGGTTGTGGTGGAGCTTCACGAACAA
CTAGCGGTTCTGGAGTAGCTGGTCTAGCTGGCTGTTGACGGATAATTAGCGGTGGAGCTG
GAGGAGTCAAAGTGTTTGGTTGTTGTTGAATGATTATTTCACCTGGAGCTGGTGGAGTTG
GTGGTCTCAAGTATCTAATGGCCAATTCTTGAATGTATTCCAATTGTTGAACAGTTCGCT
TGGTGATCAACTCAGGGTTCGAGTCTTCATTGATTAAATACTGAGTGATTGGAATAGTGC
CTCTCCAGTTGACTACTTCGGCTTTATTCGCCCAAATACCACGTTGACCATTGACAGTTA
TTTCCTCTGATTCATTCACAGAAATTGGATCAGATGATCTCAAAATAGCTTGTTCAATTT
CACTCAAATAAACAGAACTACCACCAGCAGCACCAGAACCATAAGCCAAAGATGCACCAG
CACCAGAACCATAAGCCAAAGATGCACCAGCACCTGAACCATAAGCCAAAGATGCACCAG
CACCTGAACCATAAGCCAAAGATGCACCAGCACCTGAACCATAAGCCAAAGATGCACCAG
CGCCAGAACCATAAGCCAAAGATGCACCAGCACCTGAACCATAAGCTGCGGAACCAGATG
AAGCGACCAGAGCTGATCCGGCTGATGAGCCATAAGAGGCGGAGCTACCATTGGCAGCAC
CCAATAATAAATCTGAAGCTATTCTCGATGTAGCGTCAGCTGCTCTTGAACTTGTTGAAA
AAGCGTTTGCATCTAACACTGAACCAACTGCATAAACTCCTCCAGAACTTGCTGCGTTAA
ATGAAGCTCCGCTTGTAGTCAAAGCATTTTTAATAGTTGTTTCTTCGTAATTATAGCTCA
TTTTTATAATTTCTTGACGGAATTTTTTTTTCACAATGTAACTTATTTGTCAAAAACCTA
TCTGTATTTATATATAATTTTTTTATTTTTGGAATTGTAATGTTTAATTTATTTTTTTTT
TGTTTATCCAAATTATCAATTTATTTCATTAAAATTTATTTTTATGAGACAAATTTTTTT
TTTGTTTTTTATTTTTCATTGAAATCAATTTAAAATCGGAATGTTAATTAAACAATTACT
TCTACTACACTTTTCATTTGTTAGTTCAGAGTTTTAAAAATTCTTCAATTCATTTTATTG
TTTTAATTTTCTTTCTTCGTTCAAAATTTTTTGCAGGCATTTTTCAATTGTAATATCATT
ATTAAATAATTTTTTCTTTTAAATGATAGAAATCATTCTATTTTGCTCATAAGAGTTGAA
TCTTTTTTTACTTTTTTTTTCGATTGCAGATATTTTAATGATTCTTATTATTAATGTTTA
ATTCTAAAATTTAATAAATTCAATTAGTTAAAGTCGATGGCCATTTTTATAATTTTATTA
TTTGGAATATTTCCATGAATTTTTCCAATCTTTGACAAAAATTTAAAGTAAAATATTTTA
CTCTATTTTGAGATAAAAAAAAGTTTATTATAACCTTGTTATATTTTCTTTAATTTGATA
AATTATGTTTGAAGGCGAATTATAAATATGATTATTAATCAAGAAATAAAAATCTTTTTG
AATTAAAAAAAATTACATATATATCTAATGATTAATTGAATAAAATTTTTTTCTTTTAAG
CTGTAATTCATTTAATATATTTAAATAACGATGGATAAAGTTTTAAGATTCATGAAAATC
ACTTATCCAAAAATTAATTTGATGTGCGAGGGGAACGTCAAATAAAACATTCAAAATAAT
TTTTTTTATTATCAATATTTAAACAGCTGACCCTTGTATTAATAATTTTAATCAAAATAT
AATAATAATAAAAACTTTATCTAATAAATTTTAAAAAAATTAATAAAGTAATAGAATAAA
AATTATTATAAAAAGAAAAACCAAAAAAGAAAATAATAATGAAAGCAGATCAAATAAAAA
AAAGGGATAAAAAGTTTTTAAAAAAAATAATTAAAAAAAAGATTACAAAAAATAAAAATT
TTTAAACAACTCCTGTATTGAAAATATTTGAAAGCAATATTCAACCATGGAAGGATTGTT
TTTTACTATTTTTTAGCCATTTAATTTATGAAGCAAAATTAATGAAAAACAAATGAAAAT
ATCTAATGAAAACTAAATTCCAAAAATAAAAAAATTATATATAAATACAGATAGGTTTTT
GACAAATAAGTTACATTGTGAAAAAAAAATTCCGTCAAGAAATTCTAAAAATGAGCTATA
ATTACGAAGAAACAACTATTAAAAATGCTTTGACTACAAGCAGAGCTTCATTTAACGCAG
CAAGTTCTGGAGGAGTTTATGCAGTTGGTTCTGTCTTAGATGCAAATGCTTTTTCAACAA
GTTCAAGAGCAGGTGACGCTACATCGAGGATAGCTTCAGATTTATTATTGGGTGCTGCCA
ATGGTAGCTCCGCCTCTTATGGCTCATCAGCCGGATCAGCTCTGGTCGCTTCATCTGGTT
CCGCAG
>rnd-5_family-1138#Unknown.inc.unc
ATTTAAATTTAAATCATAAGAATCCTTTAGAATAGGAGTAGGGGGCAATCTATAGTTTGA
AAACCCATAATTGTTTTCATGATATGATTTAGTTCCAAATTTATTTTGTTCATTAACTTT
TTGCTTGGCGAATTGAGTTTGTTTAAAGCTTGTCTCACAATAACTTGTTTTTGGCATTGA
AATGTTATAATCTTGTTTATTTTCGATTGATTGATCTTCAGTCTCGGATGATTGTTCATC
AGTACTAGGGCTNTCTTGGATTTTTGACTCAGTNTGTTCTGATACATTTACTAATTTATA
GAAATCTTTATTTAAGTTGTATTCATTTTCTTCTGACGTTGAACTTTCTATTATTTTAAA
TTTTACTTGTTTTTCTTTTTTCAATGCATTAATTTCATGTTCTTTCTCTTCAAGTTCAGT
TGATAATGAATACAATTTTGATTTTAGGTATTCAAGCTCTTCATCCTTATCTTCACTTGA
TATAATTTGTTCTTCGGACTTCAAATCTTTGATTTTTAAATTGAGACTAGTTTTCAGGTC
TTCAACATTTTTAACTCTGTCGACAAATTCATCTTTGCTAATTGCTATTGAAAATGCAGA
TTCAAGCGTCTCCTTGTAGATTTTTGTAAGTTTGTCCAATTTAAAAGCTAATGATTTTGC
TTTCATGTGATGCATACTTTTTATTTGTTCCCAACTTTTGGAAGAATCTTCTTCGGTTTT
CCTTTCTCTATCCATATTCAAATCGTACATTCGCTGCTACCATATGTTACACTTAAAGTC
TGGCCACTACTTTAGGCGTAGTAAAAGATAACGAATTCGTTTTTAAAATATTTATTTAAT
AGAATAAGAGTGAATCTATAAAATAACTAAAAATANAGAATAAGTAACTACAATTTATAG
TGAAGTTCTTAATGCTAGATTAAGAATGAATATAAATAAAAACTAGGAAGTAAAGCTCAA
TCATTCCACAATAAAATAAATNNTTACTATACTATTATTAATTGACTGTTGCAATAACCG
TTATAAACTGTTGTTTGATACCGGATCTAAAATCATTGCTTCTAAATATTTATGTTATCC
ATAAATATTAATCTACTGTTTAAAATCAATATAAACAAAACTATGGAGAGTCGGTTATAT
ACCGTAACAA
>rnd-5_family-927#Unknown.inc.unc
AAAAGGAAAATATAAACGTAAAAAGAAAAAAAGTAAAAGTTAACGTAATAATAATAGTAA
AAGTATTATTATTTTANATACTAGATAACCCCCTTAATGGTAAACTTCTTTTTCTTTTNA
AAATTTATNTCATTTGATGTGTAAGATTGAAAGATAATATTTCAAAATTATTAATTTGAT
TAAGAAAACTTTAATACAAAAAAAATTTTTTAATCAATTTTTTGAAAATAATGAAAAATT
GAAAAATGAAATTAGAGGATATGAAATTCATTTACCTTTAAAAATTTTTAAGAAAATACC
GGCTTTTTTCGTTTATTGATACAGTATGATGGAAATTACTTTAAATAAGAAATCGAGAAG
CAAGTCCATTTACTCTCAAATTCCAAGATGAAAATGAACGATTTTTTGCGTTTTATTTTT
AAATTAAATTTTTCCTTTTTTTCTTTATTTTTTTTTTTTAGAAAGAAATGTTAATGTTTA
AATGATTAATGTTTGTTTTGTTCAATGTTTATTTGAATTTTTCAACCTTGTCAGAATTTT
AATTTATTTTAATCCGATTAAAATTCATAATATTAAAAATTAAACGGGGTCTCGGCGGAA
AACTTGCACAGAGTTTCAGGCTTGTTGTAAGTTAGAGAAATATTATTTAGAATAAAAATT
AATTTTAAAACTATTTATTAAAAAAGTAAAAATGTTAAGAAAGTTTATAAAGGAACAGCG
TCAAAAAATTAAATTTACCACAAAGTACAAAAATTATAGAAAAGATTTTTACATTTCATT
ATTCACATTGTCATTACCTCATTGCAAGTTTAAGTCTTTTACATTTGAGCAGGATTTAAT
TTAGGATAACTTTCCCTGATTGTTCATAAATTTAAATTACAAATGTATGAAAAATTTTCT
AATTATTTTTTTATTTTTTTTAAAAACCCTTGAAAAGTGTTGCAAAGACGATGGTTAAAA
TTTAACCGTTTTTGCAATATAAATATGCTTCTTTTAGCGATTTAAAAAAAAAGTTAAAAA
TAAAAATTAGAATAAAGCAAAAATTTAAGAAAAAAAACTTGATTAAGCTAGAAAAAACTC
TGAATTTAGAATATTTTCCAAAATATAGAGCCCAAATTTTATCTTACGCTTACAAAAAAA
TTTTCTTTAAAATATATATTCTACTTTAAAATCTTGAGTTCTGAAGAACTAAAACATGTT
CTGTAAATTGTAGCTACTGATTTATCCTCTGTACAATAACTTACAGTTGCCAAGTCAAAC
ATTTTATAGAGATTTTTTGTATTTTCTTTAAAGATTCTTTAAAAAATCTTTATATATTGA
GCTATTTTGAAGAAAAAATAGAGTTTAAAAATAATCCAATANTGTGAATAAAAAAATCTT
TAAATTTTCTTTAAAATGTTTAATCTGTTCTATCAATCAAAAACGTATTTAGAGATTTTT
TTTAGTTTCTTTACAGATTCTTTAAAAAATCTTTACTGAAAAAATTATTAAAGAAAATGT
TGCGATATTTTGGAGAAGAGATATTTTTAAAAATGTCTTAATTTATATTTTTGGATTTGA
TTTAAGTTTATTTTTTTATCAAAATATCCTCTTAGTTTTTTTTTTGATTTAATATTACTT
TTATTTATTTGTTATTTTTCTATTTGTTTGTTTTATATGTGCCGAAAAATGACAATAATT
AATATATTTCCTATTTTAAGAAATAAAATATAAAAAAACACTAATTCAATTTTTCTNAAT
TATTGTGAGACTTTAAGATTTCAGCATTAGACTTAACTACAAAGTCTCATCAATCAAGCA
TGAGAATAGAGTCATAAGAAAAAAGTCTATAAACGAAGAATAAAATTCGAAATAAAATTT
TGAAAAGGTCGGAAAGATAAAAATTTTAATGGTGTATCAAAAAACATGTGATTTAAGATT
TTTTTCAAGAAACATTCCTAATTAAATCGTTTTTTTTTTTTTGCTTTTTTTTTTTTTTTT
TCAATTTGTCAAATTTAAATCTTTTTATTGTGCATAAGTCTATGAGGTTCAGAAGTTTAA
ATAAATAAATTTATTCCAAAATTAAATCAAAAAGCTTTTTAATTTTTACTTAATTGATAA
AATGTTTTAATTGATAACTAAACGATAAGATGACTTTAAATAATAGATGAACTTTTAATA
TAATATAATATCTATAATTCACAATATTCTGAATTTTGTAGATTATTTGCCACTCTGCAG
AATCAAGATATTGGTAGTAGAAAAGATGAATCAGATGCTACAATTTACAGAACATTTTTT
GGTCCTTCAGAACTCAAGGCACTTATAATATTTTTTTGTTAGTACTAAATTTCATAATGC
CAATTTTATCTTTAATTGCATTTTTTGAAATTTGAGTTTTATTAAAACATTTTTTTATTG
AGTGAATATTTGCATTGAGGTCATGAGAAAAATTATTATGTTTAATTTCATTAAGTTAAC
TTTAAAGTTATTTAATTAGTTAATTTTCTTAATTGTTAAAAAATAATTAGAAATAACTAA
TAATAAAATGATCTTTATCTCTTAAAACTTATCGGCTTAGTTTTATTCAAGATTTAAAGT
TTGAGTCAATTGAGTTCTCACACGAATAAAAAGTTATGCCAAACTGCTCGAGTATGATAA
TGCTCAAATTGACTTCAGGATGTTGGAAATATTCAAGCAAATACCCGAGAGAAAAAAAAG
GCTCTAAGAGTTAAGTTAAAAAATAGAAAAAAGTCAAAATTTGAGTTATTTTCTATTTCG
AAATTAACTCTAAAATATTTTGGTGAGAGTAAACATTAAATTAGGCCTTTATTTTTGGAA
AATATTCCAGGGCATTTTCTAACAAATTTAATTTTAATTGCTAAAAAAAAAATTTGGTTT
ATTCTAATGTAATTGAATAATTGACTGAAAGTTTAACTGACTTTACAAAAACATCAGAAA
ATTTAATTGTTAATTTAATAATAGTAATAATTTTAAT
>rnd-5_family-221#DNA/Ginger-2.inc.unc
TCAACGAAAATGGTAAAANTGATGGGCAAAATAACTCGATAATATAAATTTATATATGTT
ACCGTAAATTTNTNAAACACGTAAATTTGTAAATTTACTGGTCTNTCAGTAAAAATGTAA
AACATAAAAAAATAAATAAATTTTAGATATTTACTGATTTTTTATTTATTTAAGTAATTC
ACTGAAACAGTTTAGTAAATTACTGAAACGAAACGTATATTTTCAAAAAAAAAACAAATA
TTTTTCTCTTTAAGTTTTAGTAATTTACTGGAAACTTTTTAGTAAATTACTGAAAAAGGG
TAATTAAAAAANTTTATTTGTTTTTGCAGCTTGAATTTCCTCCGTGACATCTTGAGTTAC
ACAACAACTGGGATTTTTTGCAACCACATCGATTTGTCATACATTGACCATTACAGTTGC
ATTTTACCATGCCCTGACCACCACCAATTGATAATTCATTTACTGCTTGCCTCACACTTA
AAGCTTTGTCTAGGTTTAAGTTATTTAAGTTATTTATTTTCTTGCATCCAAGTAGCCAGC
ATTTTTTTTATGTACGTGTTGGCTTAGATTCGATTTGGAGAATTAAAGCTTATTCAGTTA
AATATGATATTCAGTCACCGATGTTTCGTCCAAGTTTTTTTTTCTTTTTATCGGGATTTT
TGAAACATTGAAACACAATTCACGAAAAATTGTTTTACATAATTACTGACTGAAAAGTAA
GTTTACAAAATTACTAGTAAAAAATAAAACATAATTTTTTTCCTATTTGTTTTACATTTT
TACTGGAAGACCAGTAAATTTACAAAATTACGTGTTNTAGAAATTTACTGTTACATACAT
ANATATTTTTANTCTGTAGGTGAACATGAAAACTCAAAAAATTNCTGTCAAAGAATTCAG
GCGAACCAGGTTTAAGGAAAAATCGGCGAACCGCTGATAGTCTTCTCTTNCTTATTNAAA
ACAATTTGGTCATTTTACAGATTCAAAAACTTTATTCATTTTTTTCTATTATATTTCCAA
CAAATTTTGAAAAAAGTTTTGGATTTCAAAAATAGAATATTTATATTAAAATTTAAAATT
GCAACATCATTCCTACAAATTTGTATTCTAAAATTTTTTTTCATATTTTAACAGA
>rnd-5_family-2108#Unknown.inc.unc
AANAAATCTAAACCTGAACAAATNTAAAGCNATGTATCTAGGGAAGAGAAAGGAAAAAGC
CGAATACTTATTATCAAACCAAAATATATCTCATTTCCTAGAGGAGATAACAGAAGAAAA
AGATTTGGGTGTTTTTATTGCAAATGATTTAAAATAGAACAAACAATGTACTGTAGCAGC
TATGAAAGCTAACCGAGGGGTNTGTGATATGACACGCAGTCATAGAACATTCTAAAATAT
TTTAATTATTTAAACATGTTCTCATGGAACAATCTTTAATGTTTTTAATTATTTAAGTTA
AATAATATGTTATCTGTTTTTTATTATTTTATATNATTTATGAATTTTAATATTCTATTA
CTTAACTTTNAATGCTGAGTTTCTTAAATATTAATTAAGGNGAATTATTATAAATAGTCT
CTACATTTTTATTGATAATAAAAAAATAAGAAAACATAAAACAACGATCCACTTTAACTA
TCCNCCAGCCTCACAAGTGGTAGCAGCGAAGTGAAAGCAGCAATTGGTATTTCAGTAAAA
TTGTATGTCTGGTTCGACAAATCAAGATTTGGACAAAGCTTTCTTGTCAATCATTAGCGA
TTTTGAAAACACATTAAGACTAGACGATACAACTATGGACGAAGCGGCAGTTGACAGAAA
AATACTGGATCATGCTGAAGTCCAGAAAAAGTTTTTGGAACAGAAAACAAAGGAAATCGT
TGACCAAATGGAGATAAGTCTCGATCAGAAACTTAATGATTTCTTAAATAATTTGAGGGG
ACAAGGAAACGCTCCCGGTCAACAACATCAAGACGGAATGGCACCGCAAGGGGACATTCA
GTCCCAAGCTCAAGCNGTAAACCAGAATCAAAATCAAAACGATTTGATGTATCCAATAGC
TGCATTGATAAATGAACTTAGACTGAATAGGACTATGTTCCAGGGTTTACCAAAGATGAA
TTTTGGTAATCAACCAACATTTAGTGCGAAGGACACTGAAAATGTTGAAGAATGGCTAAG
GATAACTGAGAAAAACCTCAGACTTAATAGAGTAGACGGACAATTGGTTGTCGAAGTAGC
GAGCTCTTATCTGAGAGATAAAGCGGAAAGAGCCTACTTACAAGCATCTCATAGGCTTCC
AAATATGAATTGGGACCAATTTAAAGAAACAATGATCAAGTCGTTTAGGAGAAGGGACCA
AATTGAGGTAAATATGACCAAATTTCGTGGTCTTTCGCAAACTGGAGACTTAAAAGAATA
TATTGATGAATTTAATTCTTGTCTCCTTAATTTAAAAGAAGAATTGCCTGAAGCTTTTAA
AATTGAATTCTTTAGAAACGGTCTTAAACCAATTATTAGGGCGGGGGTAATGGCGTCGGA
GCCTAAAACCTTAGAGGACGCTATAGAAAAGGCAACATTGCTCTACTATTCAGGAAGGGA
AACCTCTGCACAAAGATTCGATATTAATAGGGTCGAGAACAAAAGTAAGCAATTAATTAA
GTGCCATTATTGCCATAAATTGGGGCACAAAATTAAGGAGTGCAGAAAGAAATTTTACGA
TGAGAAAAATAGAAAGGAAACCGAGATGAAACATCTTAAAAGAGGGCAAGAATTTAATAA
TAAGAAAACTGTTACACAGTATAATAAGAGTAGGAAACCAGATAATATTTCTTCTGTAGA
AGTAGAAGAGGTAGAGACTAGTAATATAGGTACAGTTGACCTTGATCCTGAGGTACACAT
GCGGAGGACTAGAAACGATCTGGAAGTAATTAAAGGAGAAGCACTTTTGGGAANAAATGA
AATACCTACCCAAGTAATATTTGACACAGGTGCAAAAAGATCGGTTATTTCGGAAAGGAT
AGCTAGGGATTATGGTATTAAATCTAGTAATACCAAAATAAAAGCCGTGGTGGCTGACAA
AGAAACCTTTAGTACATATTTAACAGAGCGTACTAGAGTAATATTCAAGGGACATATATN
CGAAATAGAATTTATAATACTGCCNAGAGCAGACGTTCTATTAGGAATTGATTGGTTCGT
AGCAAATGGTGCTTCAATCAACCCTCGGAAACGTCAAATTTGGTTTGAATCATCGGTGTA
TACGGACAGCAAAACGTCGGAATTTGATTTTTCTGAAGACGAAATGGAAGTAATGCTGAC
AGATCAACTTGAGGAGAGTNAAGATATTGAATCAGATTTGGATGGATGGGATTTCCGGCC
AAATGAAAAACTCAAATTTGAGAATTTTGAACTATTGAATAACGAAGAAAATATAGAAGC
GCTTGAATTATTGAAATCGAATAAAGAACTATTTGCGACAAGTCTTAAGGACCTAAAAGA
GCCAAGTGATTTACCACCTTTTGATATAAAAACTACCATCGATACTCCTAT
>rnd-5_family-6924#LINE/CR1.inc.unc
TGATCAAGGACTGNTCGAAGATGAGCGAGAGTGGTCCGGCCAGCGNCTCGGCACACATCT
TNAGNGCGTGTGTGGCNACCTGGTCGACTCCNGCTGACTTGTCGCTGCTCAANTTCTTGA
GCTTGGCCANTACCTTGTCCGGAGTCACNACATCCTCAACTGAAAAACTTGGATCAGGTC
TAGCTTTTACTTTGAAATTGGCCTCCGCGGTAATGACGGCTTCTCTCGAGGTCGGTGG
>rnd-5_family-1193#LTR/Gypsy.inc.unc
AGCGGTGAAAATTTTGACTTATACGAGATAAGCCAAAATTTTTAAAAACCACCACGTGTG
TTTGTTTTAAGTGTTTTTTTTTTAAAAAANGNAATTTGGAANATGCAAATTTTNTAANGG
TTCCGCCCCGTATTTTTAATACACAGTGGCGTGTTATATTTGGGACTATGGATGTCGATT
GATAAGTATGGTATGGATGTAGTGGCGAAGAGTGCTGGAGGCCTAGGTTTTCTGGTAATG
GGNGCTGTTGCGGTTTCTCCTAGCGCATGTATTGGAAAAACGAGAGAGAATGGATGGCGA
AGCTGAACTTNTGCGAAGCGGGCCGAAACCGACTCCGGATGATANAAAGCTTAGTAAACT
TGCATTTGGTGGTGGNANAGTGACACCNGAATGTATTGGAGAANTAAAACGGCCCGATTT
TGGAACCCTTGGGGTGATGAAAANGGATATAAATTCGNGGACAGGGGATCNANGCGANCA
TGTGNGAGGGGTTTTGATGATTTTANCGAGNGTGAAGCGCCATCGAGTANACGTGCTGAT
GTTAAGCCAAATTTTACACGTGCCGAGNTAAGCCGATGCTCACACGTGTTGTTGAAAAGC
TAGCAAACACGATNCNGTTTGGTTTGACAAACGCCCCAGTCACGTTACAGCGTATGATGG
AGAAAGTTTNGAANGAACATTATNTTGATGTTANGACCGTTTTGGTTCGAACTAAAACGG
CGCTCCTCAAGATCAAATGGAGAAAATGTAAGTGGGTTCGCTAGATGGTTTTGTATTTTA
AGAGACTACGATTTTGATCTCGAATATCGTNAAGGCCCTAAAAATGGTAATGCCGATGCG
CTCTCCCGAAGGTTACTAAAACCAAGTGAAGAAGATGAGGACATCATCGAAATTGAAGAG
GGAGAGGAGGCGATTGATCCTGGTATGGTGATTAATAATGTTGTTTTACAGGAAGTGGAG
TATGGTCGAAAACCCAAACTTCCGGTTGATCTNATGTTCTCCAGCCCCGTTCTCGATCTA
AATATTAGCGTCGAAACTTTCGCTGAAAGGATACAAAGACATCTTCAGCAATGTTATGAA
ATTGTGAGAAAAACCACTGATCACAAAGTAAACAAGTTAAAGTCGCCTGACCGAGGAGAA
GGCTCCGTGTTCATAAGCATGATTTTCCCAGTATACAACGGCTGGCTTATCAACCTTATG
AACCACCGAGAAATCAACAAAAAGACGTATCGAGCGAACGAAGAAGGACAAATATTAGTA
AGTGCTCCAATTAGTGGTGTNACAATGCCAACGCCGAGTAGCGTACAAGCATCTGGCCAT
TTGTTAACCCCTTTTTTAGTCGCCTCAAATCCAGCACCATTAGATCGAGCTCNAGCTCCA
GTCGATCCAGCTCCAACCCCAGTCACTCCAGCTGCTACCCCTGTTCTATCTCCAGCCCAA
GCCCCAGTAATCATTGTGTACCCGCAGGTAGTGGTTCAGCTCCACGTTGANNACCTATTC
AGACGCCTTAACCTCGGACGTAGTCGCACTCTGCACCGCTCGGCGATCGACCTCAGACGA
CCTGTTCCAGCCCCAGTACAAACGCCAGCCCCTGTCCCGGATGCAGAAGAAGAAGACCAA
GATTACGTGGATTTTGCCGACGTACTTAAAAGAGAGAAAAAGAAGACCCAGAGTANGTGG
ATGTTGCTGACGGACTTTAAAAAAAAAGAAGNTTTTTGTTTTTTTTTATTGTTTTTGTTT
TATTTTTTTTTGTTTTTTTTGTTTGTTTTTTTTGGAAAAGTCTCCAGGAGGAAACTTGAT
TTTAAGGGGGGACTAATGTAACANACCCTCTACCCCAGCCCACTACTCCGGCCTCTGCTC
CTTTGTGTTTCCCATATATATATTTGTTTTATTTTATTTTAAGTTCAGTTTAGTTTGGTT
TTCAATAAAGTGTTTGAAAGAAATCTAAATTCTTTTTATTTAGTAGCGCCACGCTATTAA
A
>rnd-5_family-2368#Unknown.inc.unc
TTTAAAGAGAAAATGCGACTGAAAAAACTAGTNGCATTGAAAGCTCATTTTGAGGCTGAA
GTTTAAGATTAAATTAATGCATAATAATAATAAAAATTTATTTCTTAAAATACAAAAGAA
AAAGTCTAAAAGTAAAGTTAAATGCTTTTTCCAAAGAAAGAGAAAAATCTACAAAAGAAA
AGTTAGTGATACAGTAGTATTCATTAGGGTTGTGAATCGACTAAGCGTTAATCGATTAAA
TCGGTTAAATTTACATTCGATGAAATTTTAACTTTATCGAAAATTTCTTATTTTTATCGA
TCAAAAAATCATTGTTAGAATTTTAATTTACTTAATTTCGTAAATTTCACGAATAACGAA
AAGCTATCGAACAAATTTCGGACAATAGTATCCCCTTTTTTTCGAATAGTTAGTCGAATA
GTTAAATCGATAATATTGTTCGATTTTATAAATCGACTAACGAAAAAATCCGATTCAAAA
GTGTAAAAAAAAATGTATTCGATATTTTAAAAAGATAATAAATTTACGAAACTAAACATA
ACTTGAAAAATTATTTAAAAAATCATTAAATAAGTTACGAAATTAAATAGAAATTAAAAA
ATTGTTTTAAAATCTTTAAAATTAATTTTTGTTTTCTAAAACGATTTAAATAAGCTTCAT
AAAAGTAAATTTTTCCAGATTTTTTGATTTTTTTTGCACTCAGTCTGTTTCTTTCTTCAC
TTTGAAAAGCCGGCAACAGAAAAAAGACTTTCTGCAGGAAATGAAGTACCAATTAAACAA
AATAGCTCTTTAATAATAATAGTTAGTATTGGTAAATTAATATTAAAATATTTATAAAAC
AAAAGTGGATCTTTTAGCTCTAAATTCTAATTAAATAACTTTTAAAAATCAAGTCTTTAT
TATCGAAACAAATTTAACATTACTTTNTTTTAAAATATTTTCATATCATTGAAGTAATAA
TTTTTTTTCNAAAAAATGTTTCGAACATGAANCTTGGTAGATTAAAATCGACTAATATAT
TCGATACCAATATTCGATCAGTTAATTAGAATAAATAAAATAAAAATGAACTTGATCGAC
TAAAGAAGAAATAGATCTTTGAAATTATATCGAATTTTTTCGATATAATTTTATCGTTAA
AAAAATTTTTCGTTTAGTTTAAACAGTTCATTATGGTTTTTTTTAATCGATTAGCGAAGT
TCCTTTCGATAATCAACCCTAGTATTCATTAGAAATTAATTTTTAATTGTTTAAAGAGAN
AATTAGGCCGAGAAACTCAGCAAGTGCGAAGCATTGAAAGCTCATCTTGAGTATGAAGTG
TAAGAATAAAAAAATATTTTATAATCAAAAAAATTTTTCTTTATTTTAAAGGCAAAGTCT
AATAGAAAAACTTGACGGTATTGCTGAAGAAAATAAAAAATTAAATTCGGAAAAGTACGA
TTGAAAAATTTGTCTTAAATTAAATAAATATTTTTTTTTTTAAGTGAAAAATTATCTAAA
AAATTCAACAGCAACGAAGTAAAGAAAAAAGAACTAGAAGTTGAACTGTAAGATTTAAAA
ATGATACAAATGAATTTATATCAAATTTTTTCTTATAATTAAAGTAAAAGCCTAAAGGGA
AATTTAAATGCTTTTTCCGAAGAAAAAGAAAAATCTACTATAGAAAGGTTAGTGATACAG
AAGAATTTATTAAAATATTAATCTAAATTTTTTAAAGAGAAAATATGGCCGAAACACTCA
GCATATGTGAAGCTGTGAAAGCTTTTGAGGATGAAGTGTAGGAATAAAATGAAATTTTAT
AATCAAAAAAAAATTTTCTTTAATTTTAAAGGCGAAGTCTTAACGAAAAATTATATAGTA
TTGCTGAAGAAAATAAACTTGAACTAAGTAGGCAAGAAATTGTGAAGATTAAACTTCAGG
ATGAAATGTTATTTTTTTTTTAAATCCTTTTACCTTATAAATTTTTTAAATTAGAAAGAT
GATGGAGAAAAAAATAGTTGTTCTTTGTACAGGTACAGAAAAGAGGCAGAAATCGTCGAT
TCAATANCAACAAACAATGCAGTAGAGCAAGATAGTGATACAGAAATTGAAGAGCAACAT
GATTCAAATAAACAAGTAATTACCTCAAAAGAAGCAATCGATAGATTAAATGAACTTAAA
CATTTTTTTTAAACCAAAAAAGGTGATAATTCTAATGTAATTAATTTATTTTTTAATATT
GGAAATTTTATATTTGAAAATATCTTTAACCATCTATTACCGATTTTTTCAAAAAAANTA
ACTTTTTGTTTATTTTCGCATTTTTATTTTAATTTTTTAAATCAATAAAATTTGGTTTAA
AATTTTTTTTGTCCCTATCATTTTATATGGGAATTTCGATATTACGAATACCGAATTTTC
CACCCACTTAGTTCGTTATAACGAGGTTTNACTGTATTGAAAAATCGTTTTTAGATAAAA
AGTATTTATATTTCTAATANTTCTTATTATTATATTTTTATTTATTCTAGATCGAAAGAA
TTAACCTGGTTTAAAAAACAATTCATCGATCTAAATTTTGAGGGCGATAGTTCAATTCGT
CTCTACGGAATGGAAAAAACGAAATGTCCATTTAAGTTTTGTGGGGGAAAAGGTCATATT
GATCCTAAGAAAAAGAGGCATTTAAGGTTATTTTTTAATATTAATTAAAATTTCACATAT
TTAAATTTAAAAAATAGTGGCGTTAATTGTCCATTTAATCCATCAAATAAAAAAATTGGA
TACGAAAATCAGAATCATAGACAACTAATTGAACTCATGCAGGATTATGACGATTTGCAA
AATTCAAATGAAAATTTAAAAAATGAATTAAGTATGGAAATTTTTTTATTTTATTATCTT
GATAAATATTTATTTAAAAGCTGAGATGAAGTTTACATTGTTCCAATTACAGGAAGAAAT
TAAGGAAAAAAATACCTCAATTAAAGGTTTGAAATTAAATCTAGAATCGAATNGAAAAAC
GAAGACGTTTCTGTCGGAACTTATCGAAGCAACGGTTCAGCAAATGGAAGTATTGTATTT
AAGATGGAAGGAGCGGATTATATTATGAAAGCTCCTGAAAGAATCGAGTATACATTACAC
GTCGGGCTGAATCGTGTATAGAGTTTTTTTCGGATTAAATTTTTATATTACTATTGTTTT
TTTGTTTATTAAAAATTTTTTTTATTATTTTAAACGAAAATTTGATACGAATATAGAAGT
TTTTACATCATCGGCATGAACCCTCTTTTTCCTAGAATCAGTCAAAAGCTTTTTCATTTT
CTTTCAAAAAAAATTGAAGTGTTAAATATTTTGATCAATTAATGATCTGCATAACTATCA
AGGTTGTAAGATATTATTTACCATTTTCGGTTTTTTAGGAAGAGATTGAAAAAGCTGGAG
ATATTGGGAATGCTGATTCATAATGTCGGATTATTTAATTACTTCTTAAATATTCATTTC
AGATTTTCGTGAAGAAATTATAAGAATTATTTAAAAATAAATAAATTTTTTACGAATATT
TTTATTTTTTTATTTATTTTTCCAATTTAAAAATTATAATTTAAATAAATATTTGATAAT
ATAATATATAAATTCATAGTGAATTGAAAAATGTTGATCTCGTTGTACCATACTTAAATT
TTTGTTTTTAAATATGATTAGCATGAGACCAAAAAAAATATTTTTCAAAAAGTATTCACT
TCAAATAATTGACAATCATCTTGTATTGAAATTAATTTTAAAAAAATTTGTTTTAAATTT
TTAAAATATTNAAATTCGACTTGGAGCAGCTCATTTTAAAATCAAAATGTTGTGGATTAA
TTTTAAAATTTTCTTATATAAAATGCACACTTTAATCGAAGCGCTATCACTGTATTCGCT
ATTCGTTAGCTTAGTTGTTTATTTTAAAGTGTCAGATCTCTTAGAGTTCGTCATAAAACG
ATTTCTTTTATTATTTTTTCAGTTTTAGTTAAGNACTGTAATTGATTGCCTCGGTGAAGG
CGTTTGAGTCGGTACATGAGCGATTAGAGGCCCTTGATCATCGAGATGACTTCGATTAGA
GCCTATTTTTTTAGCGCTGAATTTTTGGACTAGGTTGCTTTTTCATAGTCTTTGGTGTGA
CANAGCTGGTTTGACTTGTCGTCCTACAGAGGAACCCCTTTACATTGCTATAAAAACAAA
TAAAAATTTCAATTTTATTTTATAAAATCAATAATTAAATAAAAAAATCTATAAAAGATA
ACTTGATTATTTTTTTCATTTATTTTTTTCATTTATTTTTTTAATAATAAAAGACACTTT
TTATTTACTATTCGGTTTACTTTTCAGTGGATCCTGACTGGTAAAACGCTTTATTAATTT
GTAAGTAGGTATCATGTAAGTTTTCGTCACCCGAATTCGACTCCTGGCTATCTTCTTTTT
GGACTGGTTTGAAAATTCCATTACAGTGCGCAGAAATTTTCAAAATATTTGTTTTCAATA
TTTTTTTAAATAAAAAAAACATAACAAAAGTTTAAAATTCAATACTAGATGTTTAAATNC
TTGTAAGATTGTGAATTTTAGATTTTTATTTTTACATAAAATGGTGGTACAGAGGATATA
CCAGTTGCTACATTTTACAGAATATTTTTTCGGTTTTCCAAATTAAATCTATGGTGTAAT
TTTATATTTTGTTTCTGATTTTGTACTAAAACTCACAAAATTATGAATTTTGCAGATGTA
TTGCAGAGTTTTGCAGAATCAGTATATTGGTGGTACAAAGGATGTTTCAGTTGCTACAAT
TTATAGAACATGTTTTGCTCCTTCAGAACCTGAGCTTTGACATTTTTTATATTTTGTTTT
CGTTTTTTCGCACCAAAATTCACAACGCCCCATAAAAAACGTGTCCGGATTAAATTGTAC
GACTTAATGAATAAACCGGATTTATTTAAAAAACNAAAAATGTACNGATAAAAAAATACA
ATTTATTTATCACGGAAAAACAATTAAATTTTGATTAAATTTTAAAATANACAAGTTTTA
AATATTATTTTCNTTTAAAAAAAAATTATCTAATCTACTTTGAGACATAACGGTGTCTTT
TATAAAAATCATACGGTTTTTAAAATAAGATAAATTTTCAAAATCTTTATCATTAAACGA
ACTATAATTTTCTAAATATTTACAAAACTTAATCGNAAAATATTTGCATAATTGATTTTG
TTTGTAATCNGGATTNTNAGATGCGAACAAACANATTTCCCTCTTTTNCTNAATTGTCAA
CTCCGCCTTTTTTCTNTTAAGCTTAATTTGATTGTTAGACATTTTGAATTTTAGAATAAA
AAAATAATTTAATGCACGAATTGACTGAAAAAATAAAAAATTATGATGAAATGATAATGC
AATTTTTTGTACGAATAAATGAACAAAAAAAGCATTGTTTTGTATTGGTATGATGTTCAA
GTTTTTGTACGAATGCCGAATTTAATCCGTACAAATTGTCCGGTTTAAAGGGGGTGTTTA
TCATGNAGATAGATTGTAAATAGCCATGAGCCTTTAATTTTGGACCGAATAATAGATTTG
TACGGATNAAGGCGTGTCCGGATTAAAGCGAGTTGACTGTATACAGATTTTTAAATAAAA
TATATTATTTATTTAAACCTTTTTAAGTTCAATAAAGAGTGATGTTTTATAATTTNATAT
GAGAAAATAAATTTGACATTACATGAGGAGTAATTTAATAGGTATTAAATATTTATATTC
TTATTTATTTCAAGCTTTATTCTGCGTTTATTTTTTCAAAACATATTTGGTCTATAATTA
GAAAATTTGATAGATTTTTAAATATTTAGCACCGGTTTTTNATTGTTTTAAATTTTAAAA
ATTGATGATGTATTTTAATCAAACTCTTTATTTGTCTATTTTTTCATATTTTAATCTGAA
TCAGATTTGAAATCTTGTCACAAAGAAGACCATTATTATTGAAGAGATAAGGAGAGNATA
AATCTTTAATCCTCTTTTGCTTCGATTATATGGAATAAAGACTATCATGTCATATTTTTT
NATGGGCTCTTTTCTGAGAATCGAAAAAACAGTTGAATGCTCCTTACTCATACCAACCAA
CACTAAAAATATTACCATAGATATGGTTTGCAAATTTTAAAAAAGTTTAAAATAGTCAAA
TTAAATAAAATAACTGACTAAAAATCAAAAGATTCATTTGATTAATAATTACACTAAAAA
AGTAAGTTTCTATANAAACAAAATTTATTTATAATGCAACACAATAGCTTAATCTNANAA
AACAATCATATTTTTAATCTATTGTCTATTTGTTTAATAAAGAAAAAAAATTAGAATAAT
AATATGAATTAAATATTGATAATAAAGGAAAGTAATGTCCAGA
>rnd-5_family-2538#DNA/MULE-MuDR.inc.unc
AGACCTTCTAAAGCTGATTCCGACAAGATGAGTTTATTGGTGTTATACANAAAGGAAATT
TTTGAGCTAGACAATATTCACTATTCTCAAAATGTCTTTTATCGAAATCCCAAACAACTT
AAGCCAAGATGAGTCCATTAAACCAGAACAAGTTAAAAAAACTAGAGGAAAGGGAAAAGT
TTACCTCCCTTTCTGTAGTTTTCGTAACTTAGAATCAGCTCAAGGAAATCTAGCTATGAC
TTTTGCCGATAACGATTGGACCTGTAAGCGGGCCACAGAGAATTTGCCTGGCGATGTCAT
TTGGTATCAATGTACAAAATGTACAATTCGTTTAAAGCTTTATAGTTTTAACGACTCTAT
CCTTATTGAAATGACAGACGAGGTTCATGATCATTCAAAATGGGAAAAGCAAAAGACGAA
TTATGTCATCAGAGAGCCAGCGAGAAGTAAAATCATTGAATACGAAAAAATGAGTNAGTA
AATCTTTTAAATTTCTAATCTTNTTTAGANAATCAATTGTTGGGCTCATGCTTTACGTTT
AATGGATGGTGAATTGAAACACGTTGAGAAAAAAACAAGAGATAAGATCAGACAAGAAAT
CAAGTCGATTCAAGCTTTAAGCACCAAAATACAATTCGAGAAAGCTATAACGCTATTTCA
AGCAAAATACAAAGAGCATTCTGACGCCAAGGTAAAAGACTTCATCGATTATTNCAAGAA
ANANTGNTGCCGTGANGGNAGAAANGGATNGTNTGAGGGCTACTATATCGGCGAGCCTAG
TACAAGCAATGCATTGGAATCAAAACATCGCAGCGTCAAAGACTTCGGTAACGATCGATT
ACGAAAACGACTCCCACTNAAACAATGTCTCGATGAAATGTTCAATCTGGTTGAAAAATG
GTCTAAAAGACACAATCCAGTTACTCAAGTATTAGATGGAAACAACGAAACGATTCAAGT
NCCCAATGCCAATTTCGAGATTTTTTATACGAAACCAATCATAACAACAAAAGATTGGAC
AGATGCTTATCAATGGCAACGCCTCGATAAACGTGTAATCAAAATCGGATCCAACTATTT
CGTGCCTGGCAAAGAACGATTTTCAATAGACGACAACGAAGTCAAAACATATGCGACTGA
AAATTTTGATAATTTTACCGACTTCGACGAGTTTATTCAAAACATTAATTCAATCAATGT
TATTCAAGTTAATCGAGACGAATGGGAGCTAAGCACTTGCAGCTGCAAAGATTGGCTTAA
GAATTATAAATGTGATCATGTGATTGCAGTCTGTTCTCGGCTAAGTAAGTTTTTACTCAC
CAAACAATTCTCTAAAACTTTTACTAAATTTTATTTTAAGAACTTTGTCATATCAAAGAA
NTAGCAATGAACATTCCACTTGAAAGAAAGCGCCGTCCAGGTCGCCCTAAAGCTACAACC
AATGCCTTATCTCGTCAGCCAAATGAAACTCAAAATGTGAATGTTTTGTGTATCAGCGTA
TCTGAAGAATCAGATTCGGGCGATCCGCCTGTACAAGAGCCAATATCAAAAAAAATTCGT
CTTGAAGAGACCCTAGCCGTTACTCCACAACCCCAAGTTAAAAAAAAACGCGGTAGACCA
GTTGGATCAAACAAACAAAAAAAAAAGTAAATTGAATATTATTTTTGCCTATATTTAATT
ATTTTGGTTCTAATTTGATACAAATTGTATTACTTTTTTTATTTATGTACCTTTTTTATT
ATAATAGAAATAAAAAAATACATTTGTTCCTTAGTTCAGTAATTTTGTTTTTTATTTCGA
TATTAATAACATAANTAATAATTACATGCCTTAGAAAATNATTCGNATATAAGTGAATAA
ANTNAATTTAGACTGTATTTTTTTTATTTTTTCTACTTAATTTATTTTTTTTTTCCTATG
AACTAAATCAAATTTTATAAATTAAAGAGCTGGTGGTCCACTGACCTTCCCAGCCTGAAT
GAATAAATTTTCCGGTAAAAATTAATTTTGCTGTTAAAAAGAAAAATTATCAGAAGAAAG
AAATATAGGTCATTCCTGAATTCCTTTTGAGAAAATTTTCAAAAAAATTTCCGTGAATAA
AAAAGTGTTTAAAAATGTCAAAAAAAATTAAAAATTTTTGCCCTGACTAATGACCGTTCA
CCAAAAAGTTGACGGTATTTTTATAGTTTTTATTGAATAAAGCAGCATGCTAATTTGCTT
GCTTTGGATTGTTAGCGGTTTCTTTTTTTTTTGATAGGTACCACAGTTCACTTAATTATT
TTCCTATTTTTCAAGATACAGTAAGATCTTCTTTTTAGAAGAAAATAATTAAATCATCAT
ACGTGTTTTTATAAGGTCATAAGTTCAAAATTAAGATATATAATCCATGATCTTACATTC
TAGCTTATTAACGCTTTTAAAAAAAAATAACCTAATTACTTTCAAATTTTAATTAATATA
ATAAGGAAAATTCTATTATTTTTTTCACAATTGCTAAAATGTCATAAGTCAAATCCATGT
GCGAGTTTATTTTTTTTTTTTAGTTAGGACTTGGACTTCAATTTAATTTGTTTTGTCTTA
AACTAGACCTCCAAAATACATTGCTGGAACGGTAAAAAATTTATGTGCCCGTGATCATGA
CTGATCAATGCTCATTTTACCGTTCCACTTAATTATTTTGACGGCCTAGTTTAAGTCATA
GTTACTAAAAATTAAAGTCCAAGTTCGATCTTTGAGTTTATTTAAGACTTGTTACTCTTA
AGCAACTCTTTGCTATGTTTAGATCATCTCTTCTCATCTAATACACCAATTCCCCAAAAA
GAAAGCTTCACACCTAGGATTTTTCTTTTAATTAATATTAATATTTTAGAATTCGAATCT
TATAGAACAGTTTCAAAATCTTTTTTGAGTAACTTAATATTGTGTCACCTGAAAATTTTT
TGAAATTCAAGTCTTAAAAAATTTAGGTCTTTTAATAAAAAGCGTCGGTCATTAGTTGAG
TCTAACTTTTTCTGATTTCTTTTCCTCAATTTTGACAAGTCTTGATTTAGAAAACATTAA
TTGAAACAAAAATTGGCAAACTAAAAAAAAACAAAAATTAGAACATATGACCATTTTTAT
TACCTAGGTTAAGAGATGTTTGATTTTTATTTAACTATTTTTTCCTAAGAAATAAAAATT
GTTGAATCGAAAAAGTATAGCGTAAAAAAAGAATGAATAGTAAAAGTGC
>rnd-5_family-921#LINE/CR1.inc.unc
AAAAAGCTAATCTTTGGAACAGGTATGCGATAAGTGGAAAGAAGGGAAGTCTTGATGAAT
ACAGAGTGTGTACAAAAAATGTCAGAAAAAGTGTCAAGGAGGCGATCAAGGCGTATGAAT
TGGTAATAATAAGTAAAGCTAAGGATAATCCGAAGCTATTGTATGCGTACATAAACAACA
GGCAACAAACAAAGGAGTCTATTAGGTCGATTAAATCTGAAAATGGTGAGAATGCGACGG
ATAGGAGGGAAANNGCTAATCGATNNTGAACCGNCAGTTCAAGTCNGTNTTNANNGTNGA
TGANGANGAGGAGATGCCGGAGTTTAATCAGAGGACANACATGGTATTTGAAGGGGATGT
TGAAAAAATGTTTGGATTGGATGGTATAGTGAAGAGACTGGAGAGACTAGATGGTGCTAA
GGCAATGGGAAGGGACAAGGTATCACAGATAGTACTTAAAAGTTGTGCTAAGGAATGGGC
TAAGGCATTAGAAATTATATTTAAGAAGTCATATATTGAGGGTGAGGTTCCAGNAGAATG
GGGGATGGCNAATATTACGCCGTTNTNTAAGAAGGGGAGCGAACCGGAGGCAGTGAATTA
CANGCCNGTNTCTTTNACTGTCATGTGCAATTTGCTGCGAGGTGANNGAGGGNATNNTNA
GGGNTGTACTNATGGGNTATTTTTATNAGAACAATTTAATTTCTAAGNCANCAACATGGN
TTCGTCAGNAGGAGGGCGTGTGTNACCAACCNATTGGAGTGCCAAAATATGGTTTCGAGG
AATATACTAGATGGAAATATGGTTGATGTATTATACACAGATTTTTTAAAAGCGTTTGAC
AAGGTATCACATAAGAAGCTGATATACAAACTGAAGGCGTATGGTGTGAGAGGTAGTATG
CTGAGTTGGGTGGAGGCTTTCTTAAAAGGAAGNAAGCAATGTGTNGTCCTGGGNGATNTT
GAANNAAGATTGGGAGAAGNTNACAGTTCTGTGCCGCAAGGATCGGTATTAGGTCCGNTN
CTATTTGTANTTTACATAAACGATNTGCCAGAAGGTATTAGAAAATGAATTGTGAGATGT
ATGCGGATGACAATAAGGTNNTAGCAGTNAATAAATTAGGCTTAAATAACGGACTTCAGT
TGGATATTAATAATACTGTGGAATGGTGTAAGACATGGTCGATGAGTTTGAACGGCCCAA
AATGTAAAATCATGCACTTTGGAAAAAATAATCCTAGGGACAAGTATTGGATTGAGGGGG
ATGGTGATAGATTTGAACTGGAAACAACGGAAGTGGAGAAGGACTTGGGAATTATGGTCA
CGGCCGATGGAAAGTGTTCGGCACAGGTGGAGGCAGCGGTTAATAAGGCGAGTTGGGTGT
TAGGTAGAATNAGAAAGACGTTTAGATATTTTAACATAAATCTTTTTAAGAGGTTATATC
CTACTTTTGTGAGGCCGCATTTAGAGTTTGCATCATCGGCGTGGAATAACACGTCGAATA
CAGGCGAGATAAGGAAGNTAGAGGGNGTNCAGCGNAGAGCTACAGGAATGGTGGNGGAGC
TAAAAGGACTGGAATATGGGGAANGGTTAAAGANNTTGGGGNNCACNGACCTCGAATTAA
GNAGACGTAAAAGGGGNGATTTANTACAATTATATAAAGTATCCAAGGGGTTAGAGGAGG
TGGACCTGGGGATGACAATAGGAAGGGGGAATGTAGGTAGATCACATACACACCAAATTG
CTAAGGAGATNTGCGGGAATGTCTGCATGATATAAGCATGGGGAAAAACAGATTCTTGNC
CAACAGGACTGCNACCACCTGGAATTTACTCCCATCCTACGGTAGTGAACGCCGGGTTAC
GGTGAACGGTTTCAAGNCNGNNCTTGACGNACACATGGCGNCGGGAAGTCTGAGNAGATC
GGTATATCAGCTAAATTGGCANAGCAGATAAGGACCAGCTGATATAATGTAGCCTTATAA
ACTGCATTCACACAGGTTCGCATGTGTCACAGCTTTCACTACTACTACTACTACTAANAA
GAANATNTTGTATTTTATAATTTTCAATAAACTTTTAAGTTTAAACAC
>rnd-5_family-2291#Unknown.inc.unc
GTTAAAGTCAACATTATTTTTTTCCCAGCCAGATCTCATTTAAGTCACAATTTTTACCAC
TCTCGCATATCTACTAANAAAAAAGGGCCATCNTTTAATGGACTGACATATAAANAATTC
CTATTTTACTGACAAAAAANACTAAATTTACTGACAAAAANACTAAACTAGGTGACAATC
AAACTANTTCACTGACAATTAAACTAATTGACCGACAGATAAACTAATTGACCGACAAAT
TAAATATTTTCGGGATGACAGATAAACCAAAAAAATGGTGACTAATTTAATTAATGACTA
ATGACTAATAAACACTTAACTAGGTGNCAAANAAACTACTTCACTGATAATTAAACTAAT
TGAGTGACAATTAATAGCTTATTTACTATACTATTTTTTTTTNATGGTTATCTNACTCTT
ACNAACTTTATTCTGATATTTTTATTTTTATCTNATTTTATTTTTACTCTANCTTTTTTG
TAATTTATTCTTAATTTTTTCTAGGGAGCTCTAGCTCGGTACAGATAACAAATAAATAAA
AATAAATAAAATACTTATCATATAAAACAGTTTCCTCTTCCATATAAAACAAAAAAATAA
ATACTTAACGATAAGAAATAAAAAATGTCTAGCACTGAATCAGTAATTCCCAATTTCAAT
GAAGAGGACACAATGCTTGATATAGACCAAGAAGATGAAGAACCACTAAAAAAACGTGGT
AAAGGAATTTTATATCAAGAGGTAGCAATCATTAAGTTGACTGAATTTATTCAGCAAAAA
GATGCTACAATGAACAAGCAAGGAGTCATTAATA
>rnd-5_family-1382#LINE/CR1.inc.unc
TAAAGTNAAAATGGCGAAAAGTCAGAGTCAAAGTTTTGACTCGANTTAAAATGAAAAAAA
AAAGTCCGGACTTGGACTTGACTTNAGACTTGTGACTTTTAAACAACTCTGATACNAACG
ACTTGCCAAAATATCTGAATNATGTGATNTAAGATGCCATCAAACTGCTGGACGACATTA
ATAAGATAATAGCGGTTAACAAGTGTGGAGTTGAAAATAAACTACAAGAGGATATTTATA
ATACANTCGAATGGTGTAGAACTTGGTCGTGAGACTTAATGGNTTAAAGTGTAAAGTGAT
GTATTTTGTCAAGGAAAATCCAAAAAAGGAGTACTTAATTGAGGAAAATGGAAGTNAAAT
GGTACTGAAGGAAACTGAGAAAGAAAAGGACTTAGGAATAATCATAACAAAAGATGGTAA
ATTTTCAGCGCAAGTGGAAGCTGGGGNGAATAAAGCGGGTTGAATGTTGGGAAAATNGNG
GAAGACTNTTAGATATTTCGACATGAATTNGTGCAAAAATTTNTATCCCACCTTTGTAAG
AACTCNNATTTAGAGTTCGCGTCATCAGTATGAAACACTCTATCAAAAAAGGAAATTTAA
AAAATAGAAAGGGTTCAGAGGAGAACATCAGGTATGGGTTTGGAATAGTGCTTGATATCG
ATAACGAATATCGATAGAAGATATCGATATTTTCAAAATCGATATCGTCTAAAGGTATCG
ATATTTTATCGATATCGTCCAAGGGTATCGATATATTATCGATATCATCCGANGGTATCG
ATATTTGCCAAGAGTTCTGCTAAATTATTTGATTTTTAAATTCAATTTGAATAAATTATA
CTTAAAACAAAAATTAATATATAAAATTGAATATAAAATTGAAAATAAATAATGAAATTA
ATAATTTTAATTAAAAAGCTTCTCATTCTAATAAAATTTTAATAATACATAAAATTTTCT
TGAATTAATTTTTCATTATTTAGGATTTATGATTTACTTAAATAAAAAAAATTTTATTTT
TTTTTATTCATTTTATATTTTTTTTCTGCAGAAATCTGTATTCAGTTTTACTTTATTTTT
TTCTGTTTGGTAAAGAATCATTATTTTTTCAACTTTGTTTGGATTTAGTGAATTACGACG
ATTCCAAAGACTGTANCCTTAAAGGAAAATAGTCTCTCAGATGGTGTACTTGTAGCTTGT
NCTTTTTTTCTAATAATTCAATAAATATAATAGAGAAGACAATGTTTTTTACAAAACATT
AAAAAAATTAGTTAATGTTCAAATATTATTTTAAAAAATCCTTAATTTAAATAAATTATC
AGGAACAGTTAGTTAATTAATTAGTATCGATACCTTTAGACGATATCGATAATATATCGA
TACTTTTGGTCGATATCGATAAATATTATTTTTATCGTTCGAAGTTATCGATATCAAGCA
CTACTTTG
>rnd-5_family-252#LINE/CR1.inc.unc
CCAGGCGATTTACGAGGGTTGAGACGGNTTATNTGCTTTNNGACGCTGTCTGGCGAGAAG
ACGTCCAAATTGACCACGCATTTGGTGTTTGAGCGACAGGGCATTGCAGGAACGGACTCA
TAGTCACGGAGACTGAAAACGCTGCTGAAGTGTTCATTGAGCGACTGGCGATGACTTTGC
CGTCAGTCTGGAAGCAGCCAT
>rnd-5_family-1897#RC/Helitron.inc.unc
TTAAAACATTGAGCCTCGTAGACACGAGTNATATCAAACGGATAATTTTGATTATTTTAA
ATTGCTCAACAAATATTCCGAAATGCTAATCGAATTAATTGAAACAAAAACTCAAATACG
TTATAAATTGAANGATATACAAAANCAATTTCAAGATCAAATAAAGAATCCCCTGACGTT
TCTAAACCAAAAAAAAGAACAAGAACNACGGCAGCTAACAAATGNCAACAACCTATGTAA
CTNCTNATAATTTCATANTCAAAACATATATCTTTATTTAAAATTTTTTACTTGTCTAAA
ATGATTAATAAAAATATTAATAATATTTATTTAGATTTTTTAAAATACTAATTTAANCTT
AAAACTCAATGCTTAATCAAAAACAAGTTGAAAAATCTTTTGTGCACCAATTAAGACATT
TTAGTCCAATCACGGTATAGTTTGCTAAATCTATTAATGAAAACATAATATTTAAAACTT
GATAAGAATTTAAATCCGATTGAAACTTTAAACGAAGCATTCATTTGTGAAAATAATAAT
ACCCCTAAAAGAAGAATTGATTCTGAGATTGATACAACATCTAAATCGAACAAAAAGCAA
CGTACCTTATTAATGTCACCACTCAATAACGTAAGGTCATTTTTACCTAAATTGAAACAA
AAATTAAATCACTTGAATTCAAAAAGGCCGTTCTCAACATTGATCTTAATCAATCTCATT
TAAACTCAAATGTTTGTGTTTGTGGTGGAACTGATCATAGAAATAAAAAAAGCTCTAAAT
GCTTGTTTAGCAAAAATAATTCTACATCTAAAAATAACAGACACACGACACAGTTGAAAC
CAAACAGTCAACAGCTCACTCATAATTCTCACGATTCAATAAATCAAATTTTAACAGATT
TGACCCGTTGTTCATGCGGAGGCTCAGACCACAAAACAACTCGTAGTGTCAAGTGTCCAA
ATTATAATAAAAAGAATCAACCTACTAACAAAGACACACAAAGTTGTTGNAGAAGAANTA
AAAGAATTTTATTCTTCNCTAAACGAATTCGACCCATTTTNTTGCAACAATTGTCATGAA
TTATGGCCAACTAAACACAAAAGGTGTGATACTTGCTCNGTTTCTAATCGATTTANAGAC
ACAAATGATATGATACCTGGTCATCATTTGTTGACTGATGAAATTAAAAAATGTTTTTTC
GATTTGACAATGATTGAAGAGANNCTAATATCTCCTATTTTACCTGTTATGTCAGTTTAT
CGATTAGCTGGTGGTCAATATGTCAGTAGAGGATATGTTGTAAATTTTAATCAGGATATT
TCAGGAATTCTATTTTCTCTACCCAGACTTGTCACCGAATTACCTTTGCTTATAGTAAAA
AAAACTGGCACAAATAACACATCGAAAGACTTTAAAATTAATAAANTAAGAGTTCAAACA
GCTCTTAATTTTTTAATCGAAAACAATCCGATATGGAAACAATACAAAATTTCAATAAAT
CATCTCAATCTTGATTCCTTACCCGATGACAATGTTCCCGAAAATTTAAATGAAATTATT
GATGATAATTTGAGTCATAAAGATAATCAAATTTTGAACAGAGATGTCGGACCTGAAATT
TCTGGAAATGCTCCTGAAGAAGACCATAATGAGCACTTCTTTTCAATGCCCGAACAAGAA
CAAGCACTACAATTAGATAGAGTTAAACAAAAGATATTATGGCCAAATGTCAGTACATCA
CCAGTAAATAAATTTAATCATCGACGGAATGTATTCGATGTTGTCCCAAAAAATATTTCC
TTTTGGAAAAGGCGATCCTACCAAAAAGTCTAGACCACAACACGTAACTGAAACTCAAGG
ATTTAATCATTTATTAAAATACGCTACCAAAGACCCAACAAATAATCAATACTACTATCC
ATTCGCCGAACATCCAAGGTTCAAGTTTTGGGCTTATGATCGAATAAGCAGGCATCGAAC
TTTGGATCAAACAAAAGTTTATTTCAATCAAAACCAAGGCGATGCCAACCTTACACTCAC
AGATTTAAAAAAAATGATCAACNATGGCTCAGGTTANNATTAATTTTTTTAATTTATANA
TTAAATTAATTAATTNATTCTNATCTATATGCAGCTGAACAAATCCTTAAGCGTATGACC
CCTTATTCCGCGAATANAGCTNGGTCAAATGCATATTGGTATCAACGTAGATGTGAATTA
GAAACTACATTCGAACAAAAAAAGCCTGCGACTATTTTTTTCACTTTTTCATATGCTGAC
AACCACTGGATAGACCTACACCGTCTTTTACNAGGTGGCTATTCAGATGACCCCAAAGTC
AGATACNAAAATGTTCTTAGAAATCCACATTTAGTTGATTGGTACTTTAGTGTNAGGCTT
AATGAATTTTTACAAATTGTCTTTGACGGTACACTTCANTGTGAATGGCGCTGGCATANA
NATNAGTGGCAAGCGCGTTCATCTATTCACGCNCACGGAGCTGCTAGGTTTAANAACGAC
CCAGGTTTAACTGAGCTTACAACCAAAGTTTACATTGGCAGAAAATNCGAAAAAGAGTTN
ATCTCACAAAACATTTCAGATGATAGAAAATCGCAAATTTTGGACTTAATCAAACAAGGC
AAAGAGGCTGAAGAGACTGTGATTNANTATGCAGAAACTCTGCTATCTGCGACTAATCCN
CNTANTTGTCCGTCATGTAACACTACACCTGAAACACATCCGTGTACGATTNATTTTGCA
AATCTTAACCCCGAACAANATCTGAAAGATTATGAAGNCATAATTAATTGCGTTCAAAGA
CACGTTTGTCGCNCAGATGGGCACTGTAAGTCAAAAAAAGGAAATAATAAATGTCGTTTT
GAATTTCCTCACGATTTAAAAAATTGGAAAGANTCTNAATCGAAGAGACTGGAATTGTAT
TCAAAGAAACTGAAAATANAGTAANTGCTGANATCAAGCTCAAAAGGTAGACGACCCTAA
CTACTAAANGATANACANTATTACTTNATNTAAAACACGCCTGACATACGGAGGGGCAAC
ACNGACATGCAAATNATANTNGACAAAAATGCNGCGATACGNTACATGGTCNAGTATGCT
NCTAAAGCCGAGAAATCAAGNCGNACTCATGGATACGCTTAGGNCAATCTTGGGCCAATC
NAACGAAGAAGATGACCCGAGANCAAAACTAAGGTCTTTAATGCTGAAANCTTCATGTGG
TCAACGGGATATNGGNCAATGNGAAGTTTGTCGACTACTAATGAGTGGCCCACTTTGCCA
AAGCTCNTTNCAATATGTNANCCAANCACTTGATNTAAACTCAAGACAAATGNAATTAAG
CCAAAAANAGGAGAATAACCAAATGTCGTTGTCGAAAAACGNTNCTAGACTATTTTTGAA
TTAGAAAAAGNCTAAATCAGAAANTGGATAANGTTTATAATTTAGTNGACTTTTGCTCAA
GCATTTCAATTATCACTAAACAAGCTAATTCAAACTTCGTAAAAATACNGAAAAAATAGT
CGTNATTACTCATCCAAAAATTCGGTATAATCCATTGGATATGCAAAATCATAATAAATT
TTGTTACTATCAATTAATTAAATACAGTTCTTGGGACAATCGAAAATTTGTACGAAATTC
AACAATTTCGATACCNCAATTGAAAGATTCGAAANTTTTATTAAATANGCACCAGANAGA
GTTATNTACAGTCTNANNTTTTTCAATGAATTCCTAAAAGAATTAAAACGANTTNGAGAA
GAATTCGGTCCNGAACCAGAATATCAGAATGTATGCCTACTGAATTCACCGAACTNTCTG
AATTAGTNCCAATANCCGAAATAGTTGAACAANTTTCGCCCGTTGCTGATNCAGCATATG
ATTGGAAACAAAGAAAAGATCGTTTATTCTAAAGCGGAGTCTNGATCGAATGGTAAATTG
GGTTGAAATCCAAAAAGGAAAANGTAAAGAGTTAGACGATACGAAATGTCCAATTGTACA
TAGTCGAAAGTTTAAACGAAATGCAAAGATTTGCTTTTAACATAATGGAAAACTTNATTT
AACAATAACAAGCAATTGTTAATGATTCTAATTGGNACAGCTGGNACTGGCAAATCTTTT
ACNATTTTCGCATTATCTACATTNTTANAGAAAACCTTAAGACGTTGTGCACCTACTGCA
AAAGCAGCTTTTATAATNCGCGGCGAAACAATTCATAGTTTGCTTAATATTACAATNGAT
TCAGAATATAAAAAATTAAGCGATGAAAAACTATGCGTACTCCAGGAAGAATTTAAATNC
GTAAAGTTCTTAATTATCGATGAGTATTCNATGTTGTCCCAAAAAATGTTCGGTATTATC
GATCACAGANTGAGANANATTAAAGCTAAAAATATATTATTCGGAGGATTATCTGTAATA
CTCGTTGGNGACCCNGGGCAACTTCTACCCGTTTGTGGATCTCCNCTNTACGCTACCAAC
GGGCGCGGNTCGCTTTCAATAGATGGTCATAACGCATACAAGAAATTCGATACTGTTGTT
ANGTTAGAAAAAGTTGAAAGACAGACAAATACAACTGGAGATCTGAGACAATCAAAATTT
ATCGAATTACTNCCCAGGTGCAGAAACGGNGAGAACACTGTTGAAGATTGGAAGCTNCTT
TTAGAAAATTCTGTGAATTCGATTAATATACAAAATTTTTCTGACGCTACAAGACTATAT
TTAGAGAACGATAAAGTCGATAAGTACAACAATGAAAAGTTAACTGAACTAAATATGCCA
ATTATAAATTTTATAGCACACAATAGCTCTGGAGTTGCTAGGAAATTAAAAAGTTCTGAT
CAATTTGCAGGTCTTTCTAATTCAATTTATTGCTCAATTAATTCAAAAATATACTTAACT
TCAAATATATGGACTTCCACAGGACTTGTGAACAGTGCTGGTGGAACAATTAAGGACATA
ATCGTCTCAGAAGATTACAAGCCAGGTGATTTACCGGAAGCAGTTATAATCGAATTTTCG
GATTATACTGGNCCTCAACTTTTTGATGAACCAGACAAAAAAAATTATATCCCAATTAAT
CCAATAAGTTCGTTTTCTAAAACANATGCCGCTACCAGAACTCAAGTTCCAATTCGACTA
GGATATGGTATGACAATACACAAATCCCAGGGACAGACACTTAAGAANGCCGTNATAGAT
CTTGGAAAATCTGAGAGATCACTAGGCTTAACGTTTGTCGCATTATCGCGTTTAAAAAAT
ATTAACGACTTTTTAATTGTNCCTTTTCCGTTCGATNGGCTNACTAAAATTAAAAAAAGT
ACTAATTTAATTCCAAGACAAAAAGAAGAAACTAAGATTAAATCAGTTAAAAGATAAAAC
ATTATCAATATTTAAAAATTTATTGCATAATTAA
>rnd-5_family-1247#Unknown.inc.unc
TTAAAAAAGTTGTTTTTTAATTAAAAAANAAAAAAAAANTTTACTTAGAAAATNAAAAGA
NAGAAAAAAAAAGAAAGAAAAAATTTTATTTNAGAATTAAAAAAANAGAAAGNAAAAANT
TTATTTTGAAAATTAAAAAATTTTTATTTGAAAATTTAAAAAAAATTTATTTAAAAAATA
AAAAAAAAATAAATAGAAATTNGTTGTTTGTAGTTGGTATTTATAGTCGTTGGTAATTTT
TGGCCGTTGGTACTTTTTGAACGTTGGATGTTGTTGGTTATTGGTTGTTCGTAAACGTCC
AATCACAAACTCCCAACAACCCCCAACCTCAACTACCACAACTTCCAACGTTCAAAAAGT
ACCAACGGCCAAAAGTTGTGGTAGTTGAGTTTAGGGGTTGTTGGGAGTTTGTGATTGGAC
GTTTACGAACAACCAATAACCAACAACATCCAATGTTCAAAAAGTACCAACGGTCAAAAA
TTACCAACGACTATAAATAAAAACTACAAACAACAAATTTCTATTTATTTTTTTTTTATT
TTTTAAATAAATTTTTTTTAAATTTTCAAATAAAA
>rnd-5_family-3422#Unknown.inc.unc
CATCAAAATTGTTCACAATAAATTTGTAGCTAAAAAATAAAAATGTTATTATTTTTANCA
TATTAATGTGTGTTTGAATTGATTTTGTCTTCATTTTTTATTAAATTTGNGGATAAATTT
ATATTAGCCATATTAAAATATTAATTTTCNTAATTTGTATAAATAAATAGAATATAATAA
TTAAAAATCCGTTTTATTTTTTTGTTGAATTTTGACCGAAATTTACGTCAATTTTCGTCA
AAAAATTCAATCAAATTTTAATTCTTTTCCTTTTTCAAAAATTCAAAAAAAAAATTTTTT
TTCATAAAGATCGTTTTTTTTCGAGAAATTTTGAAATTTTTTTTTCACTGNATTTTACAA
TAATTATCGGTATTTTCGAAATACGGTNATTATCGTTATTTCACGAAAAATACCCTATTT
TAGATTATTAAAATAAATTAAAAAATTAAAAGATTTTTTTTTTAGAAATTTAAGCCATAA
GATTGTTTTTTTAAGAGTAGAAGATTTTTAGTTTTAATTTATTAATTATAATATTTTTTA
TCTAAATTTTTCACTTAATGCATTTATAGCATAATTTTCTCGTCTTAGTATTTATGATCT
TATTAATTTTGTAATCTTACTCTAGAACATCTCTTTTTTGTAAGAATTTGTTGATTTTCG
CAAGAATATCTTAAAAAAAATAAATAAATTTTATCCACGACTTTTATTTACAGAAAATTT
TTAATTTTCAACTATTTTTTTTATTGTAAAATCTTTTCTTTTTAAATTAATTTCGTCAGA
TCATAGTAACATTAAGTTCTTTACGACATTATTTGAGGATCTAATTCTTTTAAAAATTAG
CTTGAGATTTAAAAAAGAAAAAAAAATTATTTTTGTGAATTCATTATTTGATTCTGCACT
ATAAATTTAAAACAAAGAAAAATTTGAAAATGGTTATTTTATTTTTTATTTTTTTGAAAA
GATCTCAAGCTTTACTGCAACATTAAAATTGAAAAAACTGGTCTTAATGCGGAATCAAGG
CTTAAAACTCATCTTTAGAGCGTACTGTGTAAGTTTTAAATGTTTTTACATTGGTTAATT
GTTATTTGTTGCCTGCGCTAAAGTCGTATTTCTAGCTATGAGGATGGAATATCGAACAAG
GGATTTCGGTTCTAAATTCTAATTTTTCGAATATTTTTTATTTATAAATTCAGAACTTGC
TAAATTTAAATTCTAATCACTAATAATATATTATGAGTTGTAGTCTATTNAAAATACAAG
CATTAATTTTTTTTAAATTTTAGGAAAAATATTAATTATTTTGTTTAAAAAATTTTAATT
TGTTAATGTTTTTCTAAAAGCAACTATGTTTCGACAAATTTCTAAATGTTCTTTTTCTAA
ATTCGAATTTTCGTCTAATAGGGAACTCAACTGTTGTGATAAATCATCTACATCTTTGCT
CAATTTTTTAATATTTTGTATCCTTTCCGTTAAATAGTTTTTATAATTTTGTTCAATTGT
TATTCTCTCAATTGTCTCTATTTTTTTTTTTGAAAGATTCAAAATATTTTCATCCATCTT
TTCAAGCTTATTAATTTTTGTCTGATTGGTGCTGATTTTTGCTAAAAATTCGATATAATC
ACTTCTTAAATGAGGAACATAATCTTTCTTTTCTTCTTGTTCTCTCCATCCACTTCCGGT
TTTGATTATAATAAGAAGAGTAAGGGTATAAAATAATGATTTCATTTCAAAAATATCTAA
ATATTTAAATTATAAAAATATTTTTAAAATATATATAAATATTTATCATATCTATAATTA
ATTAATTTCTTTAAACGAATAAAGGGGCTGTAAATTGATAACAAATATCAACTCTAATCT
TTAGTAAAATTCTAAAATTAAATTTTCCAATTAATTCACTGTAAAAAAATTTTATTTTTC
TAAATTTGTTAAATCGAGTTGAAACTGAACGAAAAAAAAAATGCTTAAAAAAATTAGATA
AAATAATTATAATTAAAATTTAATCGTAATAGTGTAAAAATCAAAAGCATTCACTTTTTA
TTGCATTATAAATTTTTTCTTAGTAACTTAATTTGTTGCTTAGCATTTTGATTCCATTTT
GGATTTTTTTAAAATAATTTTTATAATAAATCAATAGTATTTTAAATTTTGGATTTTCAT
TGTATTATTGATCAATTAAAAATTCTAAAAATTGTCTTAAATAAAAAAATTTTGATCAAA
TAAATGATAATTTAATCAATTTGATGACTTAATTTAATCTTGCTACTTTTAAAAATCTGC
GGTGCTTAATAGCGTGGCGCTATTAAATAAAAAAAATTAGATTTCTTTCAAACACTTTAT
TGAAAACCAAACTAATCTGAACTTAAAATAAAATCAAACAAAAACATATATGGGAAACAC
AAGGAAGCAGAGGCAGGAGTAGGGGGCTGGGGTAGAAGGTGTGTTACATTAGTCCTCCCT
TAAAATCAAATTTCCTCCTTGAGACTTTTCCAAAAAAAAATCTTTCTTCTTTTTAAATAT
CGTCAGCAACAGCCACGTTCTCTGGGTCTCCTTTTTCTGCATCCGGTACAGGAGCTAGGG
TTTGTACTGGATCTGGAACAGTTTGACGGAGCTCGATCGCCTAGCGG
>rnd-5_family-199#Unknown.inc.unc
AGAATAGAAAGTATCAAAAAAGCTAAAAAATAAAGTATAAGGTACAGTACATCTTAAAAC
TAACTTCATCGNTTTATTTTCCTTTCCTCTTCCTTTCCTCTTCCTCTCTTCTTCCTCACT
TCTTCCTTTCCTCTTCCTTTCCTCTTCCTCACCTCTTCCTTTCCTCTTCCTCTTCCTCTT
CCTCTTCCTTTCCTCTTCCTTTCCTCTTCCTTTCCTCTTCCTTTCCTCTTCCTCACTAGG
ATGAAGAGAAATTGAAGAAAATAATAAATTATGCTAATTCATATATTTAGATGATACTAT
TGGCTACAACAGGCAAATAAAATTAAGTAAAATAAATTGATCAAATTAACGATTCAATTG
TAAGTTGCTTGCCGTGTTGAATAGTTTCATTTAAATATTGGAGATTATAAATTAGCATAA
TTTATTATATTCTTTAATTTTTCTTTTTTTCAAGAGAGGAAGAGGAAAGGAAGAGGAAAG
GAAGAGGAAGAGGAAAAGGAAGAGGAAGAGGAAGAGGAAAGGAAGAGGAAAGGAAGAAGT
GAGGAAGAGGAAAGGAAGAAGTGAGGAAGAAGTGAGGAAGAGGAAAGGAAGAGGAGAGGA
AAGAAATCGATGAAGTTAGTTTTAAGATGTACTGTAGTGCTAAGTTAATTCAATTAACCA
ATTAATTATGTGTCAATCAAAATGCTAAACACATAATGAAAAAAGGATATAAAATTCAAG
ATAGCAATGAGACATATACTTATAGTACATGTATTATTGACAATTAATTAAATAGTTAAT
TGTAATTTATTTTTTTTATTGACAAATNTTTTTTTTTAATTTTTAATATACAATAAATTA
AATTAATTGACAATAATTTAATTTAATTGACAATTATTTATTTTAAGTTACAAATATTTA
ATATNATTGACAAGTTAGTATTGACGAAAATATAATTTACAAAAAAACTTATTGACATTT
CTCTAAATTAATTGACGGTTTCTCTCCCTGCCTTTTTTAAATTTTAATTATTATGAAAAA
AAATTTTTTCTTAAATTTTTGACTCGTAAANTTCACAAGATATAAAATATGGCTAACGTA
CTTTGTTCGANTTNTAACNCTGGTNTNTAGCGGNTAGAANAAGATANGAAAAACTCAATN
AGTTTAGTCACAATTATTTNTAGCCCGTTATAAGTCTAATTTTTGATTGTTTTTTAAAAG
TTTGCAACANNAATCCAAAATTTGTTTTAATAATTCTTNAAAGAAGTNTTTACTTAATAT
TTTGTCTGAAATTNAAAAGAAACGGCTCGGTGTAATGGTTTGAAGAACTTGAATTTCTTT
GGGCANAGTTTANAANCANTCGTTGGTTCCGGAAANTNTTATGTTTNGAAATTNTTNTGT
TTTATCATGTTTTNATTAAATAATTTGTAANAAAAA
>rnd-5_family-485#DNA/TcMar-Tc1.inc.unc
TAAAAGTATTTTTCTATTTTCTTTTAANTTTAAAATAGAGAGANTGAAATACTAGTTTCC
ATGGTAACTAATTNNATTAATGAATACTTNATAATAAGAAAATCAGNTTGGTAGANATGA
TTTACTGCAAATTCNACTGNAAAGTACTNAATAATGGGAACCTCTCAGAATGTAGAAGGT
AAACTGTACCAAATTTCATACATNCCAATGGCCAAGGAAGTNNTTNTTCGTTCTAGATGC
ANCTCAAANAAATNAAAATTTTGAAATCTTGAAAACCAATANTACTAGANGAAATTCTCT
ATANATTTCGTAAAGTTTAACACTCAAAGGCTCGTTTTTATCCTANNTCGTTAAGGACNA
ATAGGGGTCCAATAAAACCCTTCAATTACGTCTGCTGTCTANTTNAAAAAATTTGATTTT
CTCCTAAATATGATNAAAAAAGTCACAGATTGCAAAAANGTGCCTTAAAATNATCATTTT
TNTTNTACTTTAAAAAATAGTCANGANTTGACCTAAGNACTAATTTATAGTTATTTACAA
AAAAATTGAATATNAATTTTGATAAAAGAAAAGATTTNTCAGTACCTCGAGNANTTATAC
AGTATGTTGCAAAAGTTNAGAANTTGATTGTNTTATTTATCNNNAATCGTTTATTTGTTG
TATTTTACTAAAAATTGAGTGCAAAGAAAAAAAATAAAAGCACTAATTTGTAGATTTTTT
TTCTNTACAATTTGATATATGACACTCGGCATAAAAATATAATCAACTTTTAAATATTTA
TAATNAAAAACTTCCTNTAAAAANTNAAAAAAAAAGTCGGTNCAAAAGTTTAGAAATTCG
GGTAATCCAAAAGNTTNAGCAACCATTGCTACCTTTTTTCACACCTTTATGATTAATTCT
TAAATACGGTGCTGATTTGATACTAGGGTTTTTGGTTATTTTTCGTAAAAATTACGTAAA
TTTACCAATTTTTACGTAAATTTTCGAAAAATTACGTAAAATTGCCAAAAATCCTAGTAT
CAAATCAGCACTGTANCTTCTAATTTTGAGTAAATTNTGCTCTTNAACTGCTTAATTTAA
ANACTCTCCAACTCCTCATGTCCTTTCAAAATAATATTACCAAAAAATCTTTATTTTGGC
AAAAATNGAAAAAAAATGTTATTAGCCCACTAAATGGAGATCGTGGNTCAGCTAAAAAGT
GGAGGTAAAAAGCAAAATNANATAGCCCAGCTGTTAGTTGTATCTCNAAAATGTGTCTCT
TCAACTAAAAAACGATATGAAGAGACTGGTACTGTGTCTGGTCGAAGCCGTTCTGNTAGA
CCTCGTAAGCTAATTTTTAGGGATGAAAATTACATTTTTAAAGAGATTAGAAAATACCCT
NCATCGAGCTATCAAAAACTCCCACTGATTTTAATTCTAAGACTCAAGAGGNNAGGATTA
GTAAGTATNCTATAATGAGACTCTAAAGAAATGGTNTACAGTCTCATTTAGCGGTCAGAA
AACCCCTTATAAGCGTAGAAGATAGACNAAAANGATATAAGTGATGTAACCAGAGACTTA
ATTGGACGGTTTAAAAAGGTTTAAAAATGAAAGGTTTCATCCAGAGACTCTGTATACCAA
GGTTACAAAACNGTGGAAGCTNNGCNGGTATCTGGGGATGNANTTCTNAAAAAGGCACGG
TATATGCAACATTTANACTGGACGATTAATCGATTTGATTCATCANCATCTTGGAAAAAA
ATCTTTTACCATCTGTTGAACCATTTGAGNCAAATNACCCTTGNATTTTCAACAAGATGA
CGCATCGACATACCGAGACTCAGTAANCGACTGGTTCAAGGAACAGTACATCGAGGTTCT
GCCATGGTGTGCCCGTTCGCCAGATCTCAACCCAATCGAGAANTTATGGCCATACATGGA
TGCCAAAATGGTAAACACTAAAGTAACCTCTATNGAGCATTTAAAAGAGGTTTAATACNC
AAAGAGCGGTCAAAGANTNCNACTCTTTGAGTCCGGACTTGAATCTTGAACTTNACTTGA
CTCAAGACGTTAAAGATTCNGACTGAGTNCGNACTTGAACTTGAANTTGACTTGACCTAT
TCCAAAAAGANTTNTNGCTTCTAAATGCCGAAGGCGGTCATTTCAAGTATAAAGTTTTAT
AAATTTCCAAACTTTTGAACCGTTTTTTCTTTAAATTGATTGTATCCATTTTTTTTACTT
AATTTTTTTTGGGGAATATGTTTTTGGATTGATGAAAAATAGAAATTTAAAAAAAAAGAG
TTTTTTCATTTTCCTTATTATCAGAGTCTTCATATGAATCACATTCAGCATTTGGCTGAT
TATTTGTTTTCATTTCATCTTCAAAATAAATATTAAAGTCGTCATTTTTCTCAAAATTAT
TATCATCATCATCAAAGACTACTGATTGTGTATCATTCACTTATCTCAGATGATCAAGCG
TTTGGAAAGTGTCTTTTCGTCAAGTTATGGTTCAAAAAAGTGTAATTTAATAAAGTAAAT
GTTTAATTCAAGTTTTGAAATTTAATGATTAATCAGCTTGTTTTTCAATTTATTTTTTCA
AAAAAAATATTATTTCTGGTAGGTCTAAAAAAATCCTCTTGGGCCTTATCGTATAATCTT
TTTTTTAACAGCATTTTCAAATTGTAATCAATTATATTATTAATATCTAAAAATTTTTCC
AAATTTTAGAATTGATGGAAAAAAAATTTCAAAAATAATTAAATATATTGAGCAGAGCAA
AAGAAGTATCAAAAAAAGGCCGAAAATAACCCTAGGACATTTGAGTCTTAAAGAAATGAA
ACTTGAAAAAATTGGTCATGTAAAATTCAGTACAAAAAAACAGAACTAAATGATAAGAAT
TGAAAGATTCCTGAAGATTCTCAAGTTCAAAACTATTTATCTGTTTATTAACATNGTGCA
ACATGCTGTCAAGNTNTGCCGAACTCTGCAAATTTATCAGAAATTAAAAATCAATATATT
CTAAATTAATGCAATTAACAGTGATTTTGCACTTCATAAGCAGACTTATACAGTTGATGT
AACTATATGTATATGTTGTGCCATGCTGCATTCACAGAACTAGTTTTGGACTTAACGAAA
AGAAATTTTTAATTCTTATCATTTAGTGCTGTTTGTGCTGCGACTGGGCTGATTTGAATT
AGGCAAGTAGTAAGGAATGAGTAAAAGAATAAGCTGGAGATTTGAGTTTTATTTGTCTTA
CTACTTTAGAGATTTTAGAAAGAAAATCAAAGAACTGAAAACTAAAACTTATGATAAAAG
TTAACTATTATTAACTATCTGTTACGATAGTGTTATCACTTCAAGATTGATAACATCATC
TACATTCCAATAAAAATAAGAATTTGAATNAAAATTTAAANTCCAAATTGATGATTCTTT
CAAAACATAATTTGCCGAATTTCTTTGTAATTTNTTATTTGAAGGTTTTGTGAAATTCGG
TACAAAAAGTAAAAAGAACAGAACAAAATGATAAAAATCGAACAATTTTTTTTATAAGTT
NAAAATTNGTCTTGAATGCAACATGGTGCAACATAAATAGTTGCATCAATTANCAAAGTC
TGCTAAACTCTGCAAATTTAGCAAAAATTACATTTCGGTAAATTCGAGAGTGCGTTTTGC
GGAGATTTTGCACATCATTAGCAGACTTTGACAGTTGATGNAACTTTGTCAGAGCCGAAT
CCACGNAGCTTANNTNNAANTTTTAAAAAGTANAAGAGCCATNCAATTTTNATCATTTTG
TTCTGTTCTTTTGTACTGANCTTCACAAAGCCTAACTNGAAAACAGATT
>rnd-5_family-2563#DNA/Ginger-2.inc.unc
GTACAAAAATTTTTATTTTAACAAAGGCTTAAATTTTTTTTAAATTATAACTNAACCTCC
TATTTTGAAAAAATAATATCAGTTAAGGTATTGAACTCCGTGACGACGCATGATATCGAG
CCTAGAGCGAACAGTCTTGGCATGGTCTTGTACAACCTTTGGGTCCATATTGCTCAGGCA
AGTGCGAATTTTGTTTTCGAGTTGCTTAAGATTTTTGGCCTTCCAATCACCCTCATAAAC
TTTAGCTTTCAAATTTCCCCAAAAATCTTCGATTGGTCGTGCTTTTGGTACGTTTGCTNG
ATTCACTTCTTTGGCAACATACCTTATATTTTTATCTAACATATAATTCTGTACCATATT
CGCATAACGAGATGATGCTAAGTCGGGCCAAAATACATAATTGCCATCCTGATAATATTN
TTTAATCATTGGTTCAAATCGTTTCTTAATACATTCTCAGGTAGACATGTTGACCCGATT
NATGATTGAAANAGGCTCTAAATTTAGCAACCATTACTTTCGTCGCAATTTTAGCAGGTC
CANCACTTCCTTTTTTTCTCTTGAAAGTTTTATNTTTTTCTCTAAAGCATCTAGCCAACG
ATNAACAGAGCGTTTTTTGTATCTGTTCTATNCAANNTATAAAAGTAAGCACAATTNGCA
AATTTNTCCATACAGANTATAAATTTATACCNTTNATATGGAAACTATANATTTATTTTC
AATATTGATAAATTAACCTCTACGTTTGNAAACTGCATNGCATCANTATATGCAATTTAT
ATAAAATTTAATGATTTATANAATTACCTATAAATTTAAAAAGTTTTATTAATAAAAAGA
ATCATAATAAAAAATGTNAATTTCTTAAATTTATTAACTTTAGTTTTCTATTTTCACAAC
TTNCTGCGCTGATTTNAAATGACAATGAGAATTACATTTTANTTCGGCTTTAAAACATTT
ACATCTATTGTCGGNACAGGCACCATTACANTCACATGAGATTTCAATCTCTTTCAGGTC
CTTAACCTTNTTTACTAACACGGCTGCTTTCCTTAGCGATAATCTACTCTTGTTAGACTT
TTTTGTAGTCGAAATCNAGCGGNCCACGGTNCGNCTCTAAATCACCAGCTCNANGGCATA
TCGTTTAAGATACCANATTCGGTAGCNATCTCATAAAANTCACCNGATTTTCGACTAATA
AAACCTGGCAGCCTAAGTAAGTCAGAGCCACCACGATCAATTCTAGGAATGAGTACACTA
ACCTTATCTCCTACATCGAANTCCAAGGTTCNCTTGTTTCTTTNCTTAATTATNTTTNTC
NTCCATTCTTTTTGGCANCTTTTTCTTGGCTNANACTCACTAATTCACGAGTCTTAGTTG
TCGGCTCAACTNCATTGTATCGACTACCGGTTGGGCTANTTGTAATCGAACTTGCACCTG
GTTGGACATGTGTANTANGTTCTAACTGCCGGTAGCTNNGTTGACCGGTNCGACTAACCG
AGTCGGAACCACTTGTTCGACAGCAATTTNANNTTCNACTTCNTTNTCGTTTTNATAANT
TGTCTCNACANACTTTTTTTCATTNCCTANATTTGGCTTGCNGTTGAANACTATCTCATA
NGNCATANGNTTAGTNGCTNTAAAAAAATACANGTAAATTTTAATTGANTAAATTTGAAT
AATTTGNTATATGAAAANTACAATTTACNTGAACTGTGTTGCGTATTTAAATTGAACATN
ATTTTTGGNAGTAAGCCAACCCAATCNTNCGTGTTAAACTGAGCCATCATNGCTGCCNNC
NTTCTTTCNGACTGTNCCATTTGNTTGTTCAACNAGGCCTTGGCTCTGGGGATGCCGAGG
NCNNCCATGGACCATTTTACAATTNCCATCCCAAGAGTTGATTAAATCTCTNATTAAAGC
GTTTTTAAACTCNNTNCCGTTATCACNNTNGAAAATTAAGTGGCAAGCCCAAAACGACAN
CAAAGACNCGAACTTCNACTAAACCATCACNNACCTCTTCNGCGCNTTTNTGTTCCTGAG
CCCATAAANAATGTGAAATTTACTGAAGTGGTCNATNACATGNGNNATCCAACTGTAAGT
NCGACCNNNTCGNNTACANGGTCGATGCCNCATGTCGNTTAGGTCGATTTGNANNCNTGG
TAAAAAATCACCTGATCGNATNGNTTTTATACGAGGTTGGGTNNNTTGAACTTGNTTTAA
GTTACANATCGGACAAAACTTGATGAAATTGTATAATTACAGATATACAAATAAATAAAT
AATAATTACTATTCTNNGNATNCCGTAGNANCNTAAGTATANTTGTTGTTCCATTTTGTT
AATNCCGANGTGNCCNCGCTGAACANAATGNAAGTCATATAANATGTCGAAANAGTNTTC
TTGAACAGCGACTGGTAGGTTNNATTCTTNTTTTCTNCNCTTGAACTGNCGATAAAGTTT
CTTTNNTCCGTTTTCGGTCANTTGNATATTGAACNNTTGCTTTTTGTNGTGNAATCTTTT
GTTTGNATCNGGATTCGNNATCGAATTNTCCAAGTATTTNATNATNGTACCATATTTCTC
TTGNGNTACAATNATTGANGTTGAATCTTGACTTTTTCGGTAGTATNGTTTATCAGGAAC
TGTTCAAATGGATTCNGAATGNGCCTTTCGGCGGGCNGATTCGATCTCATCTGTATAACA
GNNTGTTCGGTTGAAATAGAATCACTCATTAATTCTGAAAATTNATTCAAGTTAAAAAAN
AAAANAAAATATGAATTTNTATACAAANTAATCAGTCATACTTNTTTTNTNAATCCGCCA
GGTCTANGANCTAAGNAAACGTTANTNTNCNATTTTTNTGAATTTGACAAANATTATTTT
ATTTAATTAAATATTCATAGNTTGCATATGAAAGGTNTTAAAATTTGCTGTTTTGTATNT
ANAAACTTNTAAGTCGCTTATATTCCTNCACANTGTATNGAANATATCCAAGACCAGTGA
ATCGCCTTACAACTTCAGCTTTTGGCAAATTTTGTTCAACTTTGTAAAAAGTTGTACAAA
TCTTTTTTGATGGTTTCGTACATTTTTTACCAACAACTTATCGAAAATTCAACTTTATGA
TATAATTTTTATTTNTTTTAAAGCCAGGATCAGCNTGATTTTANATTTTGAAAAAAGTTG
GGAGAGNTCTTGTCCACTCTTATAGCAAATTAGACTAAACTTTTGNGACATTTTTTATTC
TACACCCTTTCATTCCATTCCGCTACTTTTTCAATAGTTTTTTCAAATTTCGTATTTATT
CAGGTTTCAATTTTTGTCCAAAAACTAATTTGATTTCATTTCTAGGATTTTTTATTGAAT
GAAGGTGATTGATAATTGTAAT
>rnd-5_family-4091#Unknown.inc.unc
CAAAATATTATTTTTTTTCTTATTACGAATTATATTCTCAAAGTATTTTATTTAGACGCC
TTAAATTAATTTTAAAAATAAACTTGAATTTTTCAACAATAAAAATTTTTTTATTTATNA
TTTTATTAAATAAATGCCTAAATGACTCTTTATCCAACAAAGAACTCATCAAAAAAATCT
TTAAAATTNTGAGAATTTCAAATTTATTTTATTTCAATTAATAAATTTCGATTTTTATAT
AAATAATTTTAGAATTTTAATTGGCAAAGTAAAAATTTTGCTCATTTTCATTTTGTTCAA
TCTTGCTCAAAAATAAAAAAGAAAATTTGAAAAATTGCAGTTTGCAATTTGAATTTTTGT
TTAAAATAATTTATTAAAAAATTAAAACTGTTAATTGAGTTTAATTTTGATATATCTAAA
CAAAAAAATTTGTTTACCAATGGCCTTGCTGTCGTTTTTGTTGTAGACGCGGCGAAAATT
TGTCATTTCGAACATTTCGACGAGTTGGCACCACCGCCGACTGACAGCGAAACAATGACG
GCGTGCACGGCGGCCCGTTCGCCACAACTATCGAATTCAAAAAGCTCAATTCTTGGCTGC
CCACAAGCTTGCAGTTCACGTACGCACTCACGTGCTCGTCTTGAGCACAGCCCGACTCAG
CACTATGGCCAAATGCAGCTATTGGCCCTCTTGGAACAGCTCCGAGCAGTTGAAATTGAC
CGAAGAGTCGCTCAGCTCCTCGACGTGCTTGAGCTGGTTCAGCAGACACTCGTCCGTGTT
GACGAACAGCGAGTTGTTCTTGGCACTCAAGTAGACGCACAAACAAGACGAGAGAGTGTC
CTTTAGCTTGGAATGCTTGATCAGAATGAGCAGTCGGATGGGATGGAGGCTTTTGGCGTT
GGAGGCGAACTTGTCGATGCAGAGCCAAGTGGAGTAGGTTAGGCCGGATCTGGGAAGGAA
GACGCGCTCGCCGCTGCCCACTCCGCCGTTCAACCACAAATATGTGCTGAATGGATTTGT
CATTCTTGAGTTTTATTTTGTAAATTCCGAAAGCAACTGCTTTGCATTCACAACCTGCCA
TGGCGACTCAAGCGACAACTACATTTTTTCTTGTCACGTTTTCAGATGCAACCTGGTGGA
TGCAGTGAGCAAAATATTGTACTCATTTTGGACGGTGTTCAACCGGCAAAACCAACAGTT
GCAAAGCTCGCGCCAGCACCGAACCAGCGAGACAAGTCTGAGCAGCACAGCCGGCCAATT
GAGCTCGGTGGCGAGCTCCCTTCTCTGCTCGCTCGCCAACTACGGCTCGTCCAACCTGGT
AAACCTGACCACCCAAAGCACCAGCACTCTAAACCCTGACTTTTGCGACTACGCTCTCAA
GTACGTGAACGGGTCCAAAGACGACCAGTATATATTCAGCGCCACATTGGACATAAAAGA
AGAGGAGCCCAAGAGCCAAACTTTTCAGCTGGTGCCAAGAGAAAAAGAGTTTTTCAAGCT
GAGAAAAAACATCGACAAACAAATCAACATTCACATTCAACAAATCACCAATGCTTCATT
GGAAATTGAGCGCTGCTTTGGCGTGCTGATGTGTCAGGGCAGAAATGTGAGCAACAAGGA
CATGCAGCTGCTAGATCTTGATTCAATGGGAAAGTCGGCTGTGTCGAGCAGCAGCTACAA
AAGCACTGGCTATGTGGTCACGGCCAATGGCAGCCAAGCAAGACCAACTCTGCGCTCCAG
GTGCTCAATGAAGAGACGCAAAAGAACGCGAGGGTGTTCATGACCATGGCAATTGACCTT
GTCTTCAGCGGTCTGCAGGACCCGGTCAGATTTTGTGTGGAGAGCAAGGCGCGCATATTT
TCCCAAAGTGAAAAGTTCTGGGTATTGATGTTGTATTCTTGCTAGTTGAATGCCAGTTGG
ACTTGGATGTGTATGCGGACAGAGTGAGTGCTATTAAGGCCATGGTTAGCACAAAAGTGC
AAATTGGAGAGGTAAAAGTAAACATAAAAAATTGTTCACGGACTTTTATGGGTCAATTGC
ACCATCTTTTGAACCTAGGCACTGTTGATTTAAATGTTGAATTTCTCACTTTTTTTTTAA
ATTCAATTAGTTTTAGTAATCTTAAAAATGATCCATGTGGTCTAAAGTATCTTTGTGATA
CTGATATTTAAGGTTTTCTAAAATTAAATTGAATATGCATTTTTTCAAAATTTTTTAAAG
TGTATAAAATTAAAGAAAATTTTCTTAATTTAATTTTTTGAGAAAAATAAAAAAATTTTA
GTGACAATTTTTTTTATTATTTTGAAAATTAAATTTTTGCTGAGCTTCGAAGATTGAAGC
AACCTTAATTAGTACTTTTTTAAATAGATATATTATAAATATATATTTTTAAAAAATTAA
ATTAATTTTATAATTTTGAAAAATATTTTTTTATTATATTTTAAAATAATATACAGTCAA
CCCTCGTTAATCCGGTCATCGATTATCCGAAAAATTCGATTGCCGAATAATTTTTCATTT
TCCCTTTCCCTTTCTTATAAAATTAATTAATTTCTTATAGCATTAAAAAAGCTTGTATAT
AATTCGATAATTAGGCTAAGACAACTGACATCTTCTTTATAAATTATTTCTATTTTTGGA
TTTTTAATTCGGCCAAAAATGTTTTAAAATGTCGCTAAAAAATAACATATCCGAAAGAAA
AGATTTTTTCATTGTTAAAAAAAATAAACAATCGAACATTGTTGACTATTTTAAAATGAA
TTAAATATTTTAAAAAATTTTAATCCGTTAATAGAATTTTATTTTTGTTAAATTTTTTAT
AAAACTTATGTTAATTGTTTTGTAAAAAATTATTTTATTTAATCCGGTAAGATTAAAATT
TTCCTCTAATGTCGGACTTTCGAGAGTTCGGCAGTTTCGACAATACGTCAATAAAGTATT
TTCCGAATTTTGCCGGATCAACGAAAGCTGACTGTAATTCATTATCTTAAAATCTATTTT
GATCTTTTATCCAATATGTAATAAAAGATATTTAAAAAAAAATTGAAAACTGAAAATAAT
AAATAATTTTTTATCAATAAAAGAATATTTTATTTTGCAATGGACATTATGTTTTCTATT
AATAAATACCGGTAAGTCGGATACTTTCAGTAGCAGTCGTGATAATCTTNACAATTATAT
TAAAAAAAAGAAGACTGCAAACTGGACATCAAATAAAATAAAAAAAATCTAAAAAATTAA
CATTTTAATTTTTTAATAAATTATTTTAATTTAAAATTCAAATTGCAAATTGCAATTTTT
CAAATTTTTTTTTCATTTTTGAGCAAGATTGAACAAAATGAAAATGAGCAAAATTTTTAC
TTTGCCGAGTATCTGACTTTTCTTGAAAAAAAAGGTTACTTTTCTTCGTAACGTCAGTTT
GAATGACAAATCAATGTATTCGATATTTTTGAGACAGTTCAAATCAAATTTACCCACAGC
CTTTACATTCAATATTTGATAAACAAAAATTATTTTTAAAAATATTTATTTTTTCNAAAT
TTAATCAATATTACTAAAATTAATTTTTATTTTNTACAAANTCANTTATAGCAATTAATN
TTNTAAAAATATTAGTACTCATTTTAAAAATTTNTCANTCAATAATATAATTAAAATTNG
AAAAATAGCTTAANTGCTCTAATAGGCAAAGTAAAAATTTTGCTCATTTTCATTTCGTTC
AATCTTGCTCAAAAATAAAANGNAAANTTTGAAAAATTGCAGNTTGCAATTTTTGNATTG
CTTTNTTNAAAATAATTTATGATAAGAAANTCAAAAATTATAAAAAAGAGGGCTTTTTTT
AACATTAGTTTTTTTTTTCAATCAATAAATGAAGAAAAAGTTTAATTTTTTTGGACGATT
ACAGAATAAGTCAAAAATGTTCCATGGTAAATCATTTAGGGAAAGTATGTTTCTTGATTA
CTGGGCAAAATTTNAAATCATTAGANAACTTAAAACTGATANNCAGGGGTNCNAAAATAG
AACAGCCAATATAAAAAAAAATTTAATAATCAAAAAATTCAGATTCATGTCAAATATNTT
ATTGATTAAATATTAANANTAACTTAAATATAAACTTGAAATTTATTTTAACTAAAATAA
TTACAAAAACTGAAAAAATGACAAAAAAAATTCATTCAAAACTNAAAAATCCTCCAANTN
NCTNTTTNTATTGCNTTATTGAGAATTGCTTNTGTCTTAATTAAATTTCGAGTTCATCTT
ATTGAATAAATATAAAAAAATTTTCAAGTAACAATGACTAAAATTTGTTTAAAATAAAAA
AATAAAATTGATTTTAAAGTTTTTGATCTGTTAACAAAAATTCATGTGATCACGATCATG
ATTGCATAGAACGGCGTTTTATTTTGATTAATTTAAGAGATTTTTTATGAAAATAATTTT
TATTAGATTTTGTTTTATTTAAATATTTTCAATTTAATTTTAGAAAATCTTAAATATCAG
TATCACAAAGATACTTTAGACCACAGGGATCATTTTTAAAATTACCAAAACTAATTAAAT
TTTACAAAAAAAATTGAGCAATTTAACTTGCAACAGTGTCTAGGTCCAAAAGCTCGCGCA
AGTGACCCAATAAAGCCTGTGAACAACTTTTGATCTAACTTTTACCTCTCCAANCTNCAC
TCNAGTGCCNANCATAGCCTTAANGGCNCTCACTCTNTCCGCATACACATCCAAGTCCAC
ATTGGCATTCAACAAGCCAGAATAAAACATNAAATGGTCGGACGGGTCGACCAGCGCCAA
AAACCGGTCCAATCCGACCTCACCAGNCTGATCCAGCAAAACAATACTTCTTTTTTCTCT
GGCACAAAACAGTCTCCGAAAANCCAGTGGCTGCACCAGCTGCNATCTNCATTNTCAAGC
NNANATACATCAAGTCTGNATCGAACNTGACCATTTCGCTAGAGCTGAGCACTAGCTGAA
AAAAAGGCACCAATCGGGCCAGCAAATCCGGCCTTGACATCAGCTGGCCGAGGTTGCGCG
CCAGCACAGGCCTCANCCTGTCACTCACCATCTCAAAGTTGTTCCTATACTTGATCTCAG
TGACACACTGCACAAACTCAAGGNAACCAGCGGCTTGGCCAGCCTCCAATTTCAGCGACA
AGTCCATCTCTATTTGCTCCAGGTCCATTAGATTCAAACTTTGCTGAAATATGCGAATGT
AGGCTGTGATCAATGGAAAGTTGTCNGACAACTGGTCGAACTTGGGCAAATATTTGCTCA
ACAGTTCCAAATTGAGCTTGGTCTCAAAGCACTCGCTCTTTTCCACTATCATCNTCATGC
TCCACTCTTTTTCGCTCTCGA
>rnd-5_family-4035#DNA/CMC-EnSpm.inc.unc
ACCCATGTAAAATTCTCGTAGGCGATCTCTTAGAGATATTAAAAGAAAAAAATTATAAAA
TATCTTTCAAAGATCCTTAAGAGAAATTTCATTGAAAAAATTTGCCAGGGTGTATTTTTT
TGTCTCGTAATGTTATTTTTATTATCGANAGGTAACCTTAAGATCTCCTAAAGAAAAAAA
ATGTTTTATAATGAGGTGATTTTGGTTAACTAGATGAATCATTAATAAAAAAAAATTATG
ATACTNTATCTAATTAAATGTAATTTTTTATTCATTATTTATTTGTTTTTCTATTGTGTA
TTTTATTTTAAGATGAGTTCAGTATTTCACTATTTTTCTCACTAAGGAGTAAATTTTAAA
TTTTATTTTAAAAAGAATAAAAAAAAAACAAAACATAAAAAGTATAAATAATAATAAAAA
GTGCTTGTAAACAATTTGTTTTTCTGTACTAAAAATTGATTTTTTTATTATATTCATAGT
GGCCTTTAATGTAAAGTTAAACTAATTTATTTGAGTAGTATTCAAAATTTATTTCATTGA
ATTTCTAATCGGAAAATTACAAAAGAAGGGATGGGTTAAAAGCAACTTCATTCAATATTA
AAAATGTGTTTTTGTTAATGGTTGTTTTTTAATTTCTCTCTTCTTTTTTAATTTTCCGAA
ATTATACCAGAATCCCANTTATTTCATTTGACAATCTTATCGGAAAATTACAAAAGAATG
GAGAAGCTAATAAGCAGCTTTATTGAACTTTATAATTGTGGAGCGGTTCTTGAAAAACAT
TTTAAAGTGAAGCGACAATAAAATCTTGCTATTGGCTCCAATTTTATAGGCTATATGTGG
ATAATAATATAATAATTTGTCGAAGAAATTAAATCCGAAATGGCAANGTGAAATTTCTGA
TCAATTTTCAANTTGTTCTTTTTGCTCAAAATTTTAAATGAGTCATTTTATTGCATTGCA
TTGCAATATAAAATTGAAATTTTAAAGTTTTAAAAGGCTAAAGACTGTGTAAATTGCAAT
GCAATGAAATCGCGCATTTAAAAATTTTGTACAAAAAAAGCAAATAGAAAAAATATTAAA
AATCCACTTTGCCTAAAAAAAATTTGTTTTTTAAAAATGTCAGAATCGCCATTGACTTTT
TTGAAAAAAAAGAAAATTTTTGAAGATGAATCTTCCGAAGATAATTTATACCTGAAAAAG
AAAATCAAACATAATCAAGGAGTNAATGAAAAAAATAAAGCTCGCCAAAAACGATACCGG
GATCGTCTCAAAAAGCTTTCTTTTAGAAGAAAATCATCATCTAGTAGCTCTTCGGAAAAT
GACGAACGAAAATTAGAAATTAATCAAAATAAATTACCTGTTAAAGAAATAGACGATCAA
AACATTCTTGGTAAAACTTATTAATTTTTTCTTAATATTTTTTTAATATTGATAATTATT
AGATTTTCACTCAGATAATAATTTAAGTGCTGATGATTTAAGCAACAAAGATATTTTTTC
CGAGTCCGAATTATCAAAAACAACTACTGATCTTAGTGATAAATCTCAATCTTCTGAGGC
AGAAGATAAAATTGATGATTCACCTACAGCTTTGTATGAAAAGGCTGATATAAAGAAATC
AGAATTTCTTCTAGCTTTGAATTTAATCAAAATTCGTCATAATTTAGCCGAAATTGCAAT
TAATGATATATTAAAATTAATAAGAATCATTTTACCACAACCTAATATCTGTCCGAAAAC
ATTCAATTCATTCAATAAAAAATTCAGCAATGTCAAAGAATCGATGTATTATGAATTATG
TCAATATTGTAATATTTCGGCTCCTCCAATTTTATTCAATAACAATTTTTCTGAGAAAAT
AGCTTTGTGTCAACAATGTCAAAAACCATGCTCAAAGATGGTTTGTTTTGATTTAAAATC
TCAATTAATTACTATTTTAGAAGACTCGGAAAAAATTAAATCAAATAAAAGAAAGTTTTC
ATCTTGCTAAAAAAAACAAAAGTCAAGGCTTAATAAAATCAGCTTTAGATGGCAGCGTGT
ATAAATCATTCATTAAAAATTTAAGTGGCAATGAGATTCCATTGTCACTAAATCTTAGTA
CTGATGGGTGTCCTTTGGTCAGATCCAAAAATTACTGTTTATGGCCTCTAGTTTCAACTA
TCATTGAACTGAACCAATCGACAAGAGAAAATTTTAATAATTTAATTATTCTTGGTATTT
TTTTATCTCCCTTTATAATATTTTCTATTATGGAAGAATATATTAAACTAAAATATGACA
ATGTGAAATTTTGGTACAAAAATTACAGTACAAAAAGTAAAAACGCTATAATTTATTTTC
TAATTGTGCAAAAATGGTCCTATAAAATGTACAACTGTACAAATTTGTACAACNGAACTC
AAAGNTCCGCAAAAACTCTGCAATTTATTGCATTTTTTAATCAAGTTTTTTTGGTGGTGT
GCATTTTACAGAAAATTTCAGTATTTTTGNAGATCTTTGAATTCTGTTGTAAATTTGTTN
AATATTGTACGTTTTATAGGACCATTTTTGCTTATTTAGAAAATAAATTATAGCGTTTTT
ACTTTTTGTACATTAATTTTTTGTACTAAATTTTCACATTGCCCTAAAATATGACTTATT
ATTTAACTTACTTTAATTATTAAATTTAAAGGCCTTTGGTTAAACAAACAAAAACCTGAT
TACAATTTTTTTTTCGAAAAATCACTGAAAAATCTTTCAGAGTTAATTAATATTCCTCTT
GAATTCAAAGGTATATTTTTTCTAGTTTTTATTAAACTTTAACTTTAAATTTTAATATTT
TTTTAGGATTAAAATTCAGAGTTAGATGTCAAAGTTTGATAGCTGACTTACCAGCAAAGG
CTTCCGCTTTAAATATAATGCAATTTAATGGAAGATATGGTTGTGCAACATGCTTTCATC
CAGGTGAATATGATAATGTGTCCAGGAAAATGATTTATGGTCCATTAAATGTAAGATATT
ATTATAAATTTTACTTAATTGACACATTTTTTTCTTACATTTGTTTATTTTTTTTTAAAT
TTTTTTAAATTACTACTGTCATTTAGTTCAAATTAAAAACTACAAAGGACTATGAAAAAT
TAAGCCTTTTGACAGATAAAAGAGCAAAAGAAAACTTATTTGGAATAAAAGGACCATCAC
CATTCTTTAACGTTATTTCAATTCCTGAGCAGGTTCCGTTTGATTANATGCATCTAATAT
TACAGGGACATTGTAGATGGCTGTTAAAACAATATTTTGAAAATCAAAATTCAGATTGCT
TTATTGGTAATTTGTTATTNTTAAAAATGAAATTTATTGAAAAAATATTTTAAACTTTAA
TAGGAGACAAACTATGTCAAATAAACAAAATTCTTTCAACTATAAAATTTCCAAGCGAAT
TTTCCAGAAAATTTAAACAATATGATTCTAAACTTCAATACAAGTCATCTGAATTAAAAC
AATTTTTATTTCTCGTTTCTGTTCCTGTTCTAATGAAATTTTTGCCAGTTCCATATTGGA
ACTTACTTATATTATACGTTTTTTCAACAAGAATTTTCTGTGAACCGATTGATAACCGAG
ATATGCTTGAAGTTGCTAAAAAGATGATTGAAAGTTATCACGATTCAATAGGCAAATATT
ATGGTACTAGTGAATATAATTACACTATTCACGCACATCTTCATCTATATGATCAAGTTA
TTATGCATGGTCCACTTCAATGTCATAGTGCTTTTTTTTTTGAGGTAATTTTTGGAAAAA
AAATTTAAAAATTCAAAAGTTTTAAGGGTTCGCTTGGAAATATGAAAAAACTAATGATGG
GAACTAATGGGTTTTTATGCCAGCTCAGTAAAAAGCTTTTTGTTTCTAAGAATTTTTTCA
ATGTTTTAAAAAAATATCAAAGTAAAAATCATGAATTAAAAGATTATATAGATTTTTTAA
TGAAAGAACATAAAAAGAAAGATCAACTTCTAAGGCCTGTTTTCAGAGAAAGATTAAGTG
AATTAGAAAAAAATTTGTTCAAAAAAATTAAAATTGATTTTCAAGATGAAATTTTAGTTA
AATCAGATCGAGCCTTGGTTTCTGGGCAGATTTTTTGCACTTTAAATTATGATAAAAAAG
GAAATAATAATCATACAGTATGTTTTATAGGAAAGAAGTCTGAAAAATATGGGAAAATTT
TAAAATTTTATGAGTATGAAAATAACTTTTATGCATTGATCGTAAAACTTGATGTTTTAA
ATAGTTTTCGAGATTTGGATAATTTATTTTCTAAAGATTTTTCTGCACTTGTTAATATTG
AATCTTTTACACATTTTTTCAAAATATTTGAGCTAAAATCAAAGCATAGAATAATAAGAT
GCGATGCTATTATGTGTAAATGTATAATAATAGAAAAATATATTACCAAAGTCTCATATA
AATTTGAACATGACTAAGCTTAATTTGTAATATATAAGCTGTAATTTATTTTCAAAGCAA
TTATTTTTTTAAATAAAACAGAATGACAAAAGATTTTCTTTTAATTTATTTTGAGAGTGA
TAACTCTTTTACCGTAATTAATGATGAAAAGAAAAAATTCATTAATAGTAAAAATATAAG
AGTTGAGTTCAACAAAAAATGGTATAATGGAACAATTAAGTACAGAGGTATTAAAGAAAA
AACTTTTAAAAATATTTTTATAAATTAAAAATATTTTCAGGAAGTGAAACTAAATGTCAT
TCAAAAGCAGAAAAAATGGAACTTNGGGAATATTTATCATCAACCAGTGAGTCTGAAATT
[truncated: 622,507 more chars]
