# Supplementary material for: Comparative analysis reveals within-population genome size variation in a rotifer is driven by large genomic elements with highly abundant satellite DNA repeat elements
Source: BMC Biol. 2021 Sep 16;19:206. doi: 10.1186/s12915-021-01134-w (PMC8447722; doi:10.1186/s12915-021-01134-w)
Supplement: Supplementary file 9 — Additional file 9. Input parameters of the thermoalign pipeline. [file 12915_2021_1134_MOESM9_ESM.txt]

############################################################
### User input parameters for Thermo-Align primer design ###
############################################################

### path to required files
refDB_path          =   "../sample_genome/" # genome assembly   
variant_path        =   "../sample_vcf/processed_vcf_files/" # vcf Files    
multiplx_path       =   "../"


############################################################
### TARGET REGION SELECTION ################################
############################################################

## target region selection 
chr_no = 14
start_pos = 45001
stop_pos = 50300
no_chrs_in_genome       =   455       # specify the number of chromosomes in the genome used		# edited CPS
variant_mask_condition  =   0       #(1:Yes; 0:No)   
flanking_primers        =   0       #(1:Yes; 0:No)
flanking_size           =   2000
                              
### PCR conditions
primer_size_range   =   "19-24"						# edited CPS
GC_range            =   "35-60"						# edited CPS
Tm_range            =   "62-68"						# edited CPS

### NN Tm parameters standardized reaction conditions (NEB cat#)
primer_conc         =   100    #nM  
Na                  =   0      #mM
K                   =   50     #mM
Tris                =   10     #mM
Mg                  =   1.5    #mM  
dNTPs               =   0.2    #mM  


############################################################
### UNIQUE OLIGO DESIGN ####################################
############################################################

### primer features
self_Tmdiff         =   20
filter_AT_3prime    =   1       #(1:Yes; 0:No (default))		# edited CPS
di_si_repeats_threshold =   4
filter_di_si_repeats=   1       #(1:Yes; 0:No)
filter_GC_clamp     =   1       #(1:Yes; 0:No)   
            
### blastn parameters for exact-match(em) search
em_e_value          =   30000
em_gapopen          =   2
em_gapextend        =   2
em_reward           =   1
em_penalty          =   -3
em_perc_identity    =   100
em_max_target_seqs  =   2
em_max_hsps         =   2
em_num_threads      =   2


############################################################
### PRIMER SPECIFICITY EVALUATION ##########################
############################################################

### blastn parameters for mis-prime(mp) search
mp_e_value          =   30000
mp_gapopen          =   2                                                                  
mp_gapextend        =   2
mp_reward           =   1
mp_penalty          =   -1
mp_num_threads      =   2
mp_perc_identity    =   70
mp_max_target_seqs  =   455 ## ***** set to the total number of input fasta sequences ***** 	# edited CPS
mp_max_hsps         =   50						# edited CPS


############################################################
### PRIMER PAIR SELECTION ##################################
############################################################

### primer pair picking parameters                               
amplicon_size_min   =   50	        # edited CPS
amplicon_size_max   =   300         	# edited CPS
amplicon_gap_filter =   1       #(1:Yes; 0:No)
pair_Tm_diff        =   2               # edited CPS        
pair_GC_diff        =   20        
pair_misprimeTm_diff=   10
min_misprime_dg     =   -2000

### multiplex primer picking parameters
multiplex_primers   =   0       #(1:Yes (default); 0:No)	 # edited CPS
multiplex_Tm_min    =   64
multiplex_Tm_max    =   70

multiplx_calcscores =   "12345"     #(1->Primer-primer both 3-p ends; 2->Primer-primer 3-p end with any region; 3->Primer-primer any regions; 4->Primer-product 3-p end with any region; 5->Primer-product any regions)
grouping_stringency =   "normal"    #(low/normal/high)
maxgroups           =   1000       
maxitemsingroup     =   1000

time_stamp_used          =   'TA_2020-07-26T08_06_58_497219'
